# Supplementary material for: Hematopoietic stem-cell senescence and myocardial repair - Coronary artery disease genotype/phenotype analysis of post-MI myocardial regeneration response induced by CABG/CD133+ bone marrow hematopoietic stem cell treatment in RCT PERFECT Phase 3
Source: eBioMedicine. 2020 Jul 4;57:102862. doi: 10.1016/j.ebiom.2020.102862 (PMC7339012; doi:10.1016/j.ebiom.2020.102862)
Supplement: Supplementary file 1 [file mmc1.xlsx]

## Sheet: DESeq2_resSigApe_full
	target_id	ens_gene	ext_gene	baseMean	log2FoldChange	lfcSE	pvalue	padj
1	ENST00000374450	ENSG00000242372	EIF6	38.7696	6.47189e-07	0.0014427	1.9471e-26	1.67523e-21
2	ENST00000334668	ENSG00000204642	HLA-F	344.601	4.12734e-07	0.0014427	1.39096e-25	5.98371e-21
3	ENST00000593587	ENSG00000105323	HNRNPUL1	29.9566	5.40554e-07	0.0014427	4.15022e-25	1.19024e-20
4	ENST00000528249	ENSG00000243716	NPIPB5	99.5251	4.43822e-07	0.0014427	4.68652e-23	1.00804e-18
5	ENST00000390005	ENSG00000144535	DIS3L2	28.8535	4.56466e-07	0.0014427	1.61928e-22	2.78635e-18
6	ENST00000396484	ENSG00000172243	CLEC7A	46.3713	5.66051e-07	0.0014427	4.26948e-22	5.39685e-18
7	ENST00000483868	ENSG00000163870	TPRA1	32.831	4.62486e-07	0.0014427	4.3909e-22	5.39685e-18
8	ENST00000612399	ENSG00000100519	PSMC6	47.8931	4.85168e-07	0.0014427	5.07082e-22	5.45347e-18
9	ENST00000535011	ENSG00000128595	CALU	32.0666	4.58793e-07	0.0014427	6.41293e-22	6.13054e-18
10	ENST00000392064	ENSG00000152061	RABGAP1L	47.7751	4.04945e-07	0.0014427	7.59212e-22	6.53203e-18
11	ENST00000422921	ENSG00000228299	HLA-C	95.4611	3.79875e-07	0.0014427	9.78677e-22	7.65477e-18
13	ENST00000421503	ENSG00000159873	CCDC117	45.9606	4.5087e-07	0.0014427	1.90407e-21	1.35174e-17
12	ENST00000536937	ENSG00000167766	ZNF83	30.081	4.38806e-07	0.0014427	2.04245e-21	1.35174e-17
14	ENST00000393304	ENSG00000172780	RAB43	36.8421	-7.05279e-07	0.0014427	5.91821e-20	3.63703e-16
15	ENST00000416192	ENSG00000233209	HLA-DQB1	31.9765	-5.68031e-07	0.0014427	2.12704e-19	1.22003e-15
16	ENST00000339430	ENSG00000189067	LITAF	21.0899	-5.54001e-07	0.00144269	1.0198e-18	5.48376e-15
17	ENST00000265375	ENSG00000108100	CCNY	24.8422	-3.72521e-07	0.00144269	1.23996e-18	6.27542e-15
18	ENST00000302538	ENSG00000159842	ABR	55.7331	9.31096e-06	0.00144271	1.5688e-18	7.49861e-15
19	ENST00000527889	ENSG00000026508	CD44	26.2311	3.89438e-07	0.0014427	1.70784e-18	7.73353e-15
20	ENST00000312777	ENSG00000139437	TCHP	13.6178	-5.8898e-07	0.0014427	1.91033e-18	8.21794e-15
21	ENST00000347839	ENSG00000126214	KLC1	12.7287	-2.07166e-07	0.00144269	2.08405e-18	8.53834e-15
22	ENST00000409438	ENSG00000204843	DCTN1	24.2623	3.67987e-07	0.0014427	2.7171e-18	9.82334e-15
24	ENST00000406337	ENSG00000083168	KAT6A	34.0629	3.64954e-07	0.0014427	2.53428e-18	9.82334e-15
23	ENST00000354416	ENSG00000125354	Sept6	63.1544	3.56218e-07	0.0014427	2.74022e-18	9.82334e-15
25	ENST00000573029	ENSG00000171490	RSL1D1	42.5001	3.40084e-07	0.0014427	2.98149e-18	1.02607e-14
26	ENST00000357582	ENSG00000142733	MAP3K6	18.0207	4.09937e-07	0.0014427	3.30881e-18	1.09492e-14
27	ENST00000394783	ENSG00000016864	GLT8D1	16.6181	4.01021e-07	0.0014427	4.07143e-18	1.29738e-14
28	ENST00000580553	ENSG00000125695	AC046185.1	12.6594	-3.90357e-07	0.00144269	5.36302e-18	1.64792e-14
29	ENST00000405557	ENSG00000100142	POLR2F	23.5341	4.11883e-07	0.0014427	6.04853e-18	1.79447e-14
30	ENST00000621749	ENSG00000274950	RPS9	18.1841	3.87059e-07	0.0014427	6.4895e-18	1.8208e-14
31	ENST00000616923	ENSG00000001084	GCLC	13.0039	-3.27545e-07	0.00144269	6.56052e-18	1.8208e-14
32	ENST00000590493	ENSG00000007264	MATK	18.6181	3.85984e-07	0.0014427	7.62102e-18	1.9285e-14
34	ENST00000632543	ENSG00000282019	GPI	26.1346	3.35192e-08	0.0014427	7.42094e-18	1.9285e-14
33	ENST00000637815	ENSG00000117984	CTSD	13.2922	-2.08661e-07	0.00144269	7.31796e-18	1.9285e-14
35	ENST00000265741	ENSG00000058091	CDK14	22.5184	3.73788e-07	0.0014427	8.66011e-18	2.10092e-14
36	ENST00000612220	ENSG00000013810	TACC3	42.2081	3.29378e-07	0.0014427	8.79077e-18	2.10092e-14
37	ENST00000312060	ENSG00000174177	CTU2	20.7535	3.72847e-07	0.0014427	9.5017e-18	2.20945e-14
38	ENST00000394788	ENSG00000135218	CD36	36.6764	3.5192e-07	0.0014427	1.08774e-17	2.46279e-14
39	ENST00000461310	ENSG00000096746	HNRNPH3	20.4555	3.68332e-07	0.0014427	1.31428e-17	2.8994e-14
40	ENST00000479547	ENSG00000147459	DOCK5	20.1612	3.84117e-07	0.0014427	1.41503e-17	3.04362e-14
41	ENST00000525422	ENSG00000129158	SERGEF	16.1545	3.80966e-07	0.0014427	1.76022e-17	3.69375e-14
42	ENST00000485733	ENSG00000143774	GUK1	23.2855	3.45952e-07	0.0014427	1.92211e-17	3.93745e-14
43	ENST00000490175	ENSG00000089006	SNX5	16.9198	3.80008e-07	0.0014427	2.53324e-17	5.06866e-14
44	ENST00000317257	ENSG00000136169	SETDB2	42.9138	3.44313e-07	0.0014427	3.51253e-17	6.86835e-14
45	ENST00000419071	ENSG00000141127	PRPSAP2	21.259	3.89433e-07	0.0014427	1.17642e-16	2.24924e-13
46	ENST00000494637	ENSG00000235307	BRD2	8.52006	-6.76834e-07	0.0014427	1.82561e-16	3.34192e-13
47	ENST00000480700	ENSG00000234507	BRD2	8.52006	-6.76834e-07	0.0014427	1.82561e-16	3.34192e-13
48	ENST00000392102	ENSG00000135912	TTLL4	18.6212	1.02243e-06	0.0014427	3.42238e-16	6.13439e-13
49	ENST00000415996	ENSG00000229295	HLA-DPB1	23.351	-2.0703e-07	0.00144269	7.09283e-16	1.2454e-12
50	ENST00000531122	ENSG00000135426	TESPA1	17.4478	3.75947e-07	0.0014427	1.48082e-15	2.54811e-12
51	ENST00000424608	ENSG00000104805	NUCB1	49.2443	2.92943e-07	0.0014427	1.84864e-15	3.11866e-12
52	ENST00000633819	ENSG00000278458	KANSL1	19.662	3.75198e-07	0.0014427	2.1475e-15	3.55317e-12
53	ENST00000361125	ENSG00000198742	SMURF1	24.6235	2.52902e-07	0.0014427	1.17363e-14	1.90521e-11
54	ENST00000613507	ENSG00000111913	RIPOR2	10.5005	-3.98357e-07	0.0014427	1.32732e-14	2.1148e-11
55	ENST00000630983	ENSG00000186184	POLR1D	64.6421	2.6428e-07	0.0014427	1.42491e-14	2.22899e-11
56	ENST00000335749	ENSG00000078687	TNRC6C	28.6501	3.37035e-07	0.0014427	1.72808e-14	2.65498e-11
57	ENST00000225742	ENSG00000108604	SMARCD2	24.4055	2.69561e-07	0.0014427	1.80147e-14	2.71918e-11
58	ENST00000415922	ENSG00000181315	ZNF322	18.0861	2.96883e-07	0.0014427	1.86556e-14	2.76737e-11
59	ENST00000396212	ENSG00000103540	CCP110	14.6811	4.38828e-07	0.0014427	2.17247e-14	3.16801e-11
60	ENST00000567072	ENSG00000088682	COQ9	14.7263	2.99842e-07	0.0014427	2.73581e-14	3.8587e-11
61	ENST00000361802	ENSG00000160179	ABCG1	11.6424	2.393e-08	0.00144269	2.73391e-14	3.8587e-11
62	ENST00000354228	ENSG00000125354	Sept6	25.5906	2.83625e-07	0.0014427	2.86804e-14	3.97996e-11
63	ENST00000625388	ENSG00000281320	DYRK1B	22.4379	2.88937e-07	0.0014427	3.06682e-14	3.99787e-11
64	ENST00000348817	ENSG00000105204	DYRK1B	22.4379	2.88937e-07	0.0014427	3.06682e-14	3.99787e-11
65	ENST00000463049	ENSG00000198625	MDM4	28.4943	2.87999e-07	0.0014427	3.02469e-14	3.99787e-11
66	ENST00000439781	ENSG00000224212	TAP1	55.0882	1.00581e-07	0.00144269	2.99477e-14	3.99787e-11
67	ENST00000564991	ENSG00000185164	NOMO2	25.5459	2.80101e-07	0.0014427	3.22258e-14	4.07737e-11
68	ENST00000543392	ENSG00000185164	NOMO2	25.5459	2.80101e-07	0.0014427	3.22258e-14	4.07737e-11
69	ENST00000531094	ENSG00000143442	POGZ	17.4275	2.74744e-07	0.0014427	3.48235e-14	4.34218e-11
70	ENST00000441602	ENSG00000004766	VPS50	14.6825	3.03125e-07	0.0014427	3.90886e-14	4.80437e-11
71	ENST00000420931	ENSG00000241394	HLA-DMA	12.8351	2.99248e-07	0.0014427	4.77906e-14	5.79121e-11
72	ENST00000261826	ENSG00000089041	P2RX7	13.0201	3.15483e-07	0.0014427	5.01362e-14	5.99106e-11
73	ENST00000427535	ENSG00000234046	TRIM26	6.49061	-9.12804e-07	0.0014427	6.51294e-14	7.67607e-11
74	ENST00000271139	ENSG00000142961	MOB3C	5.85734	-9.97071e-08	0.00144269	9.75359e-14	1.13401e-10
75	ENST00000511516	ENSG00000164327	RICTOR	8.80994	3.10986e-07	0.0014427	1.45852e-13	1.67316e-10
76	ENST00000444639	ENSG00000235750	KIAA0040	11.1687	5.54514e-08	0.00144269	1.75937e-13	1.99173e-10
77	ENST00000361510	ENSG00000198836	OPA1	4.51398	-2.1505e-07	0.00144269	2.23124e-13	2.4931e-10
78	ENST00000392396	ENSG00000072274	TFRC	3.96775	-7.74838e-08	0.00144269	3.39666e-13	3.74665e-10
79	ENST00000432301	ENSG00000131503	ANKHD1	12.7505	3.91818e-07	0.0014427	4.0325e-13	4.39169e-10
81	ENST00000330537	ENSG00000185164	NOMO2	52.5091	2.75162e-07	0.0014427	5.3592e-13	5.69246e-10
80	ENST00000322099	ENSG00000090097	PCBP4	3.47006	-1.54656e-07	0.00144269	5.35309e-13	5.69246e-10
82	ENST00000633855	ENSG00000276561	IRF7	18.1864	3.30546e-07	0.0014427	5.61164e-13	5.88791e-10
83	ENST00000380716	ENSG00000164985	PSIP1	18.2784	3.01445e-07	0.0014427	6.02789e-13	6.24845e-10
84	ENST00000259335	ENSG00000136813	ECPAS	2.89708	-3.77109e-07	0.00144269	9.61531e-13	9.84848e-10
85	ENST00000259874	ENSG00000137331	IER3	17.6061	2.1665e-07	0.0014427	1.38024e-12	1.39707e-09
86	ENST00000506030	ENSG00000112851	ERBIN	10.7704	3.22152e-07	0.0014427	1.43716e-12	1.43778e-09
87	ENST00000361059	ENSG00000280987	MATR3	2.33026	-1.6378e-07	0.00144269	1.9621e-12	1.94038e-09
88	ENST00000399678	ENSG00000206305	HLA-DQA1	15.5045	2.61242e-07	0.0014427	2.08965e-12	2.03294e-09
89	ENST00000484471	ENSG00000196642	RABL6	15.4969	1.08381e-07	0.00144269	2.10295e-12	2.03294e-09
90	ENST00000441678	ENSG00000236693	HLA-DPB1	14.6549	5.05683e-08	0.00144269	2.49817e-12	2.36193e-09
91	ENST00000445702	ENSG00000230763	HLA-DPB1	14.6549	5.05683e-08	0.00144269	2.49817e-12	2.36193e-09
92	ENST00000396315	ENSG00000104972	LILRB1	14.4933	1.89718e-07	0.00144269	2.58699e-12	2.41931e-09
93	ENST00000455775	ENSG00000049768	FOXP3	11.2763	3.16912e-07	0.0014427	3.26696e-12	3.02236e-09
94	ENST00000572392	ENSG00000185359	HGS	12.7807	2.94061e-07	0.0014427	3.48501e-12	3.18979e-09
95	ENST00000636563	ENSG00000104763	ASAH1	12.3636	2.27733e-07	0.0014427	4.28428e-12	3.88007e-09
96	ENST00000391738	ENSG00000239998	LILRA2	11.98	2.59123e-07	0.0014427	4.72535e-12	4.23494e-09
97	ENST00000564907	ENSG00000205336	ADGRG1	11.484	-1.29093e-07	0.00144269	5.40741e-12	4.79626e-09
98	ENST00000616511	ENSG00000117602	RCAN3	10.8274	3.97505e-07	0.0014427	6.56269e-12	5.76158e-09
99	ENST00000633618	ENSG00000282579	IGHV4-39	10.634	1.62518e-07	0.00144269	6.89268e-12	5.99016e-09
100	ENST00000441508	ENSG00000214688	C10orf105	10.2427	2.79281e-07	0.0014427	7.79043e-12	6.70265e-09
101	ENST00000353660	ENSG00000125826	RBCK1	9.68651	2.1817e-07	0.0014427	9.24256e-12	7.87329e-09
102	ENST00000546244	ENSG00000187778	MCRS1	13.3468	3.13195e-08	0.00144269	9.8857e-12	8.33859e-09
103	ENST00000316924	ENSG00000174996	KLC2	10.4143	1.01401e-07	0.00144269	1.40836e-11	1.17642e-08
104	ENST00000374825	ENSG00000204256	BRD2	26.1838	2.29104e-07	0.0014427	1.44015e-11	1.1914e-08
105	ENST00000498484	ENSG00000228964	HLA-B	25.0872	2.23607e-07	0.0014427	1.63051e-11	1.33604e-08
106	ENST00000223398	ENSG00000106665	CLIP2	7.11703	2.02296e-07	0.00144269	2.4322e-11	1.97414e-08
107	ENST00000543966	ENSG00000154134	ROBO3	31.0733	6.53072	1.19361	8.59883e-11	6.91418e-08
108	ENST00000216350	ENSG00000100462	PRMT5	11.1829	3.32554e-08	0.00144269	1.63193e-10	1.30006e-07
109	ENST00000445125	ENSG00000225840	AC010970.1	820.554	-7.81658e-06	0.0014427	9.88707e-10	7.80416e-07
110	ENST00000521550	ENSG00000164808	SPIDR	29.0084	10.1271	3.15054	1.23551e-09	9.66362e-07
111	ENST00000627981	ENSG00000281181	FP236383.3	2193.92	-3.65717	0.716547	2.90254e-08	2.20997e-05
112	ENST00000625598	ENSG00000280614	FP236383.2	2193.92	-3.65717	0.716547	2.90254e-08	2.20997e-05
113	ENST00000631211	ENSG00000280800	FP671120.4	2193.92	-3.65717	0.716547	2.90254e-08	2.20997e-05
114	ENST00000536195	ENSG00000196498	NCOR2	13.5419	8.79193	3.04703	1.64226e-07	0.000123943
115	ENST00000576783	ENSG00000262243	CES1	56.8686	8.02921	2.29684	6.08138e-07	0.000454977
116	ENST00000470821	ENSG00000114098	ARMC8	19.1084	6.17441	1.74704	3.65423e-06	0.00271034
117	ENST00000611823	ENSG00000278742	LRRC37A	63.4076	9.8369e-07	0.0014427	9.1082e-06	0.0066978
118	ENST00000563328	ENSG00000259768	AC004943.2	360.545	-4.91443	0.84709	9.99904e-06	0.00729057
119	ENST00000427410	ENSG00000066136	NFYC	22.1351	9.25853e-07	0.0014427	1.27355e-05	0.00920774
120	ENST00000525857	ENSG00000185101	ANO9	16.4859	2.88094	0.855155	1.5528e-05	0.0111332
121	ENST00000621769	ENSG00000274110	LAIR1	34.7599	7.60909e-07	0.0014427	1.59893e-05	0.0113692
122	ENST00000586489	ENSG00000153391	INO80C	16.1596	9.93157e-07	0.0014427	2.51591e-05	0.0177427
123	ENST00000489958	ENSG00000115325	DOK1	34.7621	7.00326e-07	0.0014427	2.91573e-05	0.0203951
124	ENST00000525964	ENSG00000151503	NCAPD3	31.013	7.14465e-07	0.0014427	3.5138e-05	0.0243804
125	ENST00000503820	ENSG00000129187	DCTD	6.49988	7.32531	3.0497	3.61667e-05	0.0248934
127	ENST00000301624	ENSG00000078687	TNRC6C	55.12	5.66156e-07	0.0014427	4.06789e-05	0.0276739
126	ENST00000258991	ENSG00000136478	TEX2	8.93752	-3.00754e-07	0.00144269	4.08497e-05	0.0276739
128	ENST00000497871	ENSG00000171953	ATPAF2	10.6215	1.13465e-06	0.0014427	4.42703e-05	0.0297569
129	ENST00000523549	ENSG00000156831	NSMCE2	7.02579	4.38543	1.51297	4.9434e-05	0.0327166
130	ENST00000615926	ENSG00000116580	GON4L	30.0791	1.60637e-07	0.00144269	4.92884e-05	0.0327166
131	ENST00000525998	ENSG00000142512	SIGLEC10	27.4653	7.07769e-07	0.0014427	4.99328e-05	0.0327944
132	ENST00000343245	ENSG00000057663	ATG5	27.2421	6.90332e-07	0.0014427	5.76148e-05	0.037553
133	ENST00000580395	ENSG00000007202	KIAA0100	15.1708	3.5007	1.19471	6.66081e-05	0.0430884
134	ENST00000381573	ENSG00000120217	CD274	10.9817	1.05012e-06	0.0014427	6.75272e-05	0.043357
135	ENST00000497248	ENSG00000187621	TCL6	8.71846	1.16474e-06	0.0014427	6.84624e-05	0.0436319
136	ENST00000537869	ENSG00000255717	SNHG1	16.9708	8.43919e-07	0.0014427	7.08656e-05	0.0448313
137	ENST00000454264	ENSG00000198625	MDM4	19.652	5.8476e-07	0.0014427	7.16537e-05	0.044999
138	ENST00000561329	ENSG00000177082	WDR73	9.14533	4.64596	1.82601	7.41415e-05	0.046224
139	ENST00000555052	ENSG00000165801	ARHGEF40	10.319	1.06329e-06	0.0014427	7.51108e-05	0.0464914
140	ENST00000463229	ENSG00000106263	EIF3B	13.0802	1.21592e-06	0.0014427	8.42116e-05	0.0517522
141	ENST00000389989	ENSG00000021762	OSBPL5	39.4563	5.82109e-07	0.0014427	8.49155e-05	0.0518147
142	ENST00000536593	ENSG00000198000	NOL8	28.049	7.27069e-07	0.0014427	9.41218e-05	0.0570278
143	ENST00000447680	ENSG00000213657	RPL31P44	11.069	4.1828	1.59058	0.000100787	0.0606394
144	ENST00000635911	ENSG00000096093	EFHC1	10.5612	1.0523e-06	0.0014427	0.00010478	0.062604
145	ENST00000409821	ENSG00000135968	GCC2	7.62867	1.19215e-06	0.0014427	0.000107183	0.0635981
146	ENST00000594098	ENSG00000032444	PNPLA6	3.9229	1.82573e-06	0.0014427	0.000110302	0.0650002
147	ENST00000555901	ENSG00000165555	NOXRED1	4.38118	1.67192e-06	0.0014427	0.000111475	0.0652449
148	ENST00000616368	ENSG00000277398	LILRA1	16.3725	1.12958e-06	0.0014427	0.000128078	0.0734628
149	ENST00000617170	ENSG00000275525	LILRA1	16.3725	1.12958e-06	0.0014427	0.000128078	0.0734628
150	ENST00000251372	ENSG00000104974	LILRA1	16.3725	1.12958e-06	0.0014427	0.000128078	0.0734628
151	ENST00000594424	ENSG00000095059	DHPS	18.9721	6.94765e-07	0.0014427	0.000145525	0.0829176
152	ENST00000565056	ENSG00000087253	LPCAT2	14.5932	2.52115	0.924376	0.000154934	0.0876977
153	ENST00000436104	ENSG00000102901	CENPT	33.4731	5.92899e-07	0.0014427	0.000157371	0.0884947
154	ENST00000541285	ENSG00000091542	ALKBH5	25.3798	6.45406e-07	0.0014427	0.000163117	0.0911306
155	ENST00000481687	ENSG00000110651	CD81	4.90643	-2.04449e-06	0.0014427	0.000173132	0.0961019
156	ENST00000584784	ENSG00000161960	EIF4A1	28.824	5.9394e-07	0.0014427	0.000177324	0.0977977
157	ENST00000633043	ENSG00000273562	NAP1L4	30.1923	2.13191	0.82599	0.000180703	0.0983996
158	ENST00000528363	ENSG00000205531	NAP1L4	30.1923	2.13191	0.82599	0.000180703	0.0983996
159	ENST00000351554	ENSG00000085063	CD59	25.1041	6.21562e-07	0.0014427	0.000182041	0.0985048
160	ENST00000440021	ENSG00000178974	FBXO34	23.6238	8.17145e-07	0.0014427	0.000185584	0.099321
161	ENST00000378161	ENSG00000131697	NPHP4	5.2233	-1.71808e-06	0.0014427	0.000185858	0.099321
