# Supplementary material for: Hematopoietic stem-cell senescence and myocardial repair - Coronary artery disease genotype/phenotype analysis of post-MI myocardial regeneration response induced by CABG/CD133+ bone marrow hematopoietic stem cell treatment in RCT PERFECT Phase 3
Source: eBioMedicine. 2020 Jul 4;57:102862. doi: 10.1016/j.ebiom.2020.102862 (PMC7339012; doi:10.1016/j.ebiom.2020.102862)
Supplement: Supplementary file 2 [file mmc2.xlsx]

## Sheet: Cluster 1
	Group.1	RTC110_0	RTC114_0	RTC124_0		Responder 1	Non-responder 1
1	AFAP1	3.93675	4.51604	2.51317		3.65532	2.57025
2	AFAP1-AS1	0.316858	0	0.215347		0.177402	0
3	AFAP1L1	0	0	0		0	0
4	AFAP1L2	1.93817	0.513156	0.0363584		0.82923	0.7081
5	AP1B1	34.515	30.3223	66.7302		43.8558	39.7674
6	AP1B1P1	0	0	0		0	0
7	AP1B1P2	0	0	0		0	0
8	ASXL1	6.32812	16.6549	11.0706		11.3512	14.1458
9	CD34	0.179899	0.46334	0.330672		0.324637	0.328344
10	DNMT3A	14.6727	16.2326	13.5777		14.8276	11.427
11	EPO	0	0	0		0	0
12	EPOP	0	0.102218	0		0.0340727	0.1678
13	EPOR	18.797	10.4273	6.72921		11.9845	9.84835
14	GRB2	103.596	116.595	105.706		108.632	98.8951
15	KIT	0.481299	0	0.30923		0.26351	0
16	KITLG	0	0	0		0	0
17	KLF8	2.35997	0.761401	1.72484		1.6154	1.07548
18	KLF8P1	0	0	0		0	0
19	LPCAT2	15.563	17.2917	14.3121		15.7222	6.30102
20	LPCAT2BP	0	0	0		0	0
21	MARK3	90.4552	138.275	62.7931		97.1744	102.976
22	MARK3P1	0	0	0		0	0
23	MARK3P3	0	0	0		0	0
24	MTOR	4.05389	4.46245	9.2775		5.93128	12.421
25	MTOR-AS1	0	0	0		0	0
26	NOTCH2	10.765	18.394	8.63347		12.5975	9.42322
27	NOTCH2NLA	16.0892	5.01807	9.21734		10.1082	10.3226
28	NOTCH2NLB	4.08793	7.20002	8.03949		6.44248	0
29	NOTCH2NLC	1.50398	0	0.219292		0.574423	0
30	NOTCH2P1	0	0	0		0	0
31	PDCD1	1.11488	4.12261	3.84714		3.02821	1.76068
32	PDCD10	51.6391	42.0565	44.7707		46.1554	31.863
33	PDCD11	3.35876	4.34096	5.51501		4.40491	6.06126
34	PDCD1LG2	0.495694	0	0		0.165231	0
35	PLCG1	48.0315	48.4123	16.0427		37.4955	54.9325
36	PLCG1-AS1	0	0	0		0	0.891322
37	PROM1	0.776792	0.618937	0		0.465243	0.0534949
38	SH2B3	13.8515	21.7971	13.8165		16.4884	19.1541
39	TET2	13.8827	5.82273	3.76342		7.82296	3.6652
40	TET2-AS1	0	1.11749	0		0.372496	0
41	VEGFB	24.7839	27.5196	28.8207		27.0414	35.7539

## Sheet: Cluster 2
	Group.1	RTC099_0	RTC113_0	RTC115_0	RTC117_0	RTC130_0	RTC131_0	RTC136_0	RTC143_0	RTC145_0		Responder 2	Non-responder 2				RTC132_0	RTC140_0	RTC146_0
1	AFAP1	5.82421	6.96693	2.87631	2.29729	2.72539	2.85478	2.97215	4.34797	2.61787		3.72032	4.18975				6.8436	3.54186	2.18379
2	AFAP1-AS1	0.0694235	0.315712	0.0219868	0.0907059	0.00791321	0.260207	0	0.0428735	0.0204473		0.0921411	0.0564439				0.0135166	0.0945983	0.0612167
3	AFAP1L1	0.151744	0.684346	0	0.0496325	0.135358	0	0.159735	0.0303577	0.0727971		0.142663	0.0475966				0	0.0489428	0.093847
4	AFAP1L2	0.80723	0.586341	1.24177	0.821413	1.09506	2.24731	1.45838	1.37288	1.57205		1.24471	1.0206				1.0703	0.567451	1.42406
5	AP1B1	34.0829	43.8541	46.9844	36.8921	41.8075	39.2271	39.8874	40.6978	38.8572		40.2545	40.9832				43.3189	40.5736	39.057
6	AP1B1P1	0	0.138279	0	0	0.411267	0.297206	0	0	0		0.0940836	0.104083				0	0.312248	0
7	AP1B1P2	0	0	0	0	0	0	0	0	0		0	0				0	0	0
8	ASXL1	22.437	20.7206	19.1731	17.2301	32.2475	31.4777	24.1872	33.3104	22.6393		24.8248	23.2141				27.9707	14.391	27.2806
9	CD34	0.317816	0.125564	0.796139	0.71339	0.126574	0.120592	0.514276	0.119575	0.00635131		0.315586	0.303184				0.143856	0.124268	0.641428
10	DNMT3A	19.9679	36.5045	11.8977	11.5406	18.0787	12.896	11.3819	17.5645	12.2849		16.9019	12.5553				14.1987	10.1228	13.3445
11	EPO	0	0	0.11684	0	0	0	0	0.192539	0		0.0343754	0				0	0	0
12	EPOP	0.365445	0	0.258258	0.22968	0.124062	0.149424	0.512815	0.261896	0.402152		0.25597	0.230321				0.17154	0.230247	0.289174
13	EPOR	3.50105	8.22367	7.21334	4.59891	4.32034	5.16995	4.58687	6.52781	8.65872		5.86674	7.31459				7.9417	5.67098	8.3311
14	GRB2	90.6223	120.284	109.34	157.404	112.399	128.225	102.296	119.376	113.294		117.027	106.458				106.958	107.832	104.582
15	KIT	0.104023	2.98103	0.655262	0.306459	0.294282	0.0956994	0.310187	0.512862	0.418362		0.630907	0.441032				0.822667	0.224777	0.275653
16	KITLG	0.311762	0	0	0.0306158	0	0	0	0.0465466	0		0.0432138	0				0	0	0
17	KLF8	2.45894	3.34141	2.26339	1.44117	3.9632	2.61527	2.63691	3.19144	3.54749		2.8288	2.70786				2.5339	2.27242	3.31726
18	KLF8P1	0	0	0	0	0	0	0	0	0		0	0				0	0	0
19	LPCAT2	11.977	8.10195	18.3525	17.2619	13.2265	14.8975	13.1191	8.55916	17.7983		13.6993	12.2452				14.6105	5.99714	16.1278
20	LPCAT2BP	0	0	0	0	0	0	0	0	0		0	0				0	0	0
21	MARK3	84.4279	89.9213	57.2881	57.6937	82.6312	62.9559	70.822	67.4788	64.9215		70.9045	89.5606				123.575	73.4114	71.6948
22	MARK3P1	0	0	0	0	0	0	0	0	0		0	0				0	0	0
23	MARK3P3	0	0	0	0	0	0	0	0	0		0	0.0308685				0	0	0.0926054
24	MTOR	11.7886	8.04809	13.3365	8.71769	16.3699	20.5426	14.6994	13.3646	14.756		13.5137	12.1123				13.8879	7.97767	14.4713
25	MTOR-AS1	0	0	0	0	0	0	0	0	0		0	0.0772743				0.231823	0	0
26	NOTCH2	20.9037	22.7233	16.4427	25.6441	24.7828	29.3998	23.4744	28.4541	28.3877		24.4681	24.6745				24.4707	16.1258	33.427
27	NOTCH2NLA	6.85379	5.00918	7.58536	8.11301	12.2796	9.97342	8.76375	9.12801	14.6074		9.14594	15.1065				11.0357	14.8695	19.4143
28	NOTCH2NLB	0	5.3734	2.35508	0.956186	2.03862	8.62418	2.90887	2.255	2.65091		3.01803	2.89367				0	3.7587	4.9223
29	NOTCH2NLC	0.509692	2.72311	0.825022	1.22516	1.36543	1.74946	2.02883	1.1102	1.31563		1.42806	1.97975				2.12731	0.648364	3.16357
30	NOTCH2P1	0	0	0	0	0	0.103031	0	0	0		0.0114479	0				0	0	0
31	PDCD1	4.29409	4.59567	1.3919	4.74465	2.38654	11.9296	7.63498	12.1024	3.508		5.84309	3.02298				2.98917	2.22375	3.85601
32	PDCD10	46.4878	28.1229	36.7251	40.4932	29.6077	25.1536	16.3056	28.3557	37.6567		32.1009	31.0878				25.4261	32.6948	35.1424
33	PDCD11	4.95519	7.99824	5.29686	4.47746	5.89384	6.90032	5.34116	6.88944	6.84611		6.06651	5.61037				5.50778	5.39479	5.92854
34	PDCD1LG2	0	0	0	0.206393	0.0220214	0	0	0.104596	0		0.0370012	0.167472				0.117446	0	0.38497
35	PLCG1	77.3772	60.1965	69.8084	53.2144	88.9876	69.7182	62.0851	85.7058	78.5167		71.7344	59.2601				70.5534	31.2807	75.9463
36	PLCG1-AS1	0	1.25523	0	0.0390902	0.225933	1.07826	0.121657	0.828421	0.172934		0.413504	0.229679				0.230098	0.285963	0.172977
37	PROM1	0.399973	0.880772	0.611249	0.264885	0.113153	0	0	0.734119	0		0.333794	0.0129992				0	0.0389976	0
38	SH2B3	26.3921	40.0409	20.766	30.5641	27.4447	29.4599	33.2054	29.7534	31.2173		29.8715	27.809				31.827	18.7795	32.8204
39	TET2	10.1276	12.2909	6.29538	7.69906	9.81191	10.7528	7.50024	11.5771	11.1223		9.68637	9.90826				9.72355	7.11948	12.8818
40	TET2-AS1	0	0	0	0	0.247585	0.124339	0	0	0		0.0413249	0.56842				0.708877	0	0.996383
41	VEGFB	19.3239	24.5617	32.1382	33.6255	38.7376	29.5742	24.2071	32.1031	27.7692		29.1156	31.2642				31.2498	27.7588	34.7841

## Sheet: Cluster 3
	Group.1	RTC127_0	RTC133_0	RTC139_0		Responder 3	Non-responder 3					Group.1	RTC106_0	RTC116_0	RTC119_0	RTC137_0
1	AFAP1	4.51819	3.78988	8.58867		5.63224	1.98452				1	AFAP1	2.10111	0.909499	2.16363	2.76386	1.98452
2	AFAP1-AS1	0	0.295594	0.236083		0.177226	0.0594506				2	AFAP1-AS1	0.0317912	0.116221	0.0775821	0.0122083	0.0594506
3	AFAP1L1	0	0	0.754924		0.251641	0.0308603				3	AFAP1L1	0.0974154	0	0	0.0260257	0.0308603
4	AFAP1L2	0.467109	0.557434	1.79398		0.939507	1.07944				4	AFAP1L2	0.367757	0.512639	2.01853	1.41883	1.07944
5	AP1B1	51.5055	34.2578	45.0438		43.6024	37.3742				5	AP1B1	36.655	39.4928	39.1949	34.1542	37.3742
6	AP1B1P1	0	0	0		0	0.0330952				6	AP1B1P1	0	0	0.132381	0	0.0330952
7	AP1B1P2	0	0	0		0	0				7	AP1B1P2	0	0	0	0	0
8	ASXL1	12.1645	44.1045	12.3078		22.859	15.7783				8	ASXL1	18.4332	9.47874	25.6239	9.57754	15.7783
9	CD34	0.345249	0.773179	0.42129		0.513239	0.670551				9	CD34	0.392862	0.0241387	0.767678	1.49752	0.670551
10	DNMT3A	11.5113	19.7718	12.7516		14.6782	12.712				10	DNMT3A	15.3847	13.1268	10.235	12.1014	12.712
11	EPO	0	0.233234	0		0.0777446	0				11	EPO	0	0	0	0	0
12	EPOP	0	0.174487	0.589529		0.254672	0.243345				12	EPOP	0.338101	0.322465	0.312813	0	0.243345
13	EPOR	8.25313	10.2612	7.45848		8.6576	8.7515				13	EPOR	6.96883	10.5119	8.13822	9.38703	8.7515
14	GRB2	156.744	108.984	115.625		127.118	119.389				14	GRB2	158.183	103.394	110.475	105.504	119.389
15	KIT	0.63454	0.391786	0.388444		0.47159	0.0743971				15	KIT	0.140349	0	0.157239	0	0.0743971
16	KITLG	0	0	0		0	0				16	KITLG	0	0	0	0	0
17	KLF8	2.57094	1.90727	0.689706		1.72264	1.08946				17	KLF8	2.46696	0.186062	0.712683	0.992118	1.08946
18	KLF8P1	0	0	0		0	0				18	KLF8P1	0	0	0	0	0
19	LPCAT2	14.9884	20.5049	13.5715		16.3549	12.1064				19	LPCAT2	19.3014	2.9236	11.211	14.9897	12.1064
20	LPCAT2BP	0	0	0		0	0				20	LPCAT2BP	0	0	0	0	0
21	MARK3	108.787	137.691	112.852		119.777	83.3897				21	MARK3	64.4527	90.8357	76.7743	101.496	83.3897
22	MARK3P1	0	0	0		0	0				22	MARK3P1	0	0	0	0	0
23	MARK3P3	0	0	0		0	0				23	MARK3P3	0	0	0	0	0
24	MTOR	2.57906	14.6229	11.5433		9.58176	6.51224				24	MTOR	4.97113	5.89081	10.3497	4.83728	6.51224
25	MTOR-AS1	0	0	0		0	0				25	MTOR-AS1	0	0	0	0	0
26	NOTCH2	25.316	31.8011	17.6994		24.9388	18.4552				26	NOTCH2	25.0382	10.6436	19.9019	18.2372	18.4552
27	NOTCH2NLA	15.5965	12.085	7.13237		11.6046	12.2376				27	NOTCH2NLA	13.0361	9.98816	9.96832	15.9578	12.2376
28	NOTCH2NLB	4.75066	3.79938	2.70141		3.75048	5.94981				28	NOTCH2NLB	3.17286	12.1092	6.87122	1.64597	5.94981
29	NOTCH2NLC	0.280474	2.05217	0		0.777548	0.613563				29	NOTCH2NLC	1.02777	0	0.720068	0.706409	0.613563
30	NOTCH2P1	0	0	0		0	0				30	NOTCH2P1	0	0	0	0	0
31	PDCD1	2.15914	4.08622	2.07898		2.77478	2.89377				31	PDCD1	1.06296	0	4.38875	6.12335	2.89377
32	PDCD10	70.0347	33.5194	22.662		42.072	41.4346				32	PDCD10	48.4031	37.7975	30.6236	48.9141	41.4346
33	PDCD11	4.29601	7.80118	8.16031		6.7525	4.29963				33	PDCD11	4.25376	3.41403	6.5331	2.99764	4.29963
34	PDCD1LG2	0	0.126704	0		0.0422346	0.193688				34	PDCD1LG2	0.360084	0	0.414668	0	0.193688
35	PLCG1	44.5481	90.3984	66.2238		67.0568	34.0826				35	PLCG1	23.4189	27.4968	54.3187	31.096	34.0826
36	PLCG1-AS1	0	0.447797	0		0.149266	0.217133				36	PLCG1-AS1	0.0806341	0	0.488019	0.299878	0.217133
37	PROM1	0	0.168759	0		0.0562532	0.12572				37	PROM1	0.314958	0	0	0.187923	0.12572
38	SH2B3	20.7118	35.2736	19.0936		25.0263	20.7459				38	SH2B3	29.0395	11.1079	23.5201	19.316	20.7459
39	TET2	8.59515	8.03749	3.95524		6.86262	6.98985				39	TET2	9.65491	3.03075	5.49134	9.78239	6.98985
40	TET2-AS1	0	0	0		0	0.281035				40	TET2-AS1	0	0	0	1.12414	0.281035
41	VEGFB	17.927	25.699	27.1186		23.5815	33.3828				41	VEGFB	16.999	52.9915	34.9294	28.6113	33.3828

## Sheet: Overall
Summary	Responder 1	Non-responder 1	Responder 2	Non-responder 2	Responder 3	Non-responder 3
AFAP1	3.65532	2.57025	3.72032	4.18975	5.63224	1.98452
AFAP1-AS1	0.177402	0	0.0921411	0.0564439	0.177226	0.0594506
AFAP1L1	0	0	0.142663	0.0475966	0.251641	0.0308603
AFAP1L2	0.82923	0.7081	1.24471	1.0206	0.939507	1.07944
AP1B1	43.8558	39.7674	40.2545	40.9832	43.6024	37.3742
AP1B1P1	0	0	0.0940836	0.104083	0	0.0330952
AP1B1P2	0	0	0	0	0	0
ASXL1	11.3512	14.1458	24.8248	23.2141	22.859	15.7783
CD34	0.324637	0.328344	0.315586	0.303184	0.513239	0.670551
DNMT3A	14.8276	11.427	16.9019	12.5553	14.6782	12.712
EPO	0	0	0.0343754	0	0.0777446	0
EPOR	11.9845	9.84835	5.86674	7.31459	8.6576	8.7515
GRB2	108.632	98.8951	117.027	106.458	127.118	119.389
KIT	0.26351	0	0.630907	0.441032	0.47159	0.0743971
KITLG	0	0	0.0432138	0	0	0
KLF8	1.6154	1.07548	2.8288	2.70786	1.72264	1.08946
KLF8P1	0	0	0	0	0	0
LPCAT2	15.7222	6.30102	13.6993	12.2452	16.3549	12.1064
LPCAT2BP	0	0	0	0	0	0
MARK3	97.1744	102.976	70.9045	89.5606	119.777	83.3897
MARK3P1	0	0	0	0	0	0
MARK3P3	0	0	0	0.0308685	0	0
MTOR	5.93128	12.421	13.5137	12.1123	9.58176	6.51224
MTOR-AS1	0	0	0	0.0772743	0	0
NOTCH2	12.5975	9.42322	24.4681	24.6745	24.9388	18.4552
NOTCH2NLA	10.1082	10.3226	9.14594	15.1065	11.6046	12.2376
NOTCH2NLB	6.44248	0	3.01803	2.89367	3.75048	5.94981
NOTCH2NLC	0.574423	0	1.42806	1.97975	0.777548	0.613563
NOTCH2P1	0	0	0.0114479	0	0	0
PDCD1	3.02821	1.76068	5.84309	3.02298	2.77478	2.89377
PDCD1LG2	0.165231	0	0.0370012	0.167472	0.0422346	0.193688
PLCG1	37.4955	54.9325	71.7344	59.2601	67.0568	34.0826
PLCG1-AS1	0	0.891322	0.413504	0.229679	0.149266	0.217133
PROM1	0.465243	0.0534949	0.333794	0.0129992	0.0562532	0.12572
SH2B3	16.4884	19.1541	29.8715	27.809	25.0263	20.7459
TET2	7.82296	3.6652	9.68637	9.90826	6.86262	6.98985
TET2-AS1	0.372496	0	0.0413249	0.56842	0	0.281035
VEGFB	27.0414	35.7539	29.1156	31.2642	23.5815	33.3828
