# Supplementary material for: Hematopoietic stem-cell senescence and myocardial repair - Coronary artery disease genotype/phenotype analysis of post-MI myocardial regeneration response induced by CABG/CD133+ bone marrow hematopoietic stem cell treatment in RCT PERFECT Phase 3
Source: eBioMedicine. 2020 Jul 4;57:102862. doi: 10.1016/j.ebiom.2020.102862 (PMC7339012; doi:10.1016/j.ebiom.2020.102862)
Supplement: Supplementary file 3 [file mmc3.xlsx]

## Sheet: Tabelle1
Genes	Responder	Non-responder
AFAP1	4.08971	2.8847
AFAP1L2	1.10058	1.01096
AP1B1	41.6443	39.0267
ASXL1	21.7369	18.3627
ATXN1	11.1258	10.8449
ATXN1L	7.82905	6.82813
CD34	0.356927	0.490012
CD184 (CXCR4)	201.457	212.379
DNMT3A	16.0423	12.4926
EPOR	7.64847	8.34976
GRB2	117.366	111.978
KIT	0.525564	0.202586
KLF8	2.36489	1.69461
LPCAT2	14.635	11.4328
MARK3	85.9329	88.152
MTOR	11.2108	9.35086
NOTCH2	22.1881	19.6584
NOTCH2NLA	9.83013	13.0741
NOTCH2NLB	3.84941	4.06003
NOTCH2NLC	1.12723	1.04919
PDCD1	4.66645	2.80058
PLCG1	63.9511	46.1304
CD133 (PROM1)	0.304576	0.0744217
SH2B3/LNK	26.2259	23.1956
TET2	8.74894	7.66867
VEGFB	27.594	32.8847
