# Supplementary material for: Hematopoietic stem-cell senescence and myocardial repair - Coronary artery disease genotype/phenotype analysis of post-MI myocardial regeneration response induced by CABG/CD133+ bone marrow hematopoietic stem cell treatment in RCT PERFECT Phase 3
Source: eBioMedicine. 2020 Jul 4;57:102862. doi: 10.1016/j.ebiom.2020.102862 (PMC7339012; doi:10.1016/j.ebiom.2020.102862)
Supplement: Supplementary file 4 [file mmc4.xlsx]

## Sheet: darkorange_gene_list
Row	ensembl_transcript_id	ensembl_gene_id	external_gene_name
1	ENST00000316084	ENSG00000198034	RPS4X
2	ENST00000360121	ENSG00000197471	SPN
3	ENST00000356909	ENSG00000138964	PARVG
4	ENST00000394077	ENSG00000114391	RPL24
5	ENST00000326172	ENSG00000144802	NFKBIZ
6	ENST00000372994	ENSG00000171159	C9orf16
7	ENST00000373887	ENSG00000056558	TRAF1
8	ENST00000268482	ENSG00000140829	DHX38
9	ENST00000260810	ENSG00000163781	TOPBP1
10	ENST00000351500	ENSG00000123349	PFDN5
11	ENST00000334478	ENSG00000123349	PFDN5
12	ENST00000374232	ENSG00000148158	SNX30
13	ENST00000324093	ENSG00000004399	PLXND1
14	ENST00000377059	ENSG00000078403	MLLT10
15	ENST00000314583	ENSG00000180353	HCLS1
16	ENST00000374206	ENSG00000176386	CDC26
17	ENST00000368719	ENSG00000197956	S100A6
18	ENST00000371437	ENSG00000125356	NDUFA1
19	ENST00000258198	ENSG00000135720	DYNC1LI2
20	ENST00000381340	ENSG00000123104	ITPR2
21	ENST00000270625	ENSG00000142534	RPS11
22	ENST00000335514	ENSG00000130770	ATP5IF1
23	ENST00000330843	ENSG00000156675	RAB11FIP1
24	ENST00000162391	ENSG00000065970	FOXJ2
25	ENST00000360184	ENSG00000197102	DYNC1H1
26	ENST00000287038	ENSG00000156482	RPL30
27	ENST00000372004	ENSG00000124151	NCOA3
28	ENST00000376140	ENSG00000136754	ABI1
29	ENST00000366997	ENSG00000123684	LPGAT1
30	ENST00000225388	ENSG00000108256	NUFIP2
31	ENST00000261716	ENSG00000160551	TAOK1
32	ENST00000339296	ENSG00000172888	ZNF621
33	ENST00000310898	ENSG00000172888	ZNF621
34	ENST00000322428	ENSG00000179632	MAF1
35	ENST00000367549	ENSG00000135829	DHX9
36	ENST00000358701	ENSG00000165661	QSOX2
37	ENST00000327490	ENSG00000185262	UBALD2
38	ENST00000320574	ENSG00000177084	POLE
39	ENST00000391857	ENSG00000142541	RPL13A
40	ENST00000371964	ENSG00000148291	SURF2
41	ENST00000375759	ENSG00000065526	SPEN
42	ENST00000224073	ENSG00000107223	EDF1
43	ENST00000367569	ENSG00000169976	SF3B5
44	ENST00000246551	ENSG00000126264	HCST
45	ENST00000316407	ENSG00000176542	USF3
46	ENST00000240922	ENSG00000121579	NAA50
47	ENST00000328379	ENSG00000184924	PTRHD1
48	ENST00000160262	ENSG00000076662	ICAM3
49	ENST00000299980	ENSG00000166747	AP1G1
50	ENST00000371627	ENSG00000107854	TNKS2
51	ENST00000263035	ENSG00000181192	DHTKD1
52	ENST00000361439	ENSG00000169189	NSMCE1
53	ENST00000374466	ENSG00000169826	CSGALNACT2
54	ENST00000369287	ENSG00000165813	CCDC186
55	ENST00000357992	ENSG00000158711	ELK4
56	ENST00000340553	ENSG00000170802	FOXN2
57	ENST00000261623	ENSG00000051523	CYBA
58	ENST00000378119	ENSG00000112308	C6orf62
59	ENST00000263967	ENSG00000121879	PIK3CA
60	ENST00000222190	ENSG00000105583	WDR83OS
61	ENST00000312156	ENSG00000123405	NFE2
62	ENST00000358435	ENSG00000196683	TOMM7
63	ENST00000209884	ENSG00000076321	KLHL20
64	ENST00000319725	ENSG00000107164	FUBP3
65	ENST00000351018	ENSG00000177105	RHOG
66	ENST00000279259	ENSG00000149806	FAU
67	ENST00000372977	ENSG00000137413	TAF8
68	ENST00000278671	ENSG00000149357	LAMTOR1
69	ENST00000396680	ENSG00000128272	ATF4
70	ENST00000334678	ENSG00000187051	RPS19BP1
71	ENST00000243077	ENSG00000123384	LRP1
72	ENST00000368467	ENSG00000163344	PMVK
73	ENST00000312655	ENSG00000175155	YPEL2
74	ENST00000308330	ENSG00000174106	LEMD3
75	ENST00000263773	ENSG00000109920	FNBP4
76	ENST00000266517	ENSG00000139163	ETNK1
77	ENST00000281928	ENSG00000123066	MED13L
78	ENST00000297338	ENSG00000164754	RAD21
79	ENST00000272746	ENSG00000115935	WIPF1
80	ENST00000261381	ENSG00000103489	XYLT1
81	ENST00000221801	ENSG00000105202	FBL
82	ENST00000371579	ENSG00000176978	DPP7
83	ENST00000269122	ENSG00000141367	CLTC
84	ENST00000238609	ENSG00000119632	IFI27L2
85	ENST00000262241	ENSG00000089902	RCOR1
86	ENST00000290209	ENSG00000140199	SLC12A6
87	ENST00000229379	ENSG00000111775	COX6A1
88	ENST00000369367	ENSG00000139218	SCAF11
89	ENST00000229214	ENSG00000111615	KRR1
90	ENST00000341861	ENSG00000074603	DPP8
91	ENST00000378460	ENSG00000030066	NUP160
92	ENST00000361804	ENSG00000108055	SMC3
93	ENST00000340006	ENSG00000159176	CSRP1
94	ENST00000378060	ENSG00000136100	VPS36
95	ENST00000394266	ENSG00000103037	SETD6
96	ENST00000357790	ENSG00000137818	RPLP1
97	ENST00000317147	ENSG00000125107	CNOT1
98	ENST00000395422	ENSG00000106153	CHCHD2
99	ENST00000339600	ENSG00000189043	NDUFA4
100	ENST00000290299	ENSG00000241837	ATP5PO
101	ENST00000361875	ENSG00000196428	TSC22D2
102	ENST00000256646	ENSG00000134250	NOTCH2
103	ENST00000262629	ENSG00000011600	TYROBP
104	ENST00000253788	ENSG00000131469	RPL27
105	ENST00000389561	ENSG00000183495	EP400
106	ENST00000322310	ENSG00000176101	SSNA1
107	ENST00000374279	ENSG00000148154	UGCG
108	ENST00000369332	ENSG00000135341	MAP3K7
109	ENST00000378930	ENSG00000157625	TAB3
110	ENST00000328963	ENSG00000089041	P2RX7
111	ENST00000361575	ENSG00000198918	RPL39
112	ENST00000300688	ENSG00000167283	ATP5MG
113	ENST00000323116	ENSG00000058063	ATP11B
114	ENST00000340384	ENSG00000188229	TUBB4B
115	ENST00000323906	ENSG00000104894	CD37
116	ENST00000332707	ENSG00000184575	XPOT
117	ENST00000351677	ENSG00000179295	PTPN11
118	ENST00000393600	ENSG00000071859	FAM50A
119	ENST00000305978	ENSG00000171222	SCAND1
120	ENST00000395290	ENSG00000149187	CELF1
121	ENST00000265742	ENSG00000001629	ANKIB1
122	ENST00000319006	ENSG00000177156	TALDO1
123	ENST00000219150	ENSG00000102879	CORO1A
124	ENST00000375859	ENSG00000106723	SPIN1
125	ENST00000327367	ENSG00000166949	SMAD3
126	ENST00000253108	ENSG00000130811	EIF3G
127	ENST00000345097	ENSG00000053254	FOXN3
128	ENST00000312561	ENSG00000174718	RESF1
129	ENST00000259457	ENSG00000136930	PSMB7
130	ENST00000270586	ENSG00000142507	PSMB6
131	ENST00000367478	ENSG00000047410	TPR
132	ENST00000224140	ENSG00000107290	SETX
133	ENST00000382070	ENSG00000005339	CREBBP
134	ENST00000323853	ENSG00000144028	SNRNP200
135	ENST00000359568	ENSG00000160299	PCNT
136	ENST00000348462	ENSG00000136942	RPL35
137	ENST00000254235	ENSG00000121281	ADCY7
138	ENST00000296564	ENSG00000164151	ICE1
139	ENST00000009180	ENSG00000010278	CD9
140	ENST00000389061	ENSG00000211456	SACM1L
141	ENST00000368277	ENSG00000160783	PMF1
142	ENST00000389005	ENSG00000074356	NCBP3
143	ENST00000258149	ENSG00000135679	MDM2
144	ENST00000361436	ENSG00000197958	RPL12
145	ENST00000311604	ENSG00000130592	LSP1
146	ENST00000252445	ENSG00000130165	ELOF1
147	ENST00000366553	ENSG00000203668	CHML
148	ENST00000360830	ENSG00000138326	RPS24
149	ENST00000361217	ENSG00000198837	DENND4B
150	ENST00000396705	ENSG00000111669	TPI1
151	ENST00000334512	ENSG00000108175	ZMIZ1
152	ENST00000383657	ENSG00000206527	HACD2
153	ENST00000394104	ENSG00000165219	GAPVD1
154	ENST00000394510	ENSG00000170776	AKAP13
155	ENST00000396651	ENSG00000142937	RPS8
156	ENST00000372209	ENSG00000142937	RPS8
157	ENST00000009589	ENSG00000008988	RPS20
158	ENST00000264033	ENSG00000110395	CBL
159	ENST00000222005	ENSG00000105401	CDC37
160	ENST00000359832	ENSG00000241468	ATP5MF
161	ENST00000394186	ENSG00000241468	ATP5MF
162	ENST00000221566	ENSG00000104969	SGTA
163	ENST00000381151	ENSG00000198743	SLC5A3
164	ENST00000341469	ENSG00000106785	TRIM14
165	ENST00000215565	ENSG00000099795	NDUFB7
166	ENST00000294435	ENSG00000162444	RBP7
167	ENST00000292599	ENSG00000161021	MAML1
168	ENST00000330398	ENSG00000185883	ATP6V0C
169	ENST00000302422	ENSG00000205544	TMEM256
170	ENST00000354300	ENSG00000196850	PPTC7
171	ENST00000253452	ENSG00000131143	COX4I1
172	ENST00000369762	ENSG00000071553	ATP6AP1
173	ENST00000392219	ENSG00000089327	FXYD5
174	ENST00000252744	ENSG00000130449	ZSWIM6
175	ENST00000368046	ENSG00000117091	CD48
176	ENST00000246194	ENSG00000125970	RALY
177	ENST00000284049	ENSG00000153922	CHD1
178	ENST00000374580	ENSG00000204217	BMPR2
179	ENST00000356770	ENSG00000163939	PBRM1
180	ENST00000376936	ENSG00000171824	EXOSC10
181	ENST00000341259	ENSG00000111252	SH2B3
182	ENST00000370620	ENSG00000129675	ARHGEF6
183	ENST00000372638	ENSG00000179862	CITED4
184	ENST00000329251	ENSG00000254772	EEF1G
185	ENST00000358746	ENSG00000198677	TTC37
186	ENST00000296220	ENSG00000144909	OSBPL11
187	ENST00000247655	ENSG00000127184	COX7C
188	ENST00000337554	ENSG00000100300	TSPO
189	ENST00000161863	ENSG00000047188	YTHDC2
190	ENST00000372853	ENSG00000167118	URM1
191	ENST00000395059	ENSG00000080603	SRCAP
192	ENST00000367545	ENSG00000152818	UTRN
193	ENST00000341942	ENSG00000188186	LAMTOR4
194	ENST00000336440	ENSG00000185650	ZFP36L1
195	ENST00000342085	ENSG00000140992	PDPK1
196	ENST00000361445	ENSG00000198793	MTOR
197	ENST00000262584	ENSG00000161016	RPL8
198	ENST00000292614	ENSG00000005075	POLR2J
199	ENST00000258083	ENSG00000135617	PRADC1
200	ENST00000295006	ENSG00000162909	CAPN2
201	ENST00000352983	ENSG00000147604	RPL7
202	ENST00000376745	ENSG00000172531	PPP1CA
203	ENST00000392531	ENSG00000213145	CRIP1
204	ENST00000286364	ENSG00000155903	RASA2
205	ENST00000367697	ENSG00000051620	HEBP2
206	ENST00000379698	ENSG00000147010	SH3KBP1
207	ENST00000231368	ENSG00000113441	LNPEP
208	ENST00000300026	ENSG00000166794	PPIB
209	ENST00000368842	ENSG00000107902	LHPP
210	ENST00000381989	ENSG00000102699	PARP4
211	ENST00000237500	ENSG00000118680	MYL12B
212	ENST00000369485	ENSG00000111880	RNGTT
213	ENST00000264380	ENSG00000115020	PIKFYVE
214	ENST00000258424	ENSG00000135940	COX5B
215	ENST00000215754	ENSG00000240972	MIF
216	ENST00000375144	ENSG00000077549	CAPZB
217	ENST00000339656	ENSG00000198466	ZNF587
218	ENST00000379056	ENSG00000133112	TPT1
219	ENST00000379060	ENSG00000133112	TPT1
220	ENST00000309246	ENSG00000133112	TPT1
221	ENST00000316939	ENSG00000179271	GADD45GIP1
222	ENST00000358406	ENSG00000197448	GSTK1
223	ENST00000369681	ENSG00000065615	CYB5R4
224	ENST00000368716	ENSG00000196154	S100A4
225	ENST00000374077	ENSG00000125995	ROMO1
226	ENST00000025301	ENSG00000023516	AKAP11
227	ENST00000286953	ENSG00000156411	ATP5MPL
228	ENST00000292147	ENSG00000105755	ETHE1
229	ENST00000374213	ENSG00000169442	CD52
230	ENST00000331495	ENSG00000184922	FMNL1
231	ENST00000270792	ENSG00000142669	SH3BGRL3
232	ENST00000319041	ENSG00000142669	SH3BGRL3
233	ENST00000309955	ENSG00000003402	CFLAR
234	ENST00000238497	ENSG00000119541	VPS4B
235	ENST00000295702	ENSG00000163479	SSR2
236	ENST00000309244	ENSG00000105379	ETFB
237	ENST00000357162	ENSG00000132549	VPS13B
238	ENST00000285737	ENSG00000102910	LONP2
239	ENST00000355703	ENSG00000197136	PCNX3
240	ENST00000377464	ENSG00000142599	RERE
241	ENST00000371917	ENSG00000124198	ARFGEF2
242	ENST00000302418	ENSG00000170759	KIF5B
243	ENST00000250495	ENSG00000129559	NEDD8
244	ENST00000234590	ENSG00000074800	ENO1
245	ENST00000274065	ENSG00000145425	RPS3A
246	ENST00000374864	ENSG00000078747	ITCH
247	ENST00000339403	ENSG00000064012	CASP8
248	ENST00000225430	ENSG00000108298	RPL19
249	ENST00000298289	ENSG00000165502	RPL36AL
250	ENST00000357156	ENSG00000125971	DYNLRB1
251	ENST00000349995	ENSG00000136152	COG3
252	ENST00000329421	ENSG00000175130	MARCKSL1
253	ENST00000263636	ENSG00000054219	LY75
254	ENST00000302516	ENSG00000189091	SF3B3
255	ENST00000305105	ENSG00000106400	ZNHIT1
256	ENST00000276689	ENSG00000147684	NDUFB9
257	ENST00000376395	ENSG00000135018	UBQLN1
258	ENST00000262215	ENSG00000066777	ARFGEF1
259	ENST00000336314	ENSG00000155506	LARP1
260	ENST00000254998	ENSG00000132661	NXT1
261	ENST00000228945	ENSG00000111348	ARHGDIB
262	ENST00000389032	ENSG00000211455	STK38L
263	ENST00000368305	ENSG00000116586	LAMTOR2
264	ENST00000223136	ENSG00000214253	FIS1
265	ENST00000297290	ENSG00000164713	BRI3
266	ENST00000263805	ENSG00000103994	ZNF106
267	ENST00000357304	ENSG00000130723	PRRC2B
268	ENST00000328090	ENSG00000108021	TASOR2
269	ENST00000359246	ENSG00000197724	PHF2
270	ENST00000394332	ENSG00000125691	RPL23
271	ENST00000274137	ENSG00000145494	NDUFS6
272	ENST00000356800	ENSG00000082014	SMARCD3
273	ENST00000259569	ENSG00000137040	RANBP6
274	ENST00000370521	ENSG00000065243	PKN2
275	ENST00000374514	ENSG00000011009	LYPLA2
276	ENST00000314133	ENSG00000176340	COX8A
277	ENST00000083182	ENSG00000062725	APPBP2
278	ENST00000330029	ENSG00000184076	UQCR10
279	ENST00000314167	ENSG00000178950	GAK
280	ENST00000216225	ENSG00000100387	RBX1
281	ENST00000234875	ENSG00000116251	RPL22
282	ENST00000355431	ENSG00000032219	ARID4A
283	ENST00000217740	ENSG00000101695	RNF125
284	ENST00000263253	ENSG00000100393	EP300
285	ENST00000247470	ENSG00000103490	PYCARD
286	ENST00000350605	ENSG00000103490	PYCARD
287	ENST00000247178	ENSG00000126775	ATG14
288	ENST00000356413	ENSG00000089289	IGBP1
289	ENST00000310823	ENSG00000151694	ADAM17
290	ENST00000245046	ENSG00000125037	EMC3
291	ENST00000370141	ENSG00000122435	TRMT13
292	ENST00000040738	ENSG00000038219	BOD1L1
293	ENST00000370010	ENSG00000112701	SENP6
294	ENST00000336812	ENSG00000109606	DHX15
295	ENST00000316059	ENSG00000186660	ZFP91
296	ENST00000222247	ENSG00000105640	RPL18A
297	ENST00000374550	ENSG00000142676	RPL11
298	ENST00000393227	ENSG00000108848	LUC7L3
299	ENST00000283206	ENSG00000153214	TMEM87B
300	ENST00000023939	ENSG00000022277	RTF2
301	ENST00000358691	ENSG00000198265	HELZ
302	ENST00000394421	ENSG00000113649	TCERG1
303	ENST00000274811	ENSG00000146083	RNF44
304	ENST00000335765	ENSG00000109103	UNC119
305	ENST00000216468	ENSG00000100580	TMED8
306	ENST00000355857	ENSG00000155368	DBI
307	ENST00000330236	ENSG00000198315	ZKSCAN8
308	ENST00000367097	ENSG00000130338	TULP4
309	ENST00000312579	ENSG00000175602	CCDC85B
310	ENST00000215115	ENSG00000099385	BCL7C
311	ENST00000265343	ENSG00000072364	AFF4
312	ENST00000330133	ENSG00000183617	MRPL54
313	ENST00000267163	ENSG00000139687	RB1
314	ENST00000249289	ENSG00000128524	ATP6V1F
315	ENST00000156471	ENSG00000021776	AQR
316	ENST00000310837	ENSG00000173812	EIF1
317	ENST00000265462	ENSG00000126432	PRDX5
318	ENST00000372836	ENSG00000137161	CNPY3
319	ENST00000267425	ENSG00000196943	NOP9
320	ENST00000252603	ENSG00000130313	AC010618.1
321	ENST00000298281	ENSG00000165494	PCF11
322	ENST00000375254	ENSG00000127481	UBR4
323	ENST00000211372	ENSG00000096150	RPS18
324	ENST00000312629	ENSG00000175634	RPS6KB2
325	ENST00000376488	ENSG00000068308	OTUD5
326	ENST00000379953	ENSG00000112799	LY86
327	ENST00000346027	ENSG00000146872	TLK2
328	ENST00000308961	ENSG00000174886	NDUFA11
329	ENST00000379565	ENSG00000177189	RPS6KA3
330	ENST00000380861	ENSG00000047644	WWC3
331	ENST00000368921	ENSG00000213190	MLLT11
332	ENST00000233143	ENSG00000034510	TMSB10
333	ENST00000243997	ENSG00000124172	ATP5F1E
334	ENST00000395663	ENSG00000124172	ATP5F1E
335	ENST00000361371	ENSG00000198862	LTN1
336	ENST00000339624	ENSG00000140264	SERF2
337	ENST00000312493	ENSG00000173517	PEAK1
338	ENST00000246792	ENSG00000126458	RRAS
339	ENST00000376423	ENSG00000068400	GRIPAP1
340	ENST00000322244	ENSG00000033178	UBA6
341	ENST00000342449	ENSG00000185658	BRWD1
342	ENST00000230050	ENSG00000112306	RPS12
343	ENST00000381736	ENSG00000139496	NUP58
344	ENST00000373191	ENSG00000126070	AGO3
345	ENST00000371933	ENSG00000159658	EFCAB14
346	ENST00000260447	ENSG00000137880	GCHFR
347	ENST00000225655	ENSG00000108518	PFN1
348	ENST00000378546	ENSG00000162585	FAAP20
349	ENST00000249700	ENSG00000128872	TMOD2
350	ENST00000393609	ENSG00000186635	ARAP1
351	ENST00000219548	ENSG00000103266	STUB1
352	ENST00000361427	ENSG00000198830	HMGN2
353	ENST00000315758	ENSG00000146701	MDH2
354	ENST00000322203	ENSG00000198755	RPL10A
355	ENST00000308162	ENSG00000172757	CFL1
356	ENST00000369799	ENSG00000168710	AHCYL1
357	ENST00000084795	ENSG00000063177	RPL18
358	ENST00000307630	ENSG00000170027	YWHAG
359	ENST00000343986	ENSG00000171858	RPS21
360	ENST00000341394	ENSG00000135387	CAPRIN1
361	ENST00000370086	ENSG00000180879	SSR4
362	ENST00000395633	ENSG00000099624	ATP5F1D
363	ENST00000380394	ENSG00000137154	RPS6
364	ENST00000315377	ENSG00000137154	RPS6
365	ENST00000265734	ENSG00000105810	CDK6
366	ENST00000347486	ENSG00000109111	SUPT6H
367	ENST00000357085	ENSG00000112343	TRIM38
368	ENST00000263368	ENSG00000090013	BLVRB
369	ENST00000354179	ENSG00000165671	NSD1
370	ENST00000196551	ENSG00000083845	RPS5
371	ENST00000263864	ENSG00000118640	VAMP8
372	ENST00000394867	ENSG00000126934	MAP2K2
373	ENST00000262715	ENSG00000129566	TEP1
374	ENST00000262193	ENSG00000008018	PSMB1
375	ENST00000304312	ENSG00000169020	ATP5ME
376	ENST00000306368	ENSG00000168894	RNF181
377	ENST00000299563	ENSG00000166439	RNF169
378	ENST00000373625	ENSG00000025800	KPNA6
379	ENST00000218340	ENSG00000102218	RP2
380	ENST00000244711	ENSG00000124733	MEA1
381	ENST00000381482	ENSG00000125834	STK35
382	ENST00000320868	ENSG00000206172	HBA1
383	ENST00000199708	ENSG00000086506	HBQ1
384	ENST00000393387	ENSG00000118482	PHF3
385	ENST00000000233	ENSG00000004059	ARF5
386	ENST00000007390	ENSG00000007520	TSR3
387	ENST00000333676	ENSG00000262814	MRPL12
388	ENST00000276062	ENSG00000147123	NDUFB11
389	ENST00000284202	ENSG00000154059	IMPACT
390	ENST00000368884	ENSG00000159352	PSMD4
391	ENST00000321153	ENSG00000177600	RPLP2
392	ENST00000377577	ENSG00000007923	DNAJC11
393	ENST00000318006	ENSG00000166887	VPS39
394	ENST00000251453	ENSG00000105193	RPS16
395	ENST00000215555	ENSG00000099785	MARCH2
396	ENST00000394667	ENSG00000109475	RPL34
397	ENST00000328848	ENSG00000182117	NOP10
398	ENST00000315732	ENSG00000181817	LSM10
399	ENST00000347512	ENSG00000130255	RPL36
400	ENST00000312547	ENSG00000130724	CHMP2A
401	ENST00000247866	ENSG00000090266	NDUFB2
402	ENST00000369066	ENSG00000112297	CRYBG1
403	ENST00000345807	ENSG00000175416	CLTB
404	ENST00000253023	ENSG00000130725	UBE2M
405	ENST00000359187	ENSG00000175265	GOLGA8A
406	ENST00000272342	ENSG00000143971	ETAA1
407	ENST00000612327	ENSG00000276220	AC012314.14
408	ENST00000619253	ENSG00000275605	AC012314.11
409	ENST00000616928	ENSG00000274626	RPS9
410	ENST00000610406	ENSG00000275724	AC012314.12
411	ENST00000621307	ENSG00000277722	AC012314.22
412	ENST00000630979	ENSG00000280858	RPL7A
413	ENST00000617282	ENSG00000278365	AC012314.26
414	ENST00000618338	ENSG00000274359	AC012314.5
415	ENST00000610953	ENSG00000278081	RPS9
416	ENST00000630633	ENSG00000281024	SURF2
417	ENST00000619966	ENSG00000276766	AC012314.18
418	ENST00000620720	ENSG00000277079	RPS9
419	ENST00000465971	ENSG00000243302	AC018638.4
420	ENST00000495531	ENSG00000220842	RPL21P16
421	ENST00000497136	ENSG00000120008	WDR11
422	ENST00000495401	ENSG00000114391	RPL24
423	ENST00000532362	ENSG00000140932	CMTM2
424	ENST00000619601	ENSG00000111640	GAPDH
425	ENST00000401558	ENSG00000082898	XPO1
426	ENST00000454652	ENSG00000114796	KLHL24
427	ENST00000565835	ENSG00000159720	ATP6V0D1
428	ENST00000301067	ENSG00000167548	KMT2D
429	ENST00000526209	ENSG00000167548	KMT2D
430	ENST00000635033	ENSG00000070961	ATP2B1
431	ENST00000450053	ENSG00000160796	NBEAL2
432	ENST00000550846	ENSG00000123349	PFDN5
433	ENST00000445964	ENSG00000168918	INPP5D
434	ENST00000517603	ENSG00000156467	UQCRB
435	ENST00000518406	ENSG00000156467	UQCRB
436	ENST00000594493	ENSG00000142534	RPS11
437	ENST00000438796	ENSG00000186001	LRCH3
438	ENST00000448864	ENSG00000182899	RPL35A
439	ENST00000605997	ENSG00000183648	NDUFB1
440	ENST00000465325	ENSG00000188846	RPL14
441	ENST00000479563	ENSG00000188846	RPL14
442	ENST00000595618	ENSG00000099331	MYO9B
443	ENST00000415149	ENSG00000114439	BBX
444	ENST00000542440	ENSG00000139718	SETD1B
445	ENST00000413432	ENSG00000006607	FARP2
446	ENST00000416382	ENSG00000048740	CELF2
447	ENST00000421806	ENSG00000196233	LCOR
448	ENST00000577781	ENSG00000263826	AC112907.3
449	ENST00000538617	ENSG00000150991	UBC
450	ENST00000618751	ENSG00000275323	RPS9
451	ENST00000616839	ENSG00000277359	RPS9
452	ENST00000617291	ENSG00000274005	RPS9
453	ENST00000613276	ENSG00000273642	AC012314.1
454	ENST00000326793	ENSG00000114331	ACAP2
455	ENST00000479992	ENSG00000142541	RPL13A
456	ENST00000467825	ENSG00000142541	RPL13A
457	ENST00000606389	ENSG00000115977	AAK1
458	ENST00000565493	ENSG00000260032	NORAD
459	ENST00000418441	ENSG00000228053	AL158823.1
460	ENST00000425753	ENSG00000104522	TSTA3
461	ENST00000397261	ENSG00000241553	ARPC4
462	ENST00000619951	ENSG00000275903	PSMB3
463	ENST00000617231	ENSG00000161847	RAVER1
464	ENST00000335508	ENSG00000115524	SF3B1
465	ENST00000632838	ENSG00000276907	ARHGAP27
466	ENST00000632029	ENSG00000276907	ARHGAP27
467	ENST00000488174	ENSG00000147162	OGT
468	ENST00000533261	ENSG00000160593	JAML
469	ENST00000443566	ENSG00000187239	FNBP1
470	ENST00000398988	ENSG00000141068	KSR1
471	ENST00000437131	ENSG00000144674	GOLGA4
472	ENST00000628819	ENSG00000281734	AL139246.9
473	ENST00000587393	ENSG00000104964	TLE5
474	ENST00000467705	ENSG00000026297	RNASET2
475	ENST00000617275	ENSG00000169499	PLEKHA2
476	ENST00000427980	ENSG00000224470	ATXN1L
477	ENST00000447833	ENSG00000083642	PDS5B
478	ENST00000527548	ENSG00000149806	FAU
479	ENST00000488746	ENSG00000113811	SELENOK
480	ENST00000530542	ENSG00000073921	PICALM
481	ENST00000263270	ENSG00000042753	AP2S1
482	ENST00000319248	ENSG00000117450	PRDX1
483	ENST00000538035	ENSG00000111913	RIPOR2
484	ENST00000600880	ENSG00000197756	RPL37A
485	ENST00000456586	ENSG00000197756	RPL37A
486	ENST00000463816	ENSG00000198546	ZNF511
487	ENST00000536349	ENSG00000177239	MAN1B1
488	ENST00000611080	ENSG00000147677	EIF3H
489	ENST00000597224	ENSG00000105202	FBL
490	ENST00000498711	ENSG00000141367	CLTC
491	ENST00000301015	ENSG00000103335	PIEZO1
492	ENST00000401878	ENSG00000184863	RBM33
493	ENST00000499732	ENSG00000245532	NEAT1
494	ENST00000412756	ENSG00000163728	TTC14
495	ENST00000436227	ENSG00000159140	SON
496	ENST00000523288	ENSG00000153310	FAM49B
497	ENST00000260379	ENSG00000137818	RPLP1
498	ENST00000398637	ENSG00000111371	SLC38A1
499	ENST00000510552	ENSG00000174125	TLR1
500	ENST00000605057	ENSG00000100813	ACIN1
501	ENST00000620890	ENSG00000233276	GPX1
502	ENST00000532832	ENSG00000110330	BIRC2
503	ENST00000578049	ENSG00000265808	SEC22B
504	ENST00000620440	ENSG00000185164	NOMO2
505	ENST00000423313	ENSG00000235750	KIAA0040
506	ENST00000255882	ENSG00000241973	PI4KA
507	ENST00000533172	ENSG00000167283	ATP5MG
508	ENST00000548925	ENSG00000135441	BLOC1S1
509	ENST00000482325	ENSG00000135968	GCC2
510	ENST00000323345	ENSG00000148303	RPL7A
511	ENST00000504123	ENSG00000138767	CNOT6L
512	ENST00000291295	ENSG00000160014	CALM3
513	ENST00000493442	ENSG00000123575	FAM199X
514	ENST00000452075	ENSG00000234420	ZNF37BP
515	ENST00000259400	ENSG00000136874	STX17
516	ENST00000617731	ENSG00000278229	RPS17
517	ENST00000556840	ENSG00000172590	MRPL52
518	ENST00000528610	ENSG00000104529	EEF1D
519	ENST00000311481	ENSG00000174903	RAB1B
520	ENST00000562129	ENSG00000102879	CORO1A
521	ENST00000621096	ENSG00000110047	EHD1
522	ENST00000454021	ENSG00000235650	RPS18
523	ENST00000458659	ENSG00000102804	TSC22D1
524	ENST00000492367	ENSG00000104805	NUCB1
525	ENST00000591416	ENSG00000141644	MBD1
526	ENST00000631757	ENSG00000282725	CORO7
527	ENST00000477049	ENSG00000107290	SETX
528	ENST00000340941	ENSG00000131844	MCCC2
529	ENST00000397033	ENSG00000115232	ITGA4
530	ENST00000294189	ENSG00000162244	RPL29
531	ENST00000303052	ENSG00000169118	CSNK1G1
532	ENST00000389857	ENSG00000015133	CCDC88C
533	ENST00000574285	ENSG00000182831	C16orf72
534	ENST00000534180	ENSG00000167996	FTH1
535	ENST00000526640	ENSG00000167996	FTH1
536	ENST00000622550	ENSG00000276805	AL133216.2
537	ENST00000331825	ENSG00000087086	FTL
538	ENST00000445177	ENSG00000160584	SIK3
539	ENST00000551812	ENSG00000076108	BAZ2A
540	ENST00000455396	ENSG00000095321	CRAT
541	ENST00000564057	ENSG00000103187	COTL1
542	ENST00000487284	ENSG00000257923	CUX1
543	ENST00000520539	ENSG00000104517	UBR5
544	ENST00000464716	ENSG00000138326	RPS24
545	ENST00000446157	ENSG00000272573	MUSTN1
546	ENST00000273223	ENSG00000144713	RPL32
547	ENST00000457131	ENSG00000144713	RPL32
548	ENST00000478910	ENSG00000080845	DLGAP4
549	ENST00000495585	ENSG00000117523	PRRC2C
550	ENST00000332859	ENSG00000184900	SUMO3
551	ENST00000580261	ENSG00000265681	RPL17
552	ENST00000452400	ENSG00000140396	NCOA2
553	ENST00000591461	ENSG00000123143	PKN1
554	ENST00000586039	ENSG00000123143	PKN1
555	ENST00000546694	ENSG00000135655	USP15
556	ENST00000607357	ENSG00000172428	COPS9
557	ENST00000550920	ENSG00000196531	NACA
558	ENST00000431312	ENSG00000100201	DDX17
559	ENST00000438607	ENSG00000232112	TMA7
560	ENST00000267890	ENSG00000128881	TTBK2
561	ENST00000481997	ENSG00000130429	ARPC1B
562	ENST00000427738	ENSG00000083799	CYLD
563	ENST00000285679	ENSG00000155313	USP25
564	ENST00000554015	ENSG00000126804	ZBTB1
565	ENST00000228825	ENSG00000111229	ARPC3
566	ENST00000473748	ENSG00000227097	RPS28P7
567	ENST00000618604	ENSG00000144711	IQSEC1
568	ENST00000602890	ENSG00000269888	AC112491.1
569	ENST00000490599	ENSG00000130958	SLC35D2
570	ENST00000602866	ENSG00000165916	PSMC3
571	ENST00000534853	ENSG00000115286	NDUFS7
572	ENST00000498411	ENSG00000196924	FLNA
573	ENST00000576637	ENSG00000262246	CORO7
574	ENST00000407418	ENSG00000183741	CBX6
575	ENST00000424877	ENSG00000055609	KMT2C
576	ENST00000595985	ENSG00000181029	TRAPPC5
577	ENST00000249636	ENSG00000033800	PIAS1
578	ENST00000085079	ENSG00000063245	EPN1
579	ENST00000409185	ENSG00000152102	FAM168B
580	ENST00000525807	ENSG00000103811	CTSH
581	ENST00000335895	ENSG00000145741	BTF3
582	ENST00000462274	ENSG00000157540	DYRK1A
583	ENST00000501597	ENSG00000229117	RPL41
584	ENST00000397854	ENSG00000160255	ITGB2
585	ENST00000498666	ENSG00000160255	ITGB2
586	ENST00000472842	ENSG00000133794	ARNTL
587	ENST00000558815	ENSG00000108107	RPL28
588	ENST00000558131	ENSG00000108107	RPL28
589	ENST00000533827	ENSG00000149823	VPS51
590	ENST00000584717	ENSG00000176155	CCDC57
591	ENST00000583140	ENSG00000266714	MYO15B
592	ENST00000566130	ENSG00000149925	ALDOA
593	ENST00000547649	ENSG00000092841	MYL6
594	ENST00000511472	ENSG00000127184	COX7C
595	ENST00000397497	ENSG00000120899	PTK2B
596	ENST00000440943	ENSG00000078618	NRDC
597	ENST00000497666	ENSG00000204843	DCTN1
598	ENST00000331944	ENSG00000222041	CYTOR
599	ENST00000463340	ENSG00000122359	ANXA11
600	ENST00000398881	ENSG00000214736	TOMM6
601	ENST00000548263	ENSG00000012822	CALCOCO1
602	ENST00000524717	ENSG00000184384	MAML2
603	ENST00000468582	ENSG00000188186	LAMTOR4
604	ENST00000602414	ENSG00000269893	SNHG8
605	ENST00000537533	ENSG00000111679	PTPN6
606	ENST00000398571	ENSG00000115464	USP34
607	ENST00000565571	ENSG00000167526	RPL13
608	ENST00000302550	ENSG00000121644	DESI2
609	ENST00000416457	ENSG00000182973	CNOT10
610	ENST00000525212	ENSG00000213619	NDUFS3
611	ENST00000514332	ENSG00000169045	HNRNPH1
612	ENST00000520415	ENSG00000169045	HNRNPH1
613	ENST00000519943	ENSG00000169045	HNRNPH1
614	ENST00000325239	ENSG00000128815	WDFY4
615	ENST00000613839	ENSG00000276701	MIF
616	ENST00000513349	ENSG00000113360	DROSHA
617	ENST00000631130	ENSG00000004939	SLC4A1
618	ENST00000461556	ENSG00000213145	CRIP1
619	ENST00000404251	ENSG00000009954	BAZ1B
620	ENST00000588564	ENSG00000108309	RUNDC3A
621	ENST00000397786	ENSG00000108510	MED13
622	ENST00000520868	ENSG00000070756	PABPC1
623	ENST00000497571	ENSG00000067082	KLF6
624	ENST00000602355	ENSG00000076944	STXBP2
625	ENST00000508076	ENSG00000120708	TGFBI
626	ENST00000594797	ENSG00000229833	PET100
627	ENST00000424573	ENSG00000235174	RPL39P3
628	ENST00000263384	ENSG00000105058	FAM32A
629	ENST00000527733	ENSG00000170242	USP47
630	ENST00000410080	ENSG00000196504	PRPF40A
631	ENST00000585044	ENSG00000178927	CYBC1
632	ENST00000519911	ENSG00000113732	ATP6V0E1
633	ENST00000550948	ENSG00000110876	SELPLG
634	ENST00000358607	ENSG00000006015	REX1BD
635	ENST00000355968	ENSG00000196262	PPIA
636	ENST00000415933	ENSG00000196262	PPIA
637	ENST00000430157	ENSG00000221983	UBA52
638	ENST00000258484	ENSG00000135999	EPC2
639	ENST00000446041	ENSG00000114120	SLC25A36
640	ENST00000508376	ENSG00000134982	APC
641	ENST00000583211	ENSG00000136490	LIMD2
642	ENST00000535432	ENSG00000112242	E2F3
643	ENST00000613242	ENSG00000112242	E2F3
644	ENST00000601048	ENSG00000178980	SELENOW
645	ENST00000523369	ENSG00000043462	LCP2
646	ENST00000483415	ENSG00000182944	EWSR1
647	ENST00000473649	ENSG00000197448	GSTK1
648	ENST00000396912	ENSG00000146587	RBAK
649	ENST00000429243	ENSG00000205352	PRR13
650	ENST00000258886	ENSG00000136381	IREB2
651	ENST00000515262	ENSG00000164070	HSPA4L
652	ENST00000547859	ENSG00000197111	PCBP2
653	ENST00000462965	ENSG00000162704	ARPC5
654	ENST00000587709	ENSG00000129933	MAU2
655	ENST00000352689	ENSG00000128585	MKLN1
656	ENST00000575464	ENSG00000262599	KIAA1147
657	ENST00000532507	ENSG00000173327	MAP3K11
658	ENST00000592588	ENSG00000115268	RPS15
659	ENST00000482600	ENSG00000100129	EIF3L
660	ENST00000454497	ENSG00000164164	OTUD4
661	ENST00000568684	ENSG00000198373	WWP2
662	ENST00000456179	ENSG00000165775	FUNDC2
663	ENST00000540567	ENSG00000168010	ATG16L2
664	ENST00000597202	ENSG00000032444	PNPLA6
665	ENST00000245458	ENSG00000213741	RPS29
666	ENST00000428459	ENSG00000186010	NDUFA13
667	ENST00000606722	ENSG00000186010	NDUFA13
668	ENST00000612580	ENSG00000278243	TSTA3
669	ENST00000440951	ENSG00000163399	ATP1A1
670	ENST00000530721	ENSG00000149273	RPS3
671	ENST00000544848	ENSG00000246705	H2AFJ
672	ENST00000545896	ENSG00000149781	FERMT3
673	ENST00000509736	ENSG00000145425	RPS3A
674	ENST00000559717	ENSG00000196547	MAN2A2
675	ENST00000588234	ENSG00000104979	C19orf53
676	ENST00000632163	ENSG00000282105	RPL41P2
677	ENST00000398838	ENSG00000090238	YPEL3
678	ENST00000619426	ENSG00000277791	PSMB3
679	ENST00000011700	ENSG00000048707	VPS13D
680	ENST00000520246	ENSG00000176853	FAM91A1
681	ENST00000528699	ENSG00000213445	SIPA1
682	ENST00000401695	ENSG00000164587	RPS14
683	ENST00000521466	ENSG00000164587	RPS14
684	ENST00000520944	ENSG00000245910	SNHG6
685	ENST00000591770	ENSG00000108639	SYNGR2
686	ENST00000427836	ENSG00000178385	PLEKHM3
687	ENST00000553110	ENSG00000241343	RPL36A
688	ENST00000443617	ENSG00000103657	HERC1
689	ENST00000580180	ENSG00000175061	SNHG29
690	ENST00000447402	ENSG00000143416	SELENBP1
691	ENST00000542074	ENSG00000167985	SDHAF2
692	ENST00000409115	ENSG00000187514	PTMA
693	ENST00000465826	ENSG00000132155	RAF1
694	ENST00000544951	ENSG00000150995	ITPR1
695	ENST00000276440	ENSG00000147459	DOCK5
696	ENST00000586895	ENSG00000198258	UBL5
697	ENST00000442510	ENSG00000081237	PTPRC
698	ENST00000468865	ENSG00000066322	ELOVL1
699	ENST00000308488	ENSG00000048649	RSF1
700	ENST00000586944	ENSG00000011304	PTBP1
701	ENST00000627714	ENSG00000011304	PTBP1
702	ENST00000581638	ENSG00000159314	ARHGAP27
703	ENST00000529357	ENSG00000159314	ARHGAP27
704	ENST00000461690	ENSG00000122026	RPL21
705	ENST00000452973	ENSG00000009844	VTA1
706	ENST00000478222	ENSG00000126759	CFP
707	ENST00000493973	ENSG00000127948	POR
708	ENST00000434122	ENSG00000226225	RPS18
709	ENST00000464611	ENSG00000075624	ACTB
710	ENST00000402285	ENSG00000143947	RPS27A
711	ENST00000478196	ENSG00000143947	RPS27A
712	ENST00000561775	ENSG00000174444	RPL4
713	ENST00000569696	ENSG00000174444	RPL4
714	ENST00000637937	ENSG00000117984	CTSD
715	ENST00000614672	ENSG00000274442	PRPF8
716	ENST00000456292	ENSG00000071082	RPL31
717	ENST00000492023	ENSG00000177042	TMEM80
718	ENST00000420124	ENSG00000272333	KMT2B
719	ENST00000616163	ENSG00000176868	AL358781.1
720	ENST00000428823	ENSG00000090097	PCBP4
721	ENST00000541231	ENSG00000150779	TIMM8B
722	ENST00000627402	ENSG00000276836	ARHGAP27
723	ENST00000628736	ENSG00000276836	ARHGAP27
724	ENST00000300651	ENSG00000125686	MED1
725	ENST00000589880	ENSG00000127540	UQCR11
726	ENST00000585671	ENSG00000127540	UQCR11
727	ENST00000439590	ENSG00000172809	RPL38
728	ENST00000584577	ENSG00000172809	RPL38
729	ENST00000215832	ENSG00000100030	MAPK1
730	ENST00000252622	ENSG00000130332	LSM7
731	ENST00000585409	ENSG00000130332	LSM7
732	ENST00000512493	ENSG00000186468	RPS23
733	ENST00000504293	ENSG00000186468	RPS23
734	ENST00000527248	ENSG00000166337	TAF10
735	ENST00000409947	ENSG00000169967	MAP3K2
736	ENST00000591169	ENSG00000180448	AC004151.1
737	ENST00000577035	ENSG00000170296	GABARAP
738	ENST00000570856	ENSG00000170296	GABARAP
739	ENST00000529580	ENSG00000175467	SART1
740	ENST00000534319	ENSG00000109971	HSPA8
741	ENST00000615340	ENSG00000171777	RASGRP4
742	ENST00000269321	ENSG00000141522	ARHGDIA
743	ENST00000491239	ENSG00000142784	WDTC1
744	ENST00000283195	ENSG00000153201	RANBP2
745	ENST00000538860	ENSG00000087274	ADD1
746	ENST00000531709	ENSG00000162231	NXF1
747	ENST00000487486	ENSG00000100325	ASCC2
748	ENST00000270142	ENSG00000142168	SOD1
749	ENST00000534609	ENSG00000172243	CLEC7A
750	ENST00000593804	ENSG00000160570	DEDD2
751	ENST00000527673	ENSG00000118181	RPS25
752	ENST00000494427	ENSG00000225987	PBX2
753	ENST00000468559	ENSG00000101294	HM13
754	ENST00000600364	ENSG00000269145	AC007192.2
755	ENST00000466640	ENSG00000224952	PBX2
756	ENST00000262962	ENSG00000105248	YJU2
757	ENST00000430436	ENSG00000188559	RALGAPA2
758	ENST00000606645	ENSG00000272449	AL139246.5
759	ENST00000474167	ENSG00000213757	AC020898.1
760	ENST00000267229	ENSG00000139746	RBM26
761	ENST00000476638	ENSG00000237344	PBX2
762	ENST00000617312	ENSG00000177463	NR2C2
763	ENST00000602911	ENSG00000099341	PSMD8
764	ENST00000445755	ENSG00000007080	CCDC124
765	ENST00000464465	ENSG00000119535	CSF3R
766	ENST00000489551	ENSG00000119535	CSF3R
767	ENST00000399503	ENSG00000095015	MAP3K1
768	ENST00000460888	ENSG00000232005	PBX2
769	ENST00000399799	ENSG00000067900	ROCK1
770	ENST00000601492	ENSG00000105372	RPS19
771	ENST00000591776	ENSG00000173812	EIF1
772	ENST00000585392	ENSG00000125743	SNRPD2
773	ENST00000588301	ENSG00000125743	SNRPD2
774	ENST00000593220	ENSG00000079805	DNM2
775	ENST00000345046	ENSG00000185825	BCAP31
776	ENST00000270221	ENSG00000142227	EMP3
777	ENST00000525317	ENSG00000110172	CHORDC1
778	ENST00000633719	ENSG00000282458	WASH5P
779	ENST00000406875	ENSG00000064393	HIPK2
780	ENST00000536163	ENSG00000257093	KIAA1147
781	ENST00000397527	ENSG00000126001	CEP250
782	ENST00000486515	ENSG00000127481	UBR4
783	ENST00000596358	ENSG00000142546	NOSIP
784	ENST00000560891	ENSG00000104093	DMXL2
785	ENST00000561079	ENSG00000104093	DMXL2
786	ENST00000593646	ENSG00000219200	RNASEK
787	ENST00000556743	ENSG00000213983	AP1G2
788	ENST00000611653	ENSG00000167468	GPX4
789	ENST00000563390	ENSG00000134419	RPS15A
790	ENST00000397820	ENSG00000214212	C19orf38
791	ENST00000262306	ENSG00000103363	ELOB
792	ENST00000301740	ENSG00000167978	SRRM2
793	ENST00000483763	ENSG00000197622	CDC42SE1
794	ENST00000338154	ENSG00000172943	PHF8
795	ENST00000406925	ENSG00000242028	HYPK
796	ENST00000409646	ENSG00000140264	SERF2
797	ENST00000409614	ENSG00000140264	SERF2
798	ENST00000579209	ENSG00000263647	BPTFP1
799	ENST00000543571	ENSG00000131023	LATS1
800	ENST00000446231	ENSG00000157106	SMG1
801	ENST00000452622	ENSG00000223855	AC147651.1
802	ENST00000253925	ENSG00000131626	PPFIA1
803	ENST00000588560	ENSG00000105518	TMEM205
804	ENST00000523908	ENSG00000113282	CLINT1
805	ENST00000326873	ENSG00000118046	STK11
806	ENST00000328649	ENSG00000185043	CIB1
807	ENST00000524496	ENSG00000166441	RPL27A
808	ENST00000532359	ENSG00000166441	RPL27A
809	ENST00000530022	ENSG00000166441	RPL27A
810	ENST00000451311	ENSG00000205542	TMSB4X
811	ENST00000590505	ENSG00000142396	ERVK3-1
812	ENST00000222008	ENSG00000105404	RABAC1
813	ENST00000439174	ENSG00000120063	GNA13
814	ENST00000448238	ENSG00000164190	NIPBL
815	ENST00000619362	ENSG00000276879	IFI27L2
816	ENST00000584108	ENSG00000196295	GARS-DT
817	ENST00000225737	ENSG00000108599	AKAP10
818	ENST00000579476	ENSG00000141293	SKAP1
819	ENST00000602841	ENSG00000163156	SCNM1
820	ENST00000460101	ENSG00000236353	PBX2
821	ENST00000439602	ENSG00000231500	RPS18
822	ENST00000422875	ENSG00000160218	TRAPPC10
823	ENST00000597595	ENSG00000130755	GMFG
824	ENST00000616877	ENSG00000274950	RPS9
825	ENST00000505697	ENSG00000151883	PARP8
826	ENST00000480254	ENSG00000204304	PBX2
827	ENST00000406438	ENSG00000176994	SMCR8
828	ENST00000568883	ENSG00000067225	PKM
829	ENST00000409569	ENSG00000172965	MIR4435-2HG
830	ENST00000571958	ENSG00000174231	PRPF8
831	ENST00000304992	ENSG00000174231	PRPF8
832	ENST00000218089	ENSG00000101972	STAG2
833	ENST00000306085	ENSG00000169871	TRIM56
834	ENST00000514213	ENSG00000138768	USO1
835	ENST00000629983	ENSG00000126247	CAPNS1
836	ENST00000504096	ENSG00000175309	PHYKPL
837	ENST00000630065	ENSG00000162430	SELENON
838	ENST00000504594	ENSG00000169230	PRELID1
839	ENST00000508495	ENSG00000169567	HINT1
840	ENST00000513345	ENSG00000169567	HINT1
841	ENST00000303538	ENSG00000121892	PDS5A
842	ENST00000463181	ENSG00000122566	HNRNPA2B1
843	ENST00000441174	ENSG00000154144	TBRG1
844	ENST00000303127	ENSG00000169223	LMAN2
845	ENST00000466603	ENSG00000206315	PBX2
846	ENST00000607016	ENSG00000272325	NUDT3
847	ENST00000521381	ENSG00000145675	PIK3R1
848	ENST00000324856	ENSG00000117713	ARID1A
849	ENST00000600659	ENSG00000233927	RPS28
850	ENST00000417088	ENSG00000233927	RPS28
851	ENST00000594045	ENSG00000128016	ZFP36
852	ENST00000398606	ENSG00000084207	GSTP1
853	ENST00000618112	ENSG00000172270	BSG
854	ENST00000319363	ENSG00000177663	IL17RA
855	ENST00000617305	ENSG00000105323	HNRNPUL1
856	ENST00000328024	ENSG00000185236	RAB11B
857	ENST00000632675	ENSG00000273594	EEF1D
858	ENST00000381401	ENSG00000169100	SLC25A6
859	ENST00000457341	ENSG00000223367	RPS18
860	ENST00000508730	ENSG00000082068	WDR70
861	ENST00000579649	ENSG00000130255	RPL36
862	ENST00000582463	ENSG00000130255	RPL36
863	ENST00000456793	ENSG00000228474	OST4
864	ENST00000471555	ENSG00000068650	ATP11A
865	ENST00000604301	ENSG00000223509	AC135983.2
866	ENST00000507642	ENSG00000145592	RPL37
867	ENST00000504562	ENSG00000145592	RPL37
868	ENST00000508493	ENSG00000145592	RPL37
869	ENST00000630854	ENSG00000281614	INPP5D
870	ENST00000625241	ENSG00000280548	FBL
871	ENST00000629606	ENSG00000280548	FBL
872	ENST00000628770	ENSG00000280831	RPS25
