# Supplementary material for: Hematopoietic stem-cell senescence and myocardial repair - Coronary artery disease genotype/phenotype analysis of post-MI myocardial regeneration response induced by CABG/CD133+ bone marrow hematopoietic stem cell treatment in RCT PERFECT Phase 3
Source: eBioMedicine. 2020 Jul 4;57:102862. doi: 10.1016/j.ebiom.2020.102862 (PMC7339012; doi:10.1016/j.ebiom.2020.102862)
Supplement: Supplementary file 5 [file mmc5.xlsx]

## Sheet: Tabelle1
Responder					Non-responder					Unique Genes Responder	Unique genes Non-responder
Chrom	Pos	Anno	Gene		Chrom	Pos	Anno	Gene		ADAM8	AAMP
chr1	948921	exonic	ISG15		chr1	154554951	exonic,exonic,exonic,exonic,exonic	ADAR		ANXA11	ABCA2
chr1	17380497	exonic	SDHB		chr1	11810765	exonic,exonic,exonic,exonic,exonic	AGTRAP		ATRAID	ABLIM1
chr1	24121601	exonic	LYPLA2		chr1	156563726	exonic	APOA1BP		BTG1	ACLY
chr1	25894468	exonic	LDLRAP1		chr1	2126139	exonic,exonic,exonic,exonic,exonic,exonic,exonic,exonic,intronic,intronic	C1orf86		CAPG	ACSL1
chr1	26646726	exonic	CD52		chr1	40533266	exonic,exonic	CAP1		CD27	ACSS1
chr1	26646730	exonic	CD52		chr1	40533287	exonic,exonic	CAP1		CD52	ADAR
chr1	28294051	exonic	XKR8		chr1	40533315	exonic,exonic	CAP1		CDV3	ADRBK1
chr1	29475341	exonic	SRSF4		chr1	40533320	exonic,exonic	CAP1		CELF2	AGTRAP
chr1	29475394	exonic	SRSF4		chr1	40533347	exonic,exonic	CAP1		CHI3L1	AK1
chr1	151372138	exonic	PSMB4		chr1	223900408	intronic,exonic	CAPN2		CIDEB	ALKBH5
chr1	203148633	exonic	CHI3L1		chr1	158153996	exonic	CD1D		CNN2	AMICA1
chr1	209849406	exonic	G0S2		chr1	207532654	intronic,intronic	CD55		CYBA	ANTXR2
chr1	248042225	exonic	TRIM58		chr1	151024688	exonic,exonic	CDC42SE1		FAM78A	AOAH
chr10	22824416	exonic	PIP4K2A		chr1	151028234	exonic,exonic	CDC42SE1		FDFT1	APOA1BP
chr10	99092586	exonic	FRAT2		chr1	1647871	exonic,exonic,exonic,exonic,exonic,exonic,exonic,exonic	CDK11A,CDK11B		FOS	ARHGAP9
chr11	290816	exonic	ATHL1		chr1	1650845	exonic,exonic,exonic,exonic,exonic,exonic,exonic,exonic	CDK11A,CDK11B		FPR1	ATP11A
chr11	314207	exonic	IFITM1		chr1	1247494	exonic,exonic,exonic,exonic,exonic	CPSF3L		FUS	ATXN2L
chr11	5248243	exonic	HBB		chr1	1249187	exonic,exonic,exonic,exonic,exonic	CPSF3L		FXYD5	BIN2
chr11	46699227	exonic	ARHGAP1		chr1	1254841	exonic,exonic,intronic,intronic,exonic	CPSF3L		G0S2	BLCAP
chr11	48191303	exonic	PTPRJ		chr1	167510837	exonic	CREG1		GLUL	BRD2
chr11	48191675	exonic	PTPRJ		chr1	150703787	exonic,exonic	CTSS		GMIP	BRMS1
chr11	60892606	exonic	CD5		chr1	150703850	exonic,exonic	CTSS		HLA-DRB5	C11orf21
chr11	64116843	exonic	CCDC88B		chr1	150704413	exonic,exonic	CTSS		LCP1	C11orf68
chr11	65349849	exonic	EHBP1L1		chr1	160187173	exonic,exonic,exonic	DCAF8		LINC01089	C15orf39
chr11	65541426	exonic	AP5B1		chr1	20978832	exonic	DDOST		LSP1	C1orf86
chr11	65649774	exonic	CTSW		chr1	20987873	exonic	DDOST		MOB2	CANX
chr11	67257823	exonic	AIP		chr1	29443723	exonic,exonic,exonic,exonic,exonic	EPB41		MYADM	CAPN10
chr11	134117015	exonic	VPS26B		chr1	11132217	exonic,exonic	EXOSC10		MYO1G	CAPNS1
chr12	8072008	exonic	SLC2A3		chr1	161593349	exonic,exonic,exonic,exonic,exonic	FCGR3B		NLRC3	CARHSP1
chr12	14688644	exonic	PLBD1		chr1	161593397	exonic,exonic,exonic,exonic,exonic	FCGR3B		PGS1	CCDC88C
chr12	14720583	exonic	PLBD1		chr1	161593468	exonic,exonic,exonic,exonic,exonic	FCGR3B		PSMB4	CCND3
chr12	15103605	exonic	ARHGDIB		chr1	161593551	exonic,exonic,exonic,exonic,exonic	FCGR3B		PTK2B	CD151
chr12	53433089	exonic	EIF4B		chr1	161593571	exonic,exonic,exonic,exonic,exonic	FCGR3B		SAR1A	CD1D
chr12	53434995	exonic	EIF4B		chr1	161593880	exonic,exonic,exonic,exonic,exonic	FCGR3B		SCRN2	CD27
chr12	53693532	exonic	C12orf10		chr1	161593958	exonic,exonic,exonic,exonic,exonic	FCGR3B		SDHB	CD68
chr12	53693533	exonic	C12orf10		chr1	161593962	exonic,exonic,exonic,exonic,exonic	FCGR3B		SF1	CD82
chr12	57606386	exonic	LRP1		chr1	161594226	exonic,exonic,exonic,exonic,exonic	FCGR3B		SLC2A3	CD96
chr12	69747177	exonic	LYZ		chr1	161594246	exonic,exonic,exonic,exonic,exonic	FCGR3B		SP110	CDK11A
chr12	92539344	exonic	BTG1		chr1	38462898	exonic,exonic	FHL3		SRSF2	CDKN1A
chr12	122233495	exonic	LINC01089		chr1	38462905	exonic,exonic	FHL3		SRSF4	CFL1
chr12	132406275	exonic	ULK1		chr1	228334088	intronic,intronic,intronic,intronic,intronic	GUK1		STAT6	CHCHD2
chr12	132407175	exonic	ULK1		chr1	156713512	exonic,exonic,exonic	HDGF		TBXAS1	CHD2
chr13	31039986	exonic	HMGB1		chr1	45468631	exonic	HECTD3		TMEM140	CIDEB,NOP9
chr13	46701233	exonic	LCP1		chr1	159002377	exonic,exonic	IFI16		TSEN34	CLASRP
chr13	46708291	exonic	LCP1		chr1	159002389	exonic,exonic	IFI16		TUBB1	CLCN7
chr13	113977378	exonic	LAMP1		chr1	948921	exonic	ISG15		VAMP2	CLTB
chr13	113977566	exonic	LAMP1		chr1	949654	exonic	ISG15		VPS26B	CNDP2
chr14	24614361	exonic	PSME2		chr1	225609884	exonic,exonic	LBR			CNOT3
chr14	75745551	exonic	FOS		chr1	25894468	exonic	LDLRAP1			COASY
chr14	75745626	exonic	FOS		chr1	24121601	exonic	LYPLA2			COQ4
chr14	75746690	exonic	FOS		chr1	219383905	exonic	LYPLAL1			CPPED1
chr14	90863489	exonic	CALM1		chr1	150548887	exonic,exonic,exonic	MCL1			CREG1
chr14	105953595	exonic	CRIP1		chr1	26158962	exonic,exonic,exonic,intronic,exonic	MTFR1L,AUNIP			CRELD1
chr15	58477507	exonic	AQP9		chr1	46078884	exonic,exonic,exonic	NASP			CRTAP
chr15	79217690	exonic	CTSH		chr1	183524855	exonic,exonic,exonic,exonic	NCF2			CTSZ
chr16	223706	exonic	HBA2		chr1	145277411	intronic,intronic,intronic	NOTCH2NL,NBPF9,NBPF20			CXCL16
chr16	2818161	exonic	SRRM2		chr1	145277430	intronic,intronic,intronic	NOTCH2NL,NBPF9,NBPF20			CYTH4
chr16	4664833	exonic	UBALD1		chr1	145277457	intronic,intronic,intronic	NOTCH2NL,NBPF9,NBPF20			DCAF8
chr16	28508716	exonic	APOBR		chr1	145277469	intronic,intronic,intronic	NOTCH2NL,NBPF9,NBPF20			DDOST
chr16	84599530	exonic	COTL1		chr1	145277481	intronic,intronic,intronic	NOTCH2NL,NBPF9,NBPF20			DDX39B
chr16	84599866	exonic	COTL1		chr1	20977365	exonic,exonic	PINK1,PINK1-AS			DDX41
chr16	84600021	exonic	COTL1		chr1	40539076	exonic,exonic	PPT1			DOCK8
chr16	84651656	exonic	COTL1		chr1	40539203	exonic,exonic	PPT1			DPEP2
chr16	85838653	exonic	COX4I1		chr1	40539228	exonic,exonic	PPT1			DPP7
chr16	87426028	exonic	MAP1LC3B		chr1	40539448	exonic,exonic	PPT1			EDEM1
chr16	88717386	exonic	CYBA		chr1	205737450	exonic,exonic,exonic,exonic	RAB29			EEF2
chr16	88783521	exonic	PIEZO1		chr1	205737764	exonic,exonic,exonic,exonic	RAB29			EIF4EBP2
chr17	7416683	exonic	POLR2A		chr1	205737781	exonic,exonic,exonic,exonic	RAB29			EIF5
chr17	7417086	exonic	POLR2A		chr1	206760474	exonic,exonic,exonic	RASSF5			ERCC5
chr17	8064083	exonic	VAMP2		chr1	8412989	exonic,exonic,exonic	RERE			EXOSC10
chr17	41165878	exonic	IFI35		chr1	228682330	exonic	RNF187			FAM110A
chr17	43318778	exonic	FMNL1		chr1	201970562	exonic	RNPEP			FAM134A
chr17	43318779	exonic	FMNL1		chr1	26879920	exonic,exonic	RPS6KA1			FAM65B
chr17	73773110	exonic	H3F3B		chr1	153516162	exonic,exonic	S100A4			FBP1
chr17	76137198	exonic	TMC8		chr1	1158631	exonic,exonic	SDF4			FCHO1
chr19	1094004	exonic	POLR2E		chr1	145116798	exonic,intronic,intronic	SEC22B,NBPF9,NBPF20			FGFBP2
chr19	8468800	exonic	RAB11B		chr1	38423588	exonic	SF3A3			FHL3
chr19	8563456	exonic	PRAM1		chr1	38423853	exonic	SF3A3			FYB
chr19	10449392	exonic	ICAM3		chr1	160455109	exonic,exonic,exonic,exonic	SLAMF6			GAA
chr19	16435717	exonic	KLF2		chr1	40879808	intronic,intronic,intronic,intronic	SMAP2			GABARAPL1
chr19	17513981	exonic	BST2		chr1	40881041	exonic,exonic,exonic,exonic	SMAP2			GPR108
chr19	19735257	exonic	LPAR2		chr1	29446332	exonic,exonic,exonic,exonic,exonic,exonic,exonic	TMEM200B,EPB41			GRHPR
chr19	42736267	exonic	GSK3A		chr1	248042225	exonic	TRIM58			GUCD1
chr19	47113138	exonic	CALM3		chr1	145438578	exonic,intronic,intronic	TXNIP,NBPF10,NBPF20			HCLS1
chr19	47823871	exonic	C5AR1		chr1	145441620	exonic,intronic,intronic	TXNIP,NBPF10,NBPF20			HDAC7
chr19	47824788	exonic	C5AR1		chr1	145441840	exonic,intronic,intronic	TXNIP,NBPF10,NBPF20			HECTD3
chr19	49425772	exonic	NUCB1		chr1	145442254	exonic,intronic,intronic	TXNIP,NBPF10,NBPF20			HEXA
chr19	49999691	exonic	RPS11		chr1	145442264	exonic,intronic,intronic	TXNIP,NBPF10,NBPF20			HEXB
chr2	85133698	exonic	TMSB10		chr1	26610891	exonic,exonic,exonic	UBXN11			HLA-B
chr2	219254622	exonic	SLC11A1		chr1	7840926	exonic	VAMP3			HLA-C
chr2	220037393	exonic	CNPPD1		chr1	224575373	exonic,exonic	WDR26			HLA-DRB1
chr20	57599016	exonic	TUBB1		chr1	28294051	exonic	XKR8			HNRNPA3
chr22	36691607	exonic	MYH9		chr1	54317697	exonic,exonic,exonic	YIPF1			HS1BP3
chr22	42780331	exonic	NFAM1		chr10	116191743	exonic,exonic,exonic,exonic	ABLIM1			HSH2D
chr22	50637193	exonic	TRABD		chr10	135081684	intronic,intronic,intronic	ADAM8			HSPA1A
chr22	50713866	exonic	PLXNB2		chr10	45938301	intronic,intronic,intronic	ALOX5			HUWE1
chr3	52289288	exonic	WDR82		chr10	73520632	exonic,intronic	C10orf54,CDH23			IER3
chr4	6709812	exonic	MRFAP1L1		chr10	72187983	exonic	EIF4EBP2			IFFO1
chr4	88258483	exonic	HSD17B11		chr10	99092586	exonic	FRAT2			IFI16
chr5	138857919	exonic	TMEM173		chr10	103545077	exonic,exonic	MGEA5			IFITM3
chr5	172196711	exonic	DUSP1		chr10	112046150	exonic,exonic,exonic	MXI1			IL17RA
chr6	30037990	exonic	PPP1R11		chr10	104159196	exonic,exonic,exonic,exonic	NFKB2			ILF3
chr6	32410987	exonic	HLA-DRA		chr10	104160434	exonic,exonic,exonic,exonic	NFKB2			IMP3
chr6	32487309	exonic	HLA-DRB5		chr10	13166076	exonic,exonic,exonic,exonic	OPTN			INO80
chr6	32916540	exonic	HLA-DMA		chr10	22824416	exonic	PIP4K2A			IQGAP1
chr6	35289446	exonic	DEF6		chr10	22824819	exonic	PIP4K2A			IQSEC1
chr7	45004063	exonic	MYO1G		chr10	70856852	exonic,intronic	SRGN			ISCU
chr7	100271438	exonic	GNB2		chr10	70864283	exonic,exonic	SRGN			JUND
chr7	134850465	exonic	TMEM140		chr10	82280137	exonic,exonic	TSPAN14			KAT8
chr7	134850469	exonic	TMEM140		chr11	67034266	exonic	ADRBK1			KDM3B
chr8	145160646	exonic	MAF1		chr11	67257823	exonic	AIP			KHSRP
chr8	145161823	exonic	MAF1		chr11	67258391	exonic	AIP			KIAA0513
chr9	35697470	exonic	TLN1		chr11	118074337	exonic,exonic,exonic,exonic,exonic	AMICA1			KPNB1
chr9	131483749	exonic	ZDHHC12		chr11	67068859	exonic,exonic	ANKRD13D			LBR
chr9	132650529	exonic	FNBP1		chr11	65541426	exonic	AP5B1			LINC01000
chr9	134136677	exonic	FAM78A		chr11	46699227	exonic	ARHGAP1			LPCAT1
chr1	40533266	exonic,exonic	CAP1		chr11	72532133	intronic	ATG16L2			LRCH4
chr1	40533287	exonic,exonic	CAP1		chr11	72532569	intronic	ATG16L2			LRRC75A-AS1
chr1	40533315	exonic,exonic	CAP1		chr11	72532621	intronic	ATG16L2			LY6E
chr1	40533320	exonic,exonic	CAP1		chr11	72532708	intronic	ATG16L2			LYPLAL1
chr1	40533326	exonic,exonic	CAP1		chr11	295343	exonic	ATHL1			MARCH2
chr1	40533347	exonic,exonic	CAP1		chr11	295445	exonic	ATHL1			MARK2
chr1	150703787	exonic,exonic	CTSS		chr11	295527	exonic	ATHL1			MBD1
chr1	150703850	exonic,exonic	CTSS		chr11	66107674	exonic,exonic	BRMS1			MBD3
chr1	150738197	exonic,exonic	CTSS		chr11	2323029	exonic,exonic	C11orf21			MCL1
chr1	151024688	exonic,exonic	CDC42SE1		chr11	65684929	exonic,exonic	C11orf68			MEGF9
chr1	151028234	exonic,exonic	CDC42SE1		chr11	104819327	exonic,exonic	CASP4			MGEA5
chr1	182360843	exonic,exonic	GLUL		chr11	64111928	exonic	CCDC88B			MMP9
chr1	224575373	exonic,exonic	WDR26		chr11	64116843	exonic	CCDC88B			MTFR1L
chr10	70864065	exonic,exonic	SRGN		chr11	64118364	intronic	CCDC88B			MXI1
chr10	71910888	exonic,exonic	SAR1A		chr11	64118422	intronic	CCDC88B			MYL12B
chr11	1501670	exonic,exonic	MOB2		chr11	838542	exonic,exonic,exonic,exonic	CD151			NASP
chr11	60705454	exonic,exonic	SLC15A3		chr11	60892606	exonic	CD5			NCK2
chr11	65415028	exonic,exonic	SIPA1		chr11	44640792	exonic,exonic	CD82			NDUFC2
chr11	67068859	exonic,exonic	ANKRD13D		chr11	65623519	exonic	CFL1			NEAT1
chr11	67263767	exonic,exonic	PITPNM1		chr11	65649774	exonic	CTSW			NFKB2
chr11	67814979	exonic,exonic	TCIRG1		chr11	65649984	exonic	CTSW			NINJ1
chr11	104819327	exonic,exonic	CASP4		chr11	85195075	intronic	DLG2			NLRC5
chr12	6560473	exonic,exonic	CD27,CD27-AS1		chr11	85195154	intronic	DLG2			ORMDL3
chr12	10875895	exonic,exonic	YBX3		chr11	65347636	exonic	EHBP1L1			OXA1L
chr12	21797029	exonic,exonic	LDHB		chr11	64620518	exonic,exonic,exonic	EHD1			PCMTD1
chr12	89743223	exonic,exonic	DUSP6		chr11	64620627	exonic,exonic,exonic	EHD1			PDIA3
chr12	132271113	exonic,exonic	SFSWAP		chr11	64621470	exonic,exonic,exonic	EHD1			PEX16
chr15	40328575	exonic,exonic	SRP14		chr11	64622869	exonic,exonic,exonic	EHD1			PIGT
chr15	40330564	exonic,exonic	SRP14		chr11	64645871	exonic,exonic,exonic	EHD1			PIM3
chr16	1818503	exonic,exonic	MAPK8IP3		chr11	10822350	exonic,exonic,exonic	EIF4G2			PINK1
chr16	3589846	exonic,exonic	NLRC3		chr11	61734028	intronic	FTH1			PKN1
chr17	26684394	exonic,exonic	POLDIP2		chr11	5248243	exonic	HBB			PLEK
chr17	45915788	exonic,exonic	SCRN2		chr11	314207	exonic	IFITM1			PLSCR3
chr17	73315275	exonic,exonic	GRB2		chr11	320836	exonic,exonic	IFITM3			PLSCR4
chr17	73315368	exonic,exonic	GRB2		chr11	63676896	exonic,exonic,exonic,exonic,exonic	MARK2			PNRC1
chr19	549678	exonic,exonic	GZMM		chr11	12284925	intronic,intronic,exonic,exonic,exonic,intronic	MICAL2			POLR2L
chr19	1036552	exonic,exonic	CNN2		chr11	77790653	exonic,exonic,exonic,exonic,exonic,exonic,intronic	NDUFC2,NDUFC2-KCTD14,RNU6-83P			PPP2R4
chr19	1037932	exonic,exonic	CNN2		chr11	77790863	exonic,exonic,exonic,exonic,exonic,exonic,intronic	NDUFC2,NDUFC2-KCTD14,RNU6-83P			PPT1
chr19	1038222	exonic,exonic	CNN2		chr11	65190379	exonic	NEAT1			PREB
chr19	1038445	exonic,exonic	CNN2		chr11	71714078	exonic,exonic,exonic	NUMA1			PREX1
chr19	1038871	exonic,exonic	CNN2		chr11	71714526	exonic,exonic,exonic	NUMA1			PSD4
chr19	1038893	exonic,exonic	CNN2		chr11	71714528	exonic,exonic,exonic	NUMA1			PSMA7
chr19	8553630	exonic,exonic	HNRNPM		chr11	71718911	intronic,intronic,intronic	NUMA1			PSMB3
chr19	10679240	exonic,exonic	CDKN2D		chr11	71718912	intronic,intronic,intronic	NUMA1			PSMD13
chr19	10755103	exonic,exonic	SLC44A2		chr11	45937267	exonic,exonic	PEX16			PSMD9
chr19	18418044	exonic,exonic	LSM4		chr11	67263767	exonic,exonic	PITPNM1			RAB29
chr19	41811730	exonic,exonic	HNRNPUL1		chr11	840319	exonic	POLR2L			RAB37
chr19	52249211	exonic,exonic	FPR1		chr11	840477	exonic	POLR2L			RABL6
chr19	52250216	exonic,exonic	FPR1		chr11	64085785	exonic,exonic,exonic	PRDX5			RASSF5
chr19	56180968	exonic,exonic	U2AF2		chr11	244197	exonic,exonic	PSMD13			RBM38
chr2	65497571	exonic,exonic	ACTR2		chr11	48190527	exonic	PTPRJ			RERE
chr2	175425129	exonic,exonic	WIPF1		chr11	48191303	exonic	PTPRJ			RHBDD2
chr2	175436940	exonic,exonic	WIPF1		chr11	48191675	exonic	PTPRJ			RLIM
chr20	23618395	exonic,exonic	CST3		chr11	63313644	exonic,intronic,intronic	RARRES3,MIR3680-1,MIR3680-2			RNASE6
chr21	46314907	exonic,exonic	ITGB2		chr11	64509239	intronic,intronic,intronic	RASGRP2			RNASEK
chr22	38880687	exonic,exonic	DDX17		chr11	65415028	exonic,exonic	SIPA1			RNF175
chr3	47018214	exonic,exonic	CCDC12		chr11	60705454	exonic,exonic	SLC15A3			RNF187
chr3	53223927	exonic,exonic	PRKCD		chr11	47377273	intronic,intronic	SPI1			RNPEP
chr3	53224002	exonic,exonic	PRKCD		chr11	47377654	intronic,intronic	SPI1			RPN2
chr4	858941	exonic,exonic	GAK		chr11	47378058	intronic,intronic	SPI1			RPS6KA1
chr5	176929130	exonic,exonic	DOK3		chr11	47378245	intronic,intronic	SPI1			RXRA
chr5	176929582	exonic,exonic	DOK3		chr11	67177278	exonic,exonic,exonic	TBC1D10C			S100A4
chr5	176930135	exonic,exonic	DOK3		chr11	67814979	exonic,exonic	TCIRG1			SCAF1
chr5	176947153	exonic,exonic	FAM193B		chr12	57870155	exonic,exonic,exonic	ARHGAP9			SCO2
chr5	176951276	exonic,exonic	FAM193B		chr12	57870463	intronic,intronic,intronic	ARHGAP9			SCRIB
chr6	29913042	exonic,exonic	HLA-A		chr12	57870648	intronic,intronic,intronic	ARHGAP9			SDF4
chr6	29913542	exonic,exonic	HLA-A		chr12	15103605	exonic	ARHGDIB			SEC22B
chr6	31604044	exonic,exonic	PRRC2A		chr12	51681903	exonic,exonic,exonic,exonic	BIN2			SERPINA1
chr6	32627958	exonic,exonic	HLA-DQB1		chr12	51685831	exonic,exonic,exonic,exonic	BIN2			SF3A3
chr6	37138023	exonic,exonic	PIM1		chr12	53693532	exonic	C12orf10			SIRT7
chr8	145066886	exonic,exonic	GRINA		chr12	53693533	exonic	C12orf10			SLAMF6
chr8	145158503	exonic,exonic	SHARPIN		chr12	6560473	exonic,exonic	CD27,CD27-AS1			SLC16A3
chr9	33264540	exonic,exonic	BAG1		chr12	6928586	exonic,exonic,exonic,exonic,exonic	CD4			SLC25A37
chr9	130670652	exonic,exonic	ST6GALNAC4		chr12	6928587	exonic,exonic,exonic,exonic,exonic	CD4			SLC48A1
chr9	130704975	exonic,exonic	FAM102A		chr12	89743223	exonic,exonic	DUSP6			SLC7A7
chr1	26609259	exonic,exonic,exonic	UBXN11		chr12	120933946	exonic,exonic,intronic	DYNLL1			SMAP2
chr1	26610891	exonic,exonic,exonic	UBXN11		chr12	53433089	exonic	EIF4B			SNRPD3
chr1	156713512	exonic,exonic,exonic	HDGF		chr12	53434105	exonic	EIF4B			SNX2
chr10	135076523	exonic,exonic,exonic	ADAM8		chr12	53434913	exonic	EIF4B			SOD2
chr10	135076596	exonic,exonic,exonic	ADAM8		chr12	53434995	exonic	EIF4B			SP100
chr11	10822350	exonic,exonic,exonic	EIF4G2		chr12	10375302	exonic	GABARAPL1			SS18
chr11	64085785	exonic,exonic,exonic	PRDX5		chr12	133402784	intronic,intronic	GOLGA3			STK16
chr11	64620518	exonic,exonic,exonic	EHD1		chr12	48176792	exonic,exonic	HDAC7			STK24
chr11	67177278	exonic,exonic,exonic	TBC1D10C		chr12	48176900	exonic,exonic	HDAC7			STK4
chr11	71714078	exonic,exonic,exonic	NUMA1		chr12	48177073	exonic,exonic	HDAC7			STX16
chr11	71714526	exonic,exonic,exonic	NUMA1		chr12	48177238	exonic,exonic	HDAC7			TBCC
chr11	71714528	exonic,exonic,exonic	NUMA1		chr12	6649104	exonic,exonic,exonic,exonic	IFFO1			TBCD
chr12	7065635	exonic,exonic,exonic	PTPN6		chr12	108956417	exonic,exonic	ISCU			TFEB
chr14	24774617	exonic,exonic,exonic	CIDEB,NOP9		chr12	108956418	exonic,exonic	ISCU			TLE3
chr15	81600995	exonic,exonic,exonic	IL16		chr12	21797029	exonic,exonic	LDHB			TMEM200B,EPB41
chr16	88763561	exonic,exonic,exonic	RNF166		chr12	57606386	exonic	LRP1			TMPO
chr17	7477938	exonic,exonic,exonic	EIF4A1,SENP3-EIF4A1		chr12	69747177	exonic	LYZ			TNFSF10
chr17	74732507	exonic,exonic,exonic	SRSF2		chr12	14720583	exonic	PLBD1			TOB1
chr17	79478019	exonic,exonic,exonic	ACTG1		chr12	122326812	exonic,exonic,exonic	PSMD9			TSPAN14
chr17	79479808	exonic,exonic,exonic	ACTG1		chr12	7065635	exonic,exonic,exonic	PTPN6			TTC7A
chr17	79825897	exonic,exonic,exonic	ARHGDIA		chr12	132237848	exonic,exonic	SFSWAP			UBA2
chr18	77663070	exonic,exonic,exonic	PQLC1		chr12	48175093	exonic	SLC48A1			UBAC1
chr19	15508362	exonic,exonic,exonic	AKAP8L		chr12	98943033	exonic,exonic	TMPO			UBAP1
chr19	19740729	exonic,exonic,exonic	GMIP		chr12	104659671	intronic	TXNRD1			UBC
chr19	54677759	exonic,exonic,exonic	MBOAT7		chr12	125398039	exonic	UBC			UQCRFS1
chr2	27435250	exonic,exonic,exonic	ATRAID		chr12	125399167	exonic	UBC			USP22
chr2	85622059	exonic,exonic,exonic	CAPG		chr12	132406275	exonic	ULK1			VAMP1
chr2	220084902	exonic,exonic,exonic	ATG9A		chr12	132407089	exonic	ULK1			VAMP3
chr20	1918487	exonic,exonic,exonic	SIRPA		chr12	132407175	exonic	ULK1			VHL
chr20	1919427	exonic,exonic,exonic	SIRPA		chr12	6579757	exonic,exonic,exonic	VAMP1			VNN2
chr20	46287012	exonic,exonic,exonic	SULF2		chr12	10875895	exonic,exonic	YBX3			VPS35
chr20	62272658	exonic,exonic,exonic	STMN3		chr13	113537267	exonic,exonic	ATP11A			YIPF1
chr3	33055721	exonic,exonic,exonic	GLB1		chr13	103527849	exonic,exonic	ERCC5,BIVM-ERCC5
chr3	50686062	exonic,exonic,exonic	MAPKAPK3		chr13	103527930	exonic,exonic	ERCC5,BIVM-ERCC5
chr3	50686517	exonic,exonic,exonic	MAPKAPK3		chr13	31039986	exonic	HMGB1
chr3	88101551	exonic,exonic,exonic	CGGBP1		chr13	113965176	exonic	LAMP1
chr5	176733116	exonic,exonic,exonic	PRELID1,MXD3		chr13	113977378	exonic	LAMP1
chr5	176733616	exonic,exonic,exonic	PRELID1,MXD3		chr13	113977566	exonic	LAMP1
chr8	17918934	exonic,exonic,exonic	ASAH1		chr13	99112680	exonic,exonic,exonic	STK24
chr9	95780465	exonic,exonic,exonic	FGD3		chr14	74753278	intronic,intronic	ABCD4
chrX	48460314	exonic,exonic,exonic	WDR13		chr14	91691354	exonic,exonic,exonic,exonic,exonic,exonic,exonic,exonic	C14orf159
chr1	183524855	exonic,exonic,exonic,exonic	NCF2		chr14	90863489	exonic	CALM1
chr10	11375221	exonic,exonic,exonic,exonic	CELF2		chr14	91738696	exonic	CCDC88C
chr10	13166076	exonic,exonic,exonic,exonic	OPTN		chr14	24774617	exonic,exonic,exonic	CIDEB,NOP9
chr16	31191482	exonic,exonic,exonic,exonic	FUS		chr14	105953595	exonic	CRIP1
chr19	1081617	exonic,exonic,exonic,exonic	HMHA1		chr14	103807969	exonic,exonic	EIF5
chr19	35660508	exonic,exonic,exonic,exonic	FXYD5		chr14	23299286	exonic,exonic,exonic,exonic,exonic,exonic	MRPL52
chr19	54697079	exonic,exonic,exonic,exonic	TSEN34		chr14	23236524	exonic	OXA1L
chr19	55086775	exonic,exonic,exonic,exonic	LILRA2		chr14	24614361	exonic	PSME2
chr2	231077725	exonic,exonic,exonic,exonic	SP110		chr14	21250366	exonic	RNASE6
chr3	39305434	exonic,exonic,exonic,exonic	CX3CR1		chr14	24910973	intronic,intronic,exonic	SDR39U1
chr7	75677430	exonic,exonic,exonic,exonic	MDH2		chr14	24910974	intronic,intronic,exonic	SDR39U1
chr8	27315876	exonic,exonic,exonic,exonic	PTK2B		chr14	24909072	exonic,exonic,exonic,exonic,exonic,exonic	SDR39U1,KHNYN
chr8	27315900	exonic,exonic,exonic,exonic	PTK2B		chr14	24909281	exonic,exonic,exonic,exonic,exonic,exonic	SDR39U1,KHNYN
chr1	1247494	exonic,exonic,exonic,exonic,exonic	CPSF3L		chr14	24909362	exonic,exonic,exonic,exonic,exonic,exonic	SDR39U1,KHNYN
chr1	29443723	exonic,exonic,exonic,exonic,exonic	EPB41		chr14	24909475	exonic,exonic,exonic,exonic,exonic,exonic	SDR39U1,KHNYN
chr1	161593397	exonic,exonic,exonic,exonic,exonic	FCGR3B		chr14	24909731	intronic,intronic,intronic,exonic,exonic,exonic	SDR39U1,KHNYN
chr1	161593468	exonic,exonic,exonic,exonic,exonic	FCGR3B		chr14	94856914	exonic,exonic,exonic,exonic,exonic,exonic,exonic,exonic,exonic,exonic	SERPINA1
chr1	161593551	exonic,exonic,exonic,exonic,exonic	FCGR3B		chr14	23242828	exonic,exonic,exonic	SLC7A7
chr1	161593571	exonic,exonic,exonic,exonic,exonic	FCGR3B		chr15	58476281	exonic	AQP9
chr1	161593880	exonic,exonic,exonic,exonic,exonic	FCGR3B		chr15	58477507	exonic	AQP9
chr1	161594100	exonic,exonic,exonic,exonic,exonic	FCGR3B		chr15	45005264	intronic	B2M
chr1	161594226	exonic,exonic,exonic,exonic,exonic	FCGR3B		chr15	75499602	exonic	C15orf39
chr1	161594246	exonic,exonic,exonic,exonic,exonic	FCGR3B		chr15	75499619	exonic	C15orf39
chr10	81965196	exonic,exonic,exonic,exonic,exonic	ANXA11		chr15	75499861	exonic	C15orf39
chr12	6928586	exonic,exonic,exonic,exonic,exonic	CD4		chr15	75503147	exonic	C15orf39
chr12	6928587	exonic,exonic,exonic,exonic,exonic	CD4		chr15	93570241	exonic	CHD2
chr16	138772	exonic,exonic,exonic,exonic,exonic	NPRL3		chr15	79217690	exonic	CTSH
chr16	29821744	exonic,exonic,exonic,exonic,exonic	MAZ		chr15	79237247	exonic	CTSH
chr3	121825197	exonic,exonic,exonic,exonic,exonic	CD86		chr15	72637795	exonic	HEXA
chr8	11701842	exonic,exonic,exonic,exonic,exonic	CTSB		chr15	72638892	exonic	HEXA
chr8	11702204	exonic,exonic,exonic,exonic,exonic	CTSB		chr15	81600995	exonic,exonic,exonic	IL16
chr11	1913377	exonic,exonic,exonic,exonic,exonic,exonic	LSP1		chr15	75931777	exonic	IMP3
chr12	57490100	exonic,exonic,exonic,exonic,exonic,exonic	STAT6		chr15	41271718	exonic,exonic	INO80
chr14	23299286	exonic,exonic,exonic,exonic,exonic,exonic	MRPL52		chr15	91044387	exonic	IQGAP1
chr14	24909475	exonic,exonic,exonic,exonic,exonic,exonic	SDR39U1,KHNYN		chr15	91044408	exonic	IQGAP1
chr3	128890350	exonic,exonic,exonic,exonic,exonic,exonic	CNBP		chr15	44038899	exonic	PDIA3
chr6	34213296	exonic,exonic,exonic,exonic,exonic,exonic	HMGA1		chr15	44061802	exonic	PDIA3
chr7	139653196	exonic,exonic,exonic,exonic,exonic,exonic	TBXAS1		chr15	40328575	exonic,exonic	SRP14
chr8	21939435	exonic,exonic,exonic,exonic,exonic,exonic	DMTN		chr15	40330564	exonic,exonic	SRP14
chr17	3827502	exonic,exonic,exonic,exonic,exonic,exonic,exonic	ATP2A3		chr15	70340511	exonic,exonic,exonic,exonic,exonic,exonic,exonic	TLE3
chr17	75494705	exonic,exonic,exonic,exonic,exonic,exonic,exonic	SEPT9		chr16	28508716	exonic	APOBR
chr17	75495840	exonic,exonic,exonic,exonic,exonic,exonic,exonic	SEPT9		chr16	28842311	exonic,exonic,exonic,exonic,exonic,exonic	ATXN2L
chr17	75496342	exonic,exonic,exonic,exonic,exonic,exonic,exonic	SEPT9		chr16	8952248	exonic,exonic,exonic,exonic,exonic,exonic,exonic,exonic,exonic	CARHSP1
chr17	75496361	exonic,exonic,exonic,exonic,exonic,exonic,exonic	SEPT9		chr16	1495745	exonic,exonic	CLCN7
chr3	133307491	exonic,exonic,exonic,exonic,exonic,exonic,exonic	CDV3		chr16	1495746	exonic,exonic	CLCN7
chr11	64532579	exonic,exonic,exonic,exonic,exonic,exonic,exonic,exonic	SF1		chr16	84651656	exonic	COTL1
chr14	91691354	exonic,exonic,exonic,exonic,exonic,exonic,exonic,exonic	C14orf159		chr16	85838653	exonic	COX4I1
chr2	182402031	exonic,exonic,exonic,exonic,exonic,exonic,exonic,exonic	ITGA4,CERKL		chr16	12758966	exonic,exonic	CPPED1
chr8	11683653	exonic,exonic,exonic,exonic,exonic,exonic,exonic,exonic,exonic,exonic,exonic	FDFT1		chr16	68025801	exonic	DPEP2
chr19	54378627	exonic,exonic,exonic,exonic,exonic,exonic,exonic,exonic,exonic,exonic,exonic,exonic	MYADM		chr16	12009279	exonic,intronic,exonic	GSPT1
chr19	54378789	exonic,exonic,exonic,exonic,exonic,exonic,exonic,exonic,exonic,exonic,exonic,exonic	MYADM		chr16	12009614	exonic,intronic,exonic	GSPT1
chr19	54379573	exonic,exonic,exonic,exonic,exonic,exonic,exonic,exonic,exonic,exonic,exonic,exonic	MYADM		chr16	223706	exonic	HBA2
chr17	76420373	exonic,exonic,exonic,exonic,intronic	PGS1,DNAH17		chr16	31141826	exonic,exonic	KAT8
chr12	120933946	exonic,exonic,intronic	DYNLL1		chr16	31141880	exonic,exonic	KAT8
chr8	29920825	exonic,exonic,intronic	TMEM66,MIR548O2		chr16	85126661	exonic,exonic,exonic	KIAA0513
chr8	29927300	exonic,exonic,intronic	TMEM66,MIR548O2		chr16	87426028	exonic	MAP1LC3B
chr8	29927321	exonic,exonic,intronic	TMEM66,MIR548O2		chr16	1819835	exonic,exonic	MAPK8IP3
chr10	70856852	exonic,intronic	SRGN		chr16	29817998	exonic,intronic,exonic,exonic,exonic	MAZ
chr10	73520632	exonic,intronic	C10orf54,CDH23		chr16	29821744	exonic,exonic,exonic,exonic,exonic	MAZ
chr3	40498933	exonic,intronic	RPL14		chr16	134441	intronic,intronic,intronic	MPG
chr10	135082346	exonic,intronic,exonic	ADAM8		chr16	134457	intronic,intronic,intronic	MPG
chr16	12009279	exonic,intronic,exonic	GSPT1		chr16	57117405	exonic	NLRC5
chr16	12009614	exonic,intronic,exonic	GSPT1		chr16	138772	exonic,exonic,exonic,exonic,exonic	NPRL3
chr17	7460559	exonic,intronic,exonic	TNFSF12,TNFSF12-TNFSF13		chr16	30762640	intronic,intronic	PHKG2
chr16	29817998	exonic,intronic,exonic,exonic,exonic	MAZ		chr16	88783521	exonic	PIEZO1
chr5	138705188	exonic,intronic,exonic,intronic,exonic	PAIP2,SLC23A1		chr16	88787704	exonic	PIEZO1
chr8	21924297	exonic,intronic,exonic,intronic,exonic,exonic	DMTN		chr16	88763561	exonic,exonic,exonic	RNF166
chr1	145438578	exonic,intronic,intronic	TXNIP,NBPF10,NBPF20		chr16	2818161	exonic	SRRM2
chr1	145441620	exonic,intronic,intronic	TXNIP,NBPF10,NBPF20		chr16	4659302	exonic	UBALD1
chr1	145441840	exonic,intronic,intronic	TXNIP,NBPF10,NBPF20		chr16	4659408	exonic	UBALD1
chr1	145442254	exonic,intronic,intronic	TXNIP,NBPF10,NBPF20		chr16	46696284	exonic	VPS35
chr1	145442264	exonic,intronic,intronic	TXNIP,NBPF10,NBPF20		chr17	40024023	exonic,exonic	ACLY
chr11	63313644	exonic,intronic,intronic	RARRES3,MIR3680-1,MIR3680-2		chr17	79478019	exonic,exonic,exonic	ACTG1
chr19	47991441	exonic,intronic,intronic,exonic	NAPA,NAPA-AS1		chr17	79479808	exonic,exonic,exonic	ACTG1
chr1	91853111	intronic	HFM1		chr17	18112845	exonic	ALKBH5
chr11	72532621	intronic	ATG16L2		chr17	79825897	exonic,exonic,exonic	ARHGDIA
chr11	72532708	intronic	ATG16L2		chr17	3827502	exonic,exonic,exonic,exonic,exonic,exonic,exonic	ATP2A3
chr11	85195075	intronic	DLG2		chr17	7485206	exonic,exonic	CD68
chr19	54711258	intronic	RPS9		chr17	40714804	exonic,exonic,exonic	COASY
chr2	219257688	intronic	SLC11A1		chr17	4637016	exonic	CXCL16
chr5	134262778	intronic	PCBD2		chr17	7477938	exonic,exonic,exonic	EIF4A1,SENP3-EIF4A1
chr5	134262824	intronic	PCBD2		chr17	43318778	exonic	FMNL1
chr5	134263470	intronic	PCBD2		chr17	43318779	exonic	FMNL1
chr7	5568493	intronic	ACTB		chr17	78092063	exonic,exonic,exonic	GAA
chr8	23424129	intronic	SLC25A37		chr17	73315275	exonic,exonic	GRB2
chr2	219139573	intronic,exonic	PNKD,TMBIM1		chr17	73773110	exonic	H3F3B
chr2	219144815	intronic,exonic	PNKD,TMBIM1		chr17	41165878	exonic	IFI35
chr22	37271882	intronic,exonic	NCF4		chr17	45760349	exonic,exonic	KPNB1
chr9	131492850	intronic,exonic	LOC100506100,ZER1		chr17	16345233	exonic,exonic,exonic,exonic,exonic,exonic,exonic,exonic,exonic,exonic,exonic,exonic,exonic,exonic,exonic,exonic,exonic,exonic,exonic,intronic,intronic,intronic,intronic,intronic,intronic,intronic,intronic,intronic,intronic	LRRC75A-AS1
chr6	29910834	intronic,intronic	HLA-A		chr17	38077464	exonic	ORMDL3
chr11	12284925	intronic,intronic,exonic,exonic,exonic,intronic	MICAL2		chr17	7293715	exonic,exonic,exonic	PLSCR3,TMEM256-PLSCR3
chr1	145277430	intronic,intronic,intronic	NOTCH2NL,NBPF9,NBPF20		chr17	7297452	exonic,exonic,exonic	PLSCR3,TMEM256-PLSCR3
chr1	145277457	intronic,intronic,intronic	NOTCH2NL,NBPF9,NBPF20		chr17	26684390	exonic,exonic	POLDIP2
chr1	145277469	intronic,intronic,intronic	NOTCH2NL,NBPF9,NBPF20		chr17	26684394	exonic,exonic	POLDIP2
chr11	64509239	intronic,intronic,intronic	RASGRP2		chr17	7417086	exonic	POLR2A
chr15	40583876	intronic,intronic,intronic	PLCB2		chr17	36909061	exonic,exonic,exonic	PSMB3
chr20	49456822	intronic,intronic,intronic	BCAS4		chr17	72742484	exonic,exonic,exonic,exonic	RAB37
chr20	49456825	intronic,intronic,intronic	BCAS4		chr17	6917703	exonic,exonic,exonic,exonic	RNASEK,RNASEK-C17orf49
chr20	49456894	intronic,intronic,intronic	BCAS4		chr17	6917798	exonic,exonic,exonic,exonic	RNASEK,RNASEK-C17orf49
chr4	140619211	intronic,intronic,intronic,intronic	MGST2		chr17	75494705	exonic,exonic,exonic,exonic,exonic,exonic,exonic	SEPT9
chr2	181737842	intronic,intronic,intronic,intronic,intronic,intronic,intronic	SCHLAP1		chr17	75495840	exonic,exonic,exonic,exonic,exonic,exonic,exonic	SEPT9
chr1	567242	NA	NA		chr17	79872241	exonic	SIRT7
chr1	569878	NA	NA		chr17	80195582	exonic,exonic,exonic,exonic,exonic,exonic	SLC16A3
chr1	78238703	NA	NA		chr17	80895933	exonic	TBCD
chr1	248060029	NA	NA		chr17	76137198	exonic	TMC8
chr10	98510250	NA	NA		chr17	7460559	exonic,intronic,exonic	TNFSF12,TNFSF12-TNFSF13
chr11	67450225	NA	NA		chr17	48940422	exonic,exonic,exonic	TOB1
chr11	74456788	NA	NA		chr17	20903776	exonic	USP22
chr12	9392506	NA	NA		chr17	20904451	exonic	USP22
chr14	23020688	NA	NA		chr18	72187612	exonic,exonic	CNDP2
chr14	23020820	NA	NA		chr18	72188251	exonic,exonic	CNDP2
chr14	23020825	NA	NA		chr18	72188252	exonic,exonic	CNDP2
chr14	106054456	NA	NA		chr18	47795629	exonic,intronic,intronic,exonic,exonic,exonic,exonic,exonic,exonic,exonic	MBD1
chr14	106321590	NA	NA		chr18	3262193	exonic	MYL12B
chr16	33963248	NA	NA		chr18	77663070	exonic,exonic,exonic	PQLC1
chr16	33963279	NA	NA		chr18	23597811	exonic,exonic	SS18
chr16	33963283	NA	NA		chr19	15508362	exonic,exonic,exonic	AKAP8L
chr16	33963289	NA	NA		chr19	17513981	exonic	BST2
chr16	33963329	NA	NA		chr19	47823871	exonic	C5AR1
chr16	33963332	NA	NA		chr19	47824451	exonic	C5AR1
chr16	33963395	NA	NA		chr19	47113138	exonic	CALM3
chr16	33963396	NA	NA		chr19	36640769	exonic,exonic	CAPNS1
chr16	33963476	NA	NA		chr19	10679240	exonic,exonic	CDKN2D
chr16	33963480	NA	NA		chr19	45561063	exonic,exonic,exonic	CLASRP
chr16	33963490	NA	NA		chr19	54649671	exonic	CNOT3
chr16	61089724	NA	NA		chr19	3977486	exonic	EEF2
chr17	22020733	NA	NA		chr19	3979408	exonic	EEF2
chr17	22020741	NA	NA		chr19	17892591	exonic,exonic,exonic,exonic	FCHO1
chr17	22020752	NA	NA		chr19	35645727	intronic,exonic,exonic	FXYD5
chr17	22020755	NA	NA		chr19	6731057	exonic	GPR108
chr17	22020787	NA	NA		chr19	42736267	exonic	GSK3A
chr17	22020788	NA	NA		chr19	549678	exonic,exonic	GZMM
chr17	26794863	NA	NA		chr19	1085966	exonic,exonic,exonic,exonic	HMHA1
chr19	24184114	NA	NA		chr19	8551094	exonic,exonic	HNRNPM
chr19	24184152	NA	NA		chr19	8553630	exonic,exonic	HNRNPM
chr19	24184154	NA	NA		chr19	41811730	exonic,exonic	HNRNPUL1
chr19	24184156	NA	NA		chr19	16268207	exonic,exonic,exonic	HSH2D
chr19	24184166	NA	NA		chr19	10449392	exonic	ICAM3
chr19	24184170	NA	NA		chr19	10794630	exonic,exonic,exonic,exonic,exonic	ILF3
chr19	24184172	NA	NA		chr19	18391084	exonic,exonic	JUND
chr19	24184173	NA	NA		chr19	6415443	exonic	KHSRP
chr19	24184178	NA	NA		chr19	16435717	exonic	KLF2
chr2	133038142	NA	NA		chr19	55086775	exonic,exonic,exonic,exonic	LILRA2
chr2	133038150	NA	NA		chr19	19735257	exonic	LPAR2
chr2	133038166	NA	NA		chr19	18418044	exonic,exonic	LSM4
chr2	133038179	NA	NA		chr19	8503574	exonic,exonic,exonic	MARCH2
chr2	133038180	NA	NA		chr19	1577609	exonic,exonic	MBD3
chr2	133038188	NA	NA		chr19	54677759	exonic,exonic,exonic	MBOAT7
chr2	172373834	NA	NA		chr19	47991441	exonic,intronic,intronic,exonic	NAPA,NAPA-AS1
chr2	177065861	NA	NA		chr19	49425772	exonic	NUCB1
chr2	196999136	NA	NA		chr19	14561722	exonic,exonic	PKN1
chr20	4004729	NA	NA		chr19	1094004	exonic	POLR2E
chr20	53691508	NA	NA		chr19	8563456	exonic	PRAM1
chr21	9827315	NA	NA		chr19	8468800	exonic	RAB11B
chr5	177482903	NA	NA		chr19	49999691	exonic	RPS11
chr5	177483004	NA	NA		chr19	50156896	exonic	SCAF1
chr6	12514969	NA	NA		chr19	10754400	exonic,exonic	SLC44A2
chr6	153603817	NA	NA		chr19	10754905	exonic,exonic	SLC44A2
chr7	142326909	NA	NA		chr19	10755103	exonic,exonic	SLC44A2
chr7	142498833	NA	NA		chr19	49605530	intronic	SNRNP70
chr7	142498837	NA	NA		chr19	56180968	exonic,exonic	U2AF2
chr7	142498897	NA	NA		chr19	34959979	exonic	UBA2
chr7	142499071	NA	NA		chr19	29704002	exonic	UQCRFS1
chr8	23432326	NA	NA		chr19	29704010	exonic	UQCRFS1
chr8	23432776	NA	NA		chr2	219129060	exonic	AAMP
chr9	134133723	NA	NA		chr2	65497352	exonic,exonic	ACTR2
chr9	135895166	NA	NA		chr2	65497571	exonic,exonic	ACTR2
chrM	410	NA	NA		chr2	133012612	intronic	ANKRD30BL
chrM	2354	NA	NA		chr2	133012615	intronic	ANKRD30BL
chrM	2485	NA	NA		chr2	133012634	intronic	ANKRD30BL
chrM	5514	NA	NA		chr2	133012642	intronic	ANKRD30BL
chrM	8702	NA	NA		chr2	133012643	intronic	ANKRD30BL
chrM	9378	NA	NA		chr2	133012655	intronic	ANKRD30BL
chrM	9541	NA	NA		chr2	220084902	exonic,exonic,exonic	ATG9A
chrM	10820	NA	NA		chr2	241538074	exonic,exonic	CAPN10
chrM	10874	NA	NA		chr2	220037393	exonic	CNPPD1
chrM	11018	NA	NA		chr2	220046975	exonic	FAM134A
chrM	11723	NA	NA		chr2	220048150	exonic	FAM134A
chrM	12851	NA	NA		chr2	178087165	exonic	HNRNPA3
chrM	14213	NA	NA		chr2	178087779	exonic	HNRNPA3
chrM	14581	NA	NA		chr2	20823724	exonic	HS1BP3
chrM	15302	NA	NA		chr2	182401566	exonic,exonic,exonic,exonic,exonic,exonic,exonic,exonic	ITGA4,CERKL
chrM	15933	NA	NA		chr2	182402031	exonic,exonic,exonic,exonic,exonic,exonic,exonic,exonic	ITGA4,CERKL
chrM	16322	NA	NA		chr2	106510191	exonic,exonic,exonic	NCK2
chrX	13397443	NA	NA		chr2	230045542	intronic,intronic	PID1
chrX	108297675	NA	NA		chr2	230045545	intronic,intronic	PID1
chrX	108297699	NA	NA		chr2	230045554	intronic,intronic	PID1
chrX	108297702	NA	NA		chr2	230045564	intronic,intronic	PID1
chrX	108297713	NA	NA		chr2	230045568	intronic,intronic	PID1
chrX	108297794	NA	NA		chr2	68622914	exonic	PLEK
chrY	10037819	NA	NA		chr2	68623652	exonic	PLEK
chrY	10037877	NA	NA		chr2	219139573	intronic,exonic	PNKD,TMBIM1
					chr2	219144815	intronic,exonic	PNKD,TMBIM1
					chr2	27354173	exonic	PREB
					chr2	113959452	exonic	PSD4
					chr2	181737842	intronic,intronic,intronic,intronic,intronic,intronic,intronic	SCHLAP1
					chr2	219254622	exonic	SLC11A1
					chr2	219257688	intronic	SLC11A1
					chr2	231331896	exonic,exonic,exonic,exonic,exonic,exonic	SP100
					chr2	220113242	exonic,exonic	STK16
					chr2	85133698	exonic	TMSB10
					chr2	47301624	exonic,exonic,exonic,exonic	TTC7A
					chr2	175424429	exonic,exonic	WIPF1
					chr2	175425129	exonic,exonic	WIPF1
					chr2	175426052	exonic,exonic	WIPF1
					chr2	175426274	exonic,exonic	WIPF1
					chr2	175436940	exonic,exonic	WIPF1
					chr20	24987438	exonic,exonic,exonic,exonic	ACSS1
					chr20	49456781	intronic,intronic,intronic	BCAS4
					chr20	49456822	intronic,intronic,intronic	BCAS4
					chr20	49456825	intronic,intronic,intronic	BCAS4
					chr20	49456894	intronic,intronic,intronic	BCAS4
					chr20	36146148	exonic,exonic,exonic,exonic,exonic	BLCAP
					chr20	23618395	exonic,exonic	CST3
					chr20	57572675	exonic	CTSZ
					chr20	825678	exonic,exonic,exonic,exonic,exonic,exonic	FAM110A
					chr20	55088404	intronic,exonic,exonic,exonic,exonic	GCNT7,RTFDC1
					chr20	44642406	exonic	MMP9
					chr20	44054349	exonic,exonic,exonic,exonic,exonic,exonic,exonic,exonic,exonic	PIGT
					chr20	47253150	exonic	PREX1
					chr20	60718420	exonic	PSMA7
					chr20	55966494	exonic,exonic,exonic,intronic	RBM38,MIR5095
					chr20	55966495	exonic,exonic,exonic,intronic	RBM38,MIR5095
					chr20	55966513	exonic,exonic,exonic,intronic	RBM38,MIR5095
					chr20	55966516	exonic,exonic,exonic,intronic	RBM38,MIR5095
					chr20	55966520	exonic,exonic,exonic,intronic	RBM38,MIR5095
					chr20	35865054	exonic,exonic	RPN2
					chr20	1918487	exonic,exonic,exonic	SIRPA
					chr20	1919427	exonic,exonic,exonic	SIRPA
					chr20	43707776	exonic	STK4
					chr20	62271380	exonic,exonic,exonic	STMN3
					chr20	62272658	exonic,exonic,exonic	STMN3
					chr20	57253296	exonic,exonic,exonic,exonic,exonic,exonic,exonic,exonic,intronic	STX16,STX16-NPEPL1
					chr20	46287012	exonic,exonic,exonic	SULF2
					chr21	46314907	exonic,exonic	ITGB2
					chr22	37699377	exonic	CYTH4
					chr22	38880687	exonic,exonic	DDX17
					chr22	24936970	exonic,exonic,exonic,exonic,exonic,exonic,exonic,exonic,exonic	GUCD1
					chr22	17591089	exonic,exonic	IL17RA
					chr22	36691607	exonic	MYH9
					chr22	37271882	intronic,exonic	NCF4
					chr22	42780331	exonic	NFAM1
					chr22	44583246	intronic,intronic	PARVG
					chr22	50356693	exonic	PIM3
					chr22	50356850	exonic	PIM3
					chr22	50357416	exonic	PIM3
					chr22	50713866	exonic	PLXNB2
					chr22	50964153	intronic,intronic	SCO2
					chr22	50962782	exonic,exonic,exonic,exonic,exonic,exonic	SCO2,NCAPH2
					chr22	24964128	exonic,exonic,intronic	SNRPD3
					chr22	50637193	exonic	TRABD
					chr22	50964862	exonic,exonic,exonic,exonic,exonic,exonic	TYMP,SCO2
					chr3	187455771	intronic	BCL6
					chr3	47018214	exonic,exonic	CCDC12
					chr3	121825197	exonic,exonic,exonic,exonic,exonic	CD86
					chr3	111356083	exonic,exonic	CD96
					chr3	88101530	exonic,exonic,exonic	CGGBP1
					chr3	128890350	exonic,exonic,exonic,exonic,exonic,exonic	CNBP
					chr3	9976159	exonic,exonic,exonic	CRELD1
					chr3	33185798	exonic	CRTAP
					chr3	39305434	exonic,exonic,exonic,exonic	CX3CR1
					chr3	5260130	exonic	EDEM1
					chr3	33055721	exonic,exonic,exonic	GLB1
					chr3	121350966	exonic,exonic	HCLS1
					chr3	12939546	exonic,exonic	IQSEC1
					chr3	12940346	exonic,exonic	IQSEC1
					chr3	50686517	exonic,exonic,exonic	MAPKAPK3
					chr3	53223927	exonic,exonic	PRKCD
					chr3	53224002	exonic,exonic	PRKCD
					chr3	40498933	exonic,intronic	RPL14
					chr3	172223690	exonic,exonic,exonic	TNFSF10
					chr3	10193509	exonic,exonic	VHL
					chr3	52289288	exonic	WDR82
					chr4	185677952	exonic,exonic,exonic,exonic,exonic	ACSL1
					chr4	185678118	exonic,exonic,exonic,exonic,exonic	ACSL1
					chr4	80827062	exonic,exonic,exonic	ANTXR2
					chr4	91759796	intronic	CCSER1
					chr4	15964573	exonic	FGFBP2
					chr4	858941	exonic,exonic	GAK
					chr4	88258483	exonic	HSD17B11
					chr4	140619211	intronic,intronic,intronic,intronic	MGST2
					chr4	6709812	exonic	MRFAP1L1
					chr4	154631543	exonic	RNF175
					chr5	179156449	exonic,exonic	CANX
					chr5	175843461	exonic,exonic,exonic	CLTB
					chr5	176938681	exonic	DDX41
					chr5	176929130	exonic,exonic	DOK3
					chr5	176929582	exonic,exonic	DOK3
					chr5	176930135	exonic,exonic	DOK3
					chr5	172196711	exonic	DUSP1
					chr5	176947153	exonic,exonic	FAM193B
					chr5	176951276	exonic,exonic	FAM193B
					chr5	39105594	exonic,exonic,exonic	FYB
					chr5	73981270	exonic,intronic	HEXB
					chr5	55240858	intronic,intronic,intronic,intronic	IL6ST
					chr5	137771747	exonic	KDM3B
					chr5	1462727	exonic	LPCAT1
					chr5	138705188	exonic,intronic,exonic,intronic,exonic	PAIP2,SLC23A1
					chr5	134262778	intronic	PCBD2
					chr5	176733116	exonic,exonic,exonic	PRELID1,MXD3
					chr5	176733616	exonic,exonic,exonic	PRELID1,MXD3
					chr5	122163154	exonic,exonic	SNX2
					chr5	138857919	exonic	TMEM173
					chr5	138861146	exonic	TMEM173
					chr6	32948607	exonic,exonic,exonic,exonic,exonic,exonic	BRD2
					chr6	41903007	exonic,exonic,exonic,exonic,exonic,exonic	CCND3
					chr6	36654351	exonic,exonic,exonic,exonic,exonic	CDKN1A
					chr6	31501413	intronic,intronic,intronic,intronic	DDX39B,ATP6V1G2-DDX39B
					chr6	31506624	exonic,exonic,intronic,exonic	DDX39B,ATP6V1G2-DDX39B
					chr6	35285720	exonic	DEF6
					chr6	35289446	exonic	DEF6
					chr6	24805780	exonic,exonic	FAM65B
					chr6	29910742	exonic,exonic	HLA-A
					chr6	29911256	exonic,exonic	HLA-A
					chr6	29913042	exonic,exonic	HLA-A
					chr6	29913542	exonic,exonic	HLA-A
					chr6	31322704	intronic	HLA-B
					chr6	31322888	exonic	HLA-B
					chr6	31323296	exonic	HLA-B
					chr6	31323409	intronic	HLA-B
					chr6	31323838	intronic	HLA-B
					chr6	31236853	exonic,exonic	HLA-C
					chr6	31239101	exonic,exonic	HLA-C
					chr6	31239306	intronic,intronic	HLA-C
					chr6	31239722	intronic,intronic	HLA-C
					chr6	32916540	exonic	HLA-DMA
					chr6	32918761	intronic	HLA-DMA
					chr6	32627956	exonic,exonic	HLA-DQB1
					chr6	32627958	exonic,exonic	HLA-DQB1
					chr6	32629847	exonic,exonic	HLA-DQB1
					chr6	32632832	exonic,exonic	HLA-DQB1
					chr6	32410987	exonic	HLA-DRA
					chr6	32412571	exonic	HLA-DRA
					chr6	32412580	exonic	HLA-DRA
					chr6	32549475	exonic,exonic	HLA-DRB1
					chr6	32557478	exonic,exonic	HLA-DRB1
					chr6	32557483	exonic,exonic	HLA-DRB1
					chr6	29693011	intronic,exonic,exonic	HLA-F
					chr6	34212743	exonic,exonic,exonic,exonic,exonic,exonic	HMGA1
					chr6	34213296	exonic,exonic,exonic,exonic,exonic,exonic	HMGA1
					chr6	34213868	exonic,exonic,exonic,exonic,exonic,exonic	HMGA1
					chr6	31785228	exonic	HSPA1A
					chr6	30711805	exonic	IER3
					chr6	37138023	exonic,exonic	PIM1
					chr6	89790559	exonic	PNRC1
					chr6	30037990	exonic	PPP1R11
					chr6	31604044	exonic,exonic	PRRC2A
					chr6	160113872	exonic,exonic,exonic	SOD2
					chr6	42713618	exonic	TBCC
					chr6	41652604	exonic,exonic,exonic,exonic,exonic	TFEB
					chr6	133070995	exonic,exonic,exonic,exonic,exonic,exonic,exonic,exonic,exonic	VNN2
					chr7	5568493	intronic	ACTB
					chr7	36552729	exonic,exonic,exonic	AOAH
					chr7	36552790	exonic,exonic,exonic	AOAH
					chr7	56169419	exonic	CHCHD2
					chr7	56174115	exonic	CHCHD2
					chr7	56174140	exonic	CHCHD2
					chr7	100271521	exonic	GNB2
					chr7	6505901	intronic,exonic	KDELR2
					chr7	128294760	exonic	LINC01000
					chr7	100175473	exonic,exonic	LRCH4
					chr7	75677430	exonic,exonic,exonic,exonic	MDH2
					chr7	44507888	intronic	NUDCD3
					chr7	44507904	intronic	NUDCD3
					chr7	44507911	intronic	NUDCD3
					chr7	75513062	exonic,exonic	RHBDD2
					chr8	17918934	exonic,exonic,exonic	ASAH1
					chr8	124249206	intronic,intronic	C8orf76,ZHX1-C8orf76
					chr8	124249211	intronic,intronic	C8orf76,ZHX1-C8orf76
					chr8	11700745	exonic,exonic,exonic,exonic,exonic	CTSB
					chr8	11701842	exonic,exonic,exonic,exonic,exonic	CTSB
					chr8	11702204	exonic,exonic,exonic,exonic,exonic	CTSB
					chr8	21924297	exonic,intronic,exonic,intronic,exonic,exonic	DMTN
					chr8	21939435	exonic,exonic,exonic,exonic,exonic,exonic	DMTN
					chr8	145066886	exonic,exonic	GRINA
					chr8	144103435	exonic,exonic	LY6E
					chr8	145159708	exonic	MAF1
					chr8	145160646	exonic	MAF1
					chr8	145161823	exonic	MAF1
					chr8	52730521	exonic,exonic,exonic	PCMTD1
					chr8	144874554	exonic,exonic	SCRIB
					chr8	145158503	exonic,exonic	SHARPIN
					chr8	23423758	exonic	SLC25A37
					chr8	23424129	intronic	SLC25A37
					chr8	29920825	exonic,exonic,intronic	TMEM66,MIR548O2
					chr8	29927300	exonic,exonic,intronic	TMEM66,MIR548O2
					chr8	29927321	exonic,exonic,intronic	TMEM66,MIR548O2
					chr9	139902214	exonic,exonic	ABCA2
					chr9	130630639	exonic	AK1
					chr9	33264540	exonic,exonic	BAG1
					chr9	131085373	exonic	COQ4
					chr9	464920	exonic,exonic,exonic	DOCK8
					chr9	140006425	exonic	DPP7
					chr9	130704975	exonic,exonic	FAM102A
					chr9	97369149	exonic,exonic	FBP1
					chr9	95780465	exonic,exonic,exonic	FGD3
					chr9	132649662	exonic	FNBP1
					chr9	132650529	exonic	FNBP1
					chr9	37429814	exonic	GRHPR
					chr9	131492850	intronic,exonic	LOC100506100,ZER1
					chr9	123363533	exonic	MEGF9
					chr9	95883958	exonic	NINJ1
					chr9	95884501	exonic	NINJ1
					chr9	95887320	exonic	NINJ1
					chr9	131910414	exonic,exonic,exonic,exonic,exonic,exonic	PPP2R4
					chr9	131911135	exonic,exonic,exonic,exonic,exonic,exonic	PPP2R4
					chr9	139732331	exonic,exonic	RABL6
					chr9	137330688	exonic,exonic,exonic	RXRA
					chr9	131105007	intronic	SLC27A4
					chr9	130670432	exonic,exonic	ST6GALNAC4
					chr9	130670532	exonic,exonic	ST6GALNAC4
					chr9	130670652	exonic,exonic	ST6GALNAC4
					chr9	35697470	exonic	TLN1
					chr9	138838140	exonic	UBAC1
					chr9	34252127	exonic,exonic,exonic,exonic,exonic,exonic	UBAP1
					chr9	131483749	exonic	ZDHHC12
					chrX	53563589	exonic	HUWE1
					chrX	73802970	exonic,exonic	RLIM
					chrX	48460314	exonic,exonic,exonic	WDR13
					chrM	410	NA	NA
					chrM	2354	NA	NA
					chrM	2485	NA	NA
					chrM	5514	NA	NA
					chrM	9378	NA	NA
					chrM	10820	NA	NA
					chrM	11018	NA	NA
					chrM	11723	NA	NA
					chrM	12851	NA	NA
					chrM	14213	NA	NA
					chrM	14581	NA	NA
					chrM	15933	NA	NA
					chrM	16173	NA	NA
					chrM	16322	NA	NA
					chr1	567242	NA	NA
					chr1	569874	NA	NA
					chr1	569878	NA	NA
					chr1	42965556	NA	NA
					chr1	78238703	NA	NA
					chr2	158270142	NA	NA
					chr2	160172082	NA	NA
					chr2	172373834	NA	NA
					chr2	177065861	NA	NA
					chr2	196999136	NA	NA
					chr2	203066522	NA	NA
					chr2	203066544	NA	NA
					chr2	203066571	NA	NA
					chr2	203066615	NA	NA
					chr2	203066619	NA	NA
					chr2	203066629	NA	NA
					chr2	203066638	NA	NA
					chr2	203066641	NA	NA
					chr2	203066642	NA	NA
					chr2	203066653	NA	NA
					chr5	177483004	NA	NA
					chr6	153603817	NA	NA
					chr7	100735080	NA	NA
					chr7	142326909	NA	NA
					chr7	142498833	NA	NA
					chr7	142499071	NA	NA
					chr7	142499854	NA	NA
					chr7	142499862	NA	NA
					chr7	142499874	NA	NA
					chr7	142499880	NA	NA
					chr7	142499884	NA	NA
					chr8	23432326	NA	NA
					chr8	23432776	NA	NA
					chr9	68413066	NA	NA
					chr9	68413072	NA	NA
					chr9	68413316	NA	NA
					chr9	68413363	NA	NA
					chr9	68413396	NA	NA
					chr9	68414699	NA	NA
					chr9	134133723	NA	NA
					chr9	134134714	NA	NA
					chr9	134134765	NA	NA
					chr10	98510149	NA	NA
					chr10	98510250	NA	NA
					chr11	67450225	NA	NA
					chr11	74456788	NA	NA
					chr12	9392506	NA	NA
					chr12	31883819	NA	NA
					chr14	23020688	NA	NA
					chr14	23020820	NA	NA
					chr14	23020825	NA	NA
					chr14	53107085	NA	NA
					chr14	100747202	NA	NA
					chr14	106303846	NA	NA
					chr14	106321590	NA	NA
					chr16	33963175	NA	NA
					chr16	33963202	NA	NA
					chr16	33963210	NA	NA
					chr16	33963211	NA	NA
					chr16	33963224	NA	NA
					chr16	33963248	NA	NA
					chr16	33963279	NA	NA
					chr16	33963283	NA	NA
					chr16	33963289	NA	NA
					chr16	33963329	NA	NA
					chr16	33963332	NA	NA
					chr16	33963395	NA	NA
					chr16	33963396	NA	NA
					chr16	33963437	NA	NA
					chr16	33963445	NA	NA
					chr16	33963476	NA	NA
					chr16	33963480	NA	NA
					chr16	33963490	NA	NA
					chr16	33963528	NA	NA
					chr16	33964143	NA	NA
					chr16	61089724	NA	NA
					chr17	22020733	NA	NA
					chr17	22020741	NA	NA
					chr17	22020752	NA	NA
					chr17	22020755	NA	NA
					chr17	26794863	NA	NA
					chr19	4039056	NA	NA
					chr19	24184114	NA	NA
					chr19	24184152	NA	NA
					chr19	24184154	NA	NA
					chr19	24184156	NA	NA
					chr19	24184166	NA	NA
					chr19	24184170	NA	NA
					chr19	24184172	NA	NA
					chr19	24184173	NA	NA
					chr19	24184178	NA	NA
					chr19	54719347	NA	NA
					chr20	1455168	NA	NA
					chr20	4004584	NA	NA
					chr20	4004729	NA	NA
					chr20	26190040	NA	NA
					chr20	26190045	NA	NA
					chr20	26190065	NA	NA
					chr20	26190071	NA	NA
					chr20	53691508	NA	NA
					chr21	9827315	NA	NA
					chr21	45578184	NA	NA
					chrX	108297445	NA	NA
					chrX	108297675	NA	NA
					chrX	108297699	NA	NA
					chrX	108297702	NA	NA
					chrX	108297713	NA	NA
					chrX	108297794	NA	NA
					chrX	136407116	NA	NA
					chrX	136407150	NA	NA
					chrY	10037877	NA	NA
