# Supplementary material for: Hematopoietic stem-cell senescence and myocardial repair - Coronary artery disease genotype/phenotype analysis of post-MI myocardial regeneration response induced by CABG/CD133+ bone marrow hematopoietic stem cell treatment in RCT PERFECT Phase 3
Source: eBioMedicine. 2020 Jul 4;57:102862. doi: 10.1016/j.ebiom.2020.102862 (PMC7339012; doi:10.1016/j.ebiom.2020.102862)
Supplement: Supplementary file 8 [file mmc8.xlsx]

## Sheet: Tabelle1
WikiPathways Term	P-value	Adjusted P-value	Genes
mRNA processing WP310	1.00327e+11	0.0017657495903740678	SLBP;SRP19;RBM25;RNPEPL1;ADAR;PARK7;VIRMA;DCAF1;TIAL1;SYNCRIP;TERT;SNRNP70;RNPEP;PCBP2;PAPOLA;SAFB2;DHX15;DHX16;RPL37;RPP14;TRIM21;SRSF11;RBM6;RPS9;TIA1;CIZ1;NPM1;ZFP638;METTL3;RSRC2;PCOLCE;TDRD7;ZCRB1;HNRNPAB;UHMK1;PUM2;CLK1;ILF3;HNRNPK;HNRNPF;SRSF3;CD2BP2;PPIE;HNRNPC;CLASRP;TARDBP;BRWD1
IL-5 Signaling Pathway WP151	5.63977e+11	0.004962995400760636	ATF2;ITGAM;MAP2K2;PRKCD;PLA2G4A;PTPN11;PIK3CG;NFKB1;CRKL;ALOX5;KRAS;GRB2;HRAS
Insulin Signaling WP65	0.0018725970532413516	0.10985902712349262	MAP2K3;PTPN1;MAP2K2;STXBP1;PRKCD;TSC2;PTPN11;PIK3CG;MAPK12;KIF3A;RPS6KB2;FLOT1;GRB2;SGK1;STX4A;HRAS;PFKM;MAP4K4
EGFR1 Signaling Pathway WP572	0.0027999819322487526	0.12319920501894512	MAP2K3;RALBP1;MAP2K2;SMAD3;STXBP1;CTNND1;PITPNA;ARAF;ASAP1;PTPN11;PLD1;PIK3CG;DNM1;CRKL;GRB2;KRAS;RALGDS;HRAS;APPL2
IL-1 Signaling Pathway WP37	0.0028686465525949913	0.10097635865134369	CHUK;IL1R1;IL1B;ELP1;PTPN11;IRAK3;NFKB1
MAPK Cascade WP251	0.002955589834265674	0.08669730180512643	MAP2K3;MAP2K2;ARAF;KRAS;HRAS;MAPK12
TNF-alpha NF-kB Signaling Pathway WP246	0.004821588654522564	0.12122851474228159	YWHAE;CRADD;RIPK3;CHUK;RNF25;ELP1;TRAF2;PTPN11;COMMD1;CFLAR;NFKB1;RELB;CYLD;PSMC3;PSMC1;PAPOLA;CAPN3;FLNA;PDCD2
Signaling of Hepatocyte Growth Factor Receptor WP193	0.008061784685384212	0.17735926307845265	ITGB1;MAP2K2;PTPN11;GRB2;HRAS;CRKL
Eicosanoid Lipid Synthesis Map WP4335	0.00969930832569165	0.1896753628135256	ALOX5;PLA2G4A;PLA2G6
MAPK signaling pathway WP493	0.010048292513498022	0.1768499482375652	ATF2;MEF2C;MAP2K2;IL1R1;PRKCD;TRAF2;NFKB1;TGFBR1;MAPK12;CRKL;DUSP10;IL1B;FLNA;GRB2;KRAS;MAP4K4
Novel Jun-Dmp1 Pathway WP3654	0.010579744687113795	0.16927591499382072	MAP2K2;CDK4;ARAF;KRAS;HRAS
p38 MAPK Signaling Pathway WP350	0.010678789856216392	0.1566222512245071	ATF2;PLA2G4A;TRAF2;GRB2;HRAS;TGFBR1
Eicosanoid Synthesis WP318	0.0130525832250349	0.17671189596970327	ALOX5;LTA4H;PLA2G6;PTGS1
Ethanol metabolism resulting in production of ROS by CYP2E1 WP4265	0.013318020381713343	0.1674265419415392	MAP2K2;MAFF;PRKCD
Orphan GPCRs WP1398	0.015855978868171812	0.18604348538654927	GPR165;TPRA1;GPR108;WLS
One Carbon Metabolism WP435	0.016769261133826478	0.18446187247209125	MTFMT;AHCYL2;MTHFD1;MTHFR;GART
IL-2 Signaling Pathway WP450	0.01838390946762464	0.19032753331187863	MAP2K2;CHUK;TERT;PTPN11;KRAS;GRB2;PIK3CG;NFKB1;CRKL
Proteasome Degradation WP519	0.018842120595057375	0.184234068040561	PSMA3;PSMD11;IFNG;RPN2;PSMC3;PSMC1;PSME1
TGF Beta Signaling Pathway WP113	0.018842120595057375	0.17453753814368936	SMAD3;IFNG;FST;ITGB6;HRAS;TGFBR1;NFKB1
PluriNetWork WP1763	0.021553166705813195	0.18966786701115612	ITGB1;ATF2;MEF2C;KDM3A;PHC1;SMAD3;KDM1A;CTR9;MPL;JADE1;WWP2;PTPN11;TERF2;NFKB1;TGFBR1;RELB;IPO9;MTA1;TERT;DVL1;GRB2;SGK1;HRAS;FGFR1
Prostaglandin Synthesis and Regulation WP374	0.022006912673202345	0.18443888716588633	PTGER4;ANXA1;HPGD;PLA2G4A;PTGS1
G Protein Signaling Pathways WP232	0.023146991021164035	0.18517592816931228	AKAP10;PDE1B;PRKCD;AKAP9;ADCY3;ARHGEF1;KRAS;PDE7B;HRAS;GNAI2
Kit Receptor Signaling Pathway WP407	0.024333610906125396	0.18620502258600305	KIT;PLCE1;PTPN11;GRB2;SOCS6;HRAS;PIK3CG;CRKL
Myometrial Relaxation and Contraction Pathways WP385	0.03195285425024093	0.23432093116843347	YWHAE;ATF2;PRKCD;ATP2A3;ADCY3;GABPB1;DGKZ;NFKB1;RGS3;RGS1;IL1B;GRK6;MAFF;PKIG
IL-3 Signaling Pathway WP373	0.03831309468396579	0.26972418657511915	ATF2;CHEK1;RPS6KB2;GRB2;PTPN11;KRAS;HRAS;NFKB1;DNM1;CRKL
Integrin-mediated Cell Adhesion WP6	0.03831309468396579	0.25935017939915306	MAP2K3;ITGB1;MAP2K2;ITGAM;ARAF;CAPN3;GRB2;ITGB6;HRAS;MAPK12
ESC Pluripotency Pathways WP339	0.047536789641319	0.3098694435878572	MAP2K3;MAP2K2;DVL1;ARAF;GRB2;PTPN11;FGF1;HRAS;MAPK12;FGFR1;LRP6
BioCarta Term	P-value	Adjusted P-value	Genes
Rac 1 cell motility signaling pathway Homo sapiens h rac1Pathway	0.002435072757520167	0.5771122435322796	RALBP1;LIMK1;ARFIP2;ASAP1;ARHGEF1;PLD1;ARHGAP4
MAPKinase Signaling Pathway Homo sapiens h mapkPathway	0.002486053898228202	0.29459738694004195	MAP2K3;ATF2;MEF2C;MAP2K2;CHUK;ARAF;HRAS;MAPK12;MAP4K4
Ras Signaling Pathway Homo sapiens h rasPathway	0.003240963100754411	0.25603608495959845	RALBP1;CHUK;PLD1;HRAS;RALGDS
NFkB activation by Nontypeable Hemophilus influenzae Homo sapiens h nthiPathway	0.003562689361592784	0.21108934467437246	MAP2K3;SMAD3;CHUK;IL1B;TGFBR1;MAP4K4
The 4-1BB-dependent immune response Homo sapiens h 41bbPathway	0.0037642648015677807	0.1784261515943128	MAP2K3;ATF2;IFNG;TRAF2
SREBP control of lipid synthesis Homo sapiens h s1pPathway	0.004376088149414518	0.17285548190187347	MBTPS1;LDLR;SREBF2
Rho cell motility signaling pathway Homo sapiens h rhoPathway	0.005940439782046101	0.20112631833498942	RALBP1;LIMK1;PIP5K1A;ASAP1;ARHGEF1;ARHGAP4
TNF/Stress Related Signaling Homo sapiens h stressPathway	0.0061680143919048	0.1827274263601797	MAP2K3;CHUK;CRADD;TRAF2;MAP4K4
Keratinocyte Differentiation Homo sapiens h keratinocytePathway	0.006290332906043248	0.1656454331924722	MAP2K3;MAP2K2;CHUK;PRKCD;TRAF2;GRB2;HRAS;MAP4K4
Angiotensin II mediated activation of JNK Pathway via Pyk2 dependent signaling Homo sapiens h At1rPathway	0.008061784685384212	0.1910642970436058	ATF2;MEF2C;MAP2K2;GRB2;HRAS;CRKL
Links between Pyk2 and Map Kinases Homo sapiens h pyk2Pathway	0.010579744687113795	0.2279454082587245	MAP2K3;MAP2K2;GRB2;HRAS;CRKL
Signal transduction through IL1R Homo sapiens h il1rPathway	0.010678789856216392	0.21090609966027374	MAP2K3;CHUK;IL1R1;IL1B;IRAK3;MAP4K4
ADP-Ribosylation Factor Homo sapiens h arapPathway	0.016769261133826478	0.3057165299012981	RALBP1;CYTH4;GBF1;ASAP1;ARHGAP4
Insulin Signaling Pathway Homo sapiens h insulinPathway	0.01760313860245126	0.2979959891986392	PTPN11;GRB2;HRAS
NF-kB Signaling Pathway Homo sapiens h nfkbPathway	0.02252469001002136	0.35589010215833744	CHUK;IL1R1;NFKB1;MAP4K4
Erk1/Erk2 Mapk Signaling pathway Homo sapiens h erkPathway	0.026409539968165613	0.39119131077845315	MAP2K2;TERT;GRB2;HRAS
Role of BRCA1, BRCA2 and ATR in Cancer Susceptibility Homo sapiens h atrbrcaPathway	0.026409539968165613	0.36818005720325003	CHEK1;FANCC;RAD1;FANCE
Ceramide Signaling Pathway Homo sapiens h ceramidePathway	0.028203535275682205	0.37134654779648235	MAP2K2;CHUK;CRADD;TRAF2;MAP4K4
IL 6 signaling pathway Homo sapiens h il6Pathway	0.028204724605345375	0.3518168279719397	PTPN11;GRB2;HRAS
Melanocyte Development and Pigmentation Pathway Homo sapiens h melanocytepathway	0.028204724605345375	0.3342259865733427	MAP2K2;KIT;HRAS
Roles of Beta-arrestin-dependent Recruitment of Src Kinases in GPCR Signaling Homo sapiens h bArrestin-srcPathway	0.03167625569751283	0.3574891714433591	MAP2K2;P2RY2;FPR1;HRAS;DNM1
Phosphorylation of MEK1 by cdk5/p35 down regulates the MAP kinase pathway Homo sapiens h cdk5Pathway	0.03451914639685915	0.3718653498207099	MAP2K2;GRB2;HRAS
Telomeres, Telomerase, Cellular Aging, and Immortality Homo sapiens h telPathway	0.04149783969607368	0.42760817425954184	XRCC6;TERT;KRAS
Role of Erk5 in Neuronal Survival Homo sapiens h erk5Pathway	0.04575068524914544	0.4517880168353112	MEF2C;MAP2K2;GRB2;HRAS
Metabolism of Anandamide, an Endogenous Cannabinoid Homo sapiens h cb1rPathway	0.04899396643032127	0.46446280175944565	PLD1;PLD3
