# Supplementary material for: Hematopoietic stem-cell senescence and myocardial repair - Coronary artery disease genotype/phenotype analysis of post-MI myocardial regeneration response induced by CABG/CD133+ bone marrow hematopoietic stem cell treatment in RCT PERFECT Phase 3
Source: eBioMedicine. 2020 Jul 4;57:102862. doi: 10.1016/j.ebiom.2020.102862 (PMC7339012; doi:10.1016/j.ebiom.2020.102862)
Supplement: Supplementary file 9 [file mmc9.xlsx]

## Sheet: DESeq2_resSig_full_mice
	target_id	ens_gene	ext_gene	baseMean	log2FoldChange	lfcSE	stat	pvalue	padj
59207	ENSMUST00000071920	ENSMUSG00000052736	Klrc2	19.8436	21.5726	3.90996	5.51734	3.44167e-08	1.68952e-05
61850	ENSMUST00000182409	ENSMUSG00000074151	Nlrc5	19.8436	21.5726	3.90996	5.51734	3.44167e-08	1.68952e-05
60919	ENSMUST00000113566	ENSMUSG00000031232	Magt1	19.8436	21.5726	3.90996	5.51734	3.44167e-08	1.68952e-05
80309	ENSMUST00000162127	ENSMUSG00000032280	Tle3	19.5718	21.5534	3.91001	5.51236	3.54057e-08	1.7212e-05
6005	ENSMUST00000200415	ENSMUSG00000029472	Anapc5	19.0281	21.5113	3.9101	5.50148	3.76616e-08	1.79599e-05
39785	ENSMUST00000105700	ENSMUSG00000041459	Tardbp	19.0281	21.5113	3.9101	5.50148	3.76616e-08	1.79599e-05
74075	ENSMUST00000144458	ENSMUSG00000031826	Usp10	17.1253	21.3676	3.91047	5.46422	4.64958e-08	2.10429e-05
15853	ENSMUST00000154406	ENSMUSG00000014077	Chp1	17.0754	21.3636	3.91048	5.46316	4.6772e-08	2.10429e-05
122419	ENSMUST00000199469	ENSMUSG00000027944	Hax1	17.0754	21.3636	3.91048	5.46316	4.6772e-08	2.10429e-05
48826	ENSMUST00000123826	ENSMUSG00000056153	Socs6	16.8535	21.3451	3.91053	5.45837	4.80537e-08	2.10537e-05
140890	ENSMUST00000118694	ENSMUSG00000025512	Chid1	16.828	21.3433	3.91053	5.45789	4.81817e-08	2.10537e-05
100987	ENSMUST00000220576	ENSMUSG00000054021	Sirt5	16.5816	21.3216	3.91059	5.45226	4.9733e-08	2.13297e-05
58150	ENSMUST00000023191	ENSMUSG00000022540	Rogdi	16.5805	21.3142	3.91059	5.45037	5.02656e-08	2.13297e-05
99631	ENSMUST00000120226	ENSMUSG00000006728	Cdk4	16.5805	21.3142	3.91059	5.45037	5.02656e-08	2.13297e-05
2129	ENSMUST00000203639	ENSMUSG00000023367	Tmem176a	16.0855	21.2802	3.91071	5.44152	5.28293e-08	2.22291e-05
56697	ENSMUST00000164655	ENSMUSG00000060373	Hnrnpc	16.038	21.2556	3.91072	5.43521	5.4733e-08	2.28383e-05
53513	ENSMUST00000146171	ENSMUSG00000024712	Rfk	15.4943	21.2279	3.91086	5.42794	5.70092e-08	2.29833e-05
30441	ENSMUST00000029772	ENSMUSG00000005774	Rfx5	15.4943	21.2279	3.91086	5.42794	5.70092e-08	2.29833e-05
142418	ENSMUST00000108255	ENSMUSG00000037652	Phc3	15.0957	21.19	3.91097	5.41809	6.02405e-08	2.29833e-05
36394	ENSMUST00000146698	ENSMUSG00000029464	Gpn3	15.0957	21.19	3.91097	5.41809	6.02405e-08	2.29833e-05
42356	ENSMUST00000144951	ENSMUSG00000042831	Alkbh6	15.0957	21.19	3.91097	5.41809	6.02405e-08	2.29833e-05
118402	ENSMUST00000179592	ENSMUSG00000031565	Fgfr1	15.0957	21.19	3.91097	5.41809	6.02405e-08	2.29833e-05
123329	ENSMUST00000229009	ENSMUSG00000022463	Srebf2	14.9507	21.1758	3.91101	5.41441	6.14916e-08	2.29833e-05
76961	ENSMUST00000160784	ENSMUSG00000022550	Adck5	14.6788	21.153	3.91109	5.40847	6.35663e-08	2.29833e-05
62096	ENSMUST00000194847	ENSMUSG00000058729	Lin9	14.6788	21.153	3.91109	5.40847	6.35663e-08	2.29833e-05
111497	ENSMUST00000211173	ENSMUSG00000030826	Bcat2	14.6007	21.1442	3.91111	5.40619	6.43782e-08	2.29833e-05
13314	ENSMUST00000159194	ENSMUSG00000000295	Hddc2	14.6007	21.1442	3.91111	5.40619	6.43782e-08	2.29833e-05
51416	ENSMUST00000112655	ENSMUSG00000033773	Rpap2	14.6007	21.1442	3.91111	5.40619	6.43782e-08	2.29833e-05
97348	ENSMUST00000132109	ENSMUSG00000028959	Fastk	15.2225	21.1284	3.91093	5.40239	6.57599e-08	2.29833e-05
107621	ENSMUST00000201917	ENSMUSG00000029165	Agbl5	14.407	21.1271	3.91117	5.40174	6.59978e-08	2.29833e-05
97436	ENSMUST00000045566	ENSMUSG00000039521	Foxp3	14.407	21.1271	3.91117	5.40174	6.59978e-08	2.29833e-05
104342	ENSMUST00000149395	ENSMUSG00000055541	Lair1	14.407	21.1271	3.91117	5.40174	6.59978e-08	2.29833e-05
120044	ENSMUST00000157052	ENSMUSG00000020402	Vdac1	14.3533	21.1221	3.91118	5.40043	6.64812e-08	2.29833e-05
44330	ENSMUST00000229236	ENSMUSG00000023018	Smarcd1	14.3533	21.1221	3.91118	5.40043	6.64812e-08	2.29833e-05
76891	ENSMUST00000174080	ENSMUSG00000059714	Flot1	14.3533	21.1221	3.91118	5.40043	6.64812e-08	2.29833e-05
NA	NA	NA	NA	14.3533	21.1221	3.91118	5.40043	6.64812e-08	2.29833e-05
93823	ENSMUST00000168086	ENSMUSG00000025764	Jade1	14.3533	21.1221	3.91118	5.40043	6.64812e-08	2.29833e-05
47921	ENSMUST00000112298	ENSMUSG00000042121	Ssh1	14.3533	21.1221	3.91118	5.40043	6.64812e-08	2.29833e-05
98063	ENSMUST00000051915	ENSMUSG00000039599	Fam149b	14.3533	21.1221	3.91118	5.40043	6.64812e-08	2.29833e-05
21669	ENSMUST00000177056	ENSMUSG00000003680	Taf6l	14.8482	21.1038	3.91104	5.39597	6.81549e-08	2.29833e-05
137741	ENSMUST00000134495	ENSMUSG00000025199	Chuk	14.8482	21.1038	3.91104	5.39597	6.81549e-08	2.29833e-05
57653	ENSMUST00000173030	ENSMUSG00000024299	Adamts10	14.8482	21.1038	3.91104	5.39597	6.81549e-08	2.29833e-05
104084	ENSMUST00000178399	ENSMUSG00000022221	Ripk3	14.8482	21.1038	3.91104	5.39597	6.8155e-08	2.29833e-05
20519	ENSMUST00000227674	ENSMUSG00000041841	Rpl37	13.8583	21.0732	3.91134	5.38771	7.13591e-08	2.35072e-05
76335	ENSMUST00000212514	ENSMUSG00000031878	Nae1	13.8583	21.0732	3.91134	5.38771	7.13591e-08	2.35072e-05
113247	ENSMUST00000222441	ENSMUSG00000021282	Eif5	18.4845	20.8574	3.9102	5.33411	9.60145e-08	2.96492e-05
81905	ENSMUST00000031734	ENSMUSG00000093445	Lrch4	18.4845	20.8574	3.9102	5.33411	9.6015e-08	2.96492e-05
48059	ENSMUST00000127118	ENSMUSG00000018761	Mpdu1	19.2999	20.6317	3.91005	5.27659	1.3161e-07	3.70222e-05
32484	ENSMUST00000220247	ENSMUSG00000035798	Zdhhc17	17.3229	20.394	3.91042	5.21529	1.8353e-07	4.76151e-05
18418	ENSMUST00000161838	ENSMUSG00000041879	Ipo9	17.3229	20.394	3.91042	5.21529	1.8353e-07	4.76151e-05
32950	ENSMUST00000019226	ENSMUSG00000019082	Slc25a22	17.3229	20.394	3.91042	5.21529	1.8353e-07	4.76151e-05
23843	ENSMUST00000205262	ENSMUSG00000030766	Arhgap17	197.527	11.5722	1.74335	6.63788	3.18218e-11	8.8521e-08
53164	ENSMUST00000121322	ENSMUSG00000032232	Cgnl1	193.98	11.5463	2.44496	4.72249	2.32971e-06	0.000432049
15487	ENSMUST00000106499	ENSMUSG00000059923	Grb2	193.483	11.5424	2.98433	3.86769	0.000109872	0.01002
133421	ENSMUST00000092802	ENSMUSG00000018401	Mtmr4	170.105	11.3571	1.46911	7.7306	1.07039e-14	5.35966e-10
77817	ENSMUST00000174366	ENSMUSG00000024422	Dhx16	162.546	11.291	1.67649	6.73494	1.64001e-11	5.36887e-08
54629	ENSMUST00000111561	ENSMUSG00000049550	Clip1	149.345	11.1688	2.95872	3.77487	0.000160089	0.0135405
140312	ENSMUST00000168361	ENSMUSG00000020594	Pum2	143.456	11.1108	2.97323	3.73696	0.000186261	0.0151897
94433	ENSMUST00000039810	ENSMUSG00000034667	Xpot	138.557	11.0607	2.94925	3.75036	0.00017658	0.0145903
109771	ENSMUST00000150213	ENSMUSG00000047909	Ankrd16	120.417	10.859	1.5324	7.08622	1.37826e-12	9.85889e-09
142183	ENSMUST00000213114	ENSMUSG00000032193	Ldlr	115.711	10.8013	1.58201	6.82762	8.63321e-12	3.74866e-08
113178	ENSMUST00000108318	ENSMUSG00000040738	Ints8	108.237	10.7045	2.92157	3.66394	0.000248365	0.0188426
54086	ENSMUST00000124936	ENSMUSG00000061887	Ssbp3	106.994	10.6876	2.99277	3.57114	0.00035543	0.0249259
98795	ENSMUST00000207907	ENSMUSG00000061028	Clasrp	99.1492	10.5779	2.96064	3.57284	0.000353136	0.0248346
3303	ENSMUST00000110136	ENSMUSG00000027346	Gpcpd1	98.346	10.5663	2.90776	3.63384	0.000279234	0.0205918
80373	ENSMUST00000109262	ENSMUSG00000039671	Zmynd8	97.2384	10.5497	1.43977	7.32734	2.34774e-13	3.91854e-09
134007	ENSMUST00000118341	ENSMUSG00000027951	Adar	94.162	10.5034	2.91759	3.60002	0.000318197	0.0229248
137917	ENSMUST00000149850	ENSMUSG00000036281	Snapc4	93.8582	10.4986	2.97042	3.53437	0.000408746	0.0276202
42109	ENSMUST00000084433	ENSMUSG00000038007	Acer2	88.4725	10.4137	2.9803	3.49419	0.000475494	0.0307609
6101	ENSMUST00000167943	ENSMUSG00000052798	Nup107	88.246	10.4097	1.54384	6.74276	1.55403e-11	5.36887e-08
44432	ENSMUST00000138493	ENSMUSG00000040964	Arhgef10l	87.1125	10.392	1.48731	6.9871	2.80635e-12	1.75649e-08
7200	ENSMUST00000115195	ENSMUSG00000029014	Dnajc2	85.4712	10.3639	2.90206	3.57123	0.000355309	0.0249259
130638	ENSMUST00000168176	ENSMUSG00000032679	Cd59a	82.8157	10.3182	1.64291	6.28046	3.37563e-10	5.45241e-07
135989	ENSMUST00000112427	ENSMUSG00000038346	Zfp384	81.184	10.2891	2.00068	5.14278	2.70704e-07	6.76007e-05
5577	ENSMUST00000177978	ENSMUSG00000094103	1700047I17Rik2	80.1327	10.2706	2.99164	3.43311	0.000596703	0.0365705
105957	ENSMUST00000194727	ENSMUSG00000057335	Cep170	77.9252	10.2304	2.89763	3.53061	0.000414596	0.0279403
112499	ENSMUST00000190837	ENSMUSG00000030616	Sytl2	76.0099	10.1938	1.4747	6.91245	4.76358e-12	2.65025e-08
81437	ENSMUST00000154991	ENSMUSG00000042625	Safb2	75.111	10.1779	2.02764	5.01955	5.17935e-07	0.000119512
35011	ENSMUST00000111926	ENSMUSG00000056220	Pla2g4a	72.4838	10.1265	1.48441	6.82191	8.98385e-12	3.74866e-08
103066	ENSMUST00000097467	ENSMUSG00000013973	Dedd	68.1931	10.0382	2.92072	3.43688	0.000588455	0.0361828
76514	ENSMUST00000169407	ENSMUSG00000029634	Rnf6	65.8624	9.98795	2.87319	3.47626	0.000508458	0.0321865
117765	ENSMUST00000027886	ENSMUSG00000026594	Ralgps2	64.5432	9.95869	1.68412	5.91329	3.35341e-09	2.66527e-06
13165	ENSMUST00000201374	ENSMUSG00000038759	Nup205	64.3189	9.95353	2.9311	3.39584	0.000684188	0.0407841
112921	ENSMUST00000076639	ENSMUSG00000001017	Chtop	63.8867	9.94345	2.9317	3.3917	0.000694608	0.041209
105050	ENSMUST00000066345	ENSMUSG00000068663	Clec16a	60.7348	9.87105	2.86857	3.44111	0.000579335	0.0357687
127924	ENSMUST00000113852	ENSMUSG00000034616	Ssh3	58.3034	9.81223	2.94548	3.33129	0.000864454	0.0489095
46303	ENSMUST00000146837	ENSMUSG00000025162	Csnk1d	57.9385	9.80247	2.91311	3.36495	0.000765578	0.0440621
65241	ENSMUST00000073873	ENSMUSG00000039463	Slc9a8	57.8554	9.80058	3.16219	3.09931	0.00193974	0.0883803
9088	ENSMUST00000115072	ENSMUSG00000025862	Stag2	207.155	9.79944	1.56578	6.25852	3.88653e-10	5.72372e-07
135996	ENSMUST00000112424	ENSMUSG00000038346	Zfp384	56.9046	9.77709	2.90104	3.3702	0.000751131	0.0435308
54952	ENSMUST00000221721	ENSMUSG00000021140	Pcnx	55.7217	9.74634	3.04046	3.20555	0.00134803	0.0681805
67216	ENSMUST00000151678	ENSMUSG00000003518	Dusp3	107.642	9.73377	2.22033	4.38393	1.16559e-05	0.001599
58208	ENSMUST00000229432	ENSMUSG00000056851	Pcbp2	54.1044	9.70436	2.86638	3.38558	0.000710276	0.041792
29300	ENSMUST00000148807	ENSMUSG00000024845	Tmem134	54.0801	9.70367	2.86275	3.38963	0.000699868	0.0413252
30248	ENSMUST00000230445	ENSMUSG00000033065	Pfkm	53.4827	9.68755	1.50338	6.44386	1.16476e-10	2.77722e-07
92899	ENSMUST00000171108	ENSMUSG00000062115	Rai1	53.353	9.68421	2.86892	3.37556	0.000736649	0.0428901
128976	ENSMUST00000091237	ENSMUSG00000031441	Atp11a	53.2157	9.68014	2.87643	3.36534	0.000764507	0.0440511
75063	ENSMUST00000117645	ENSMUSG00000049624	Slc17a5	52.9671	9.67399	1.44856	6.67834	2.41662e-11	7.11795e-08
26661	ENSMUST00000113962	ENSMUSG00000068329	Htra2	49.2233	9.56677	1.9116	5.00459	5.59803e-07	0.000127411
47078	ENSMUST00000113713	ENSMUSG00000071337	Tia1	48.5026	9.54587	2.94242	3.24423	0.00117769	0.0614907
46522	ENSMUST00000172738	ENSMUSG00000022216	Psme1	48.1244	9.53467	2.90501	3.28215	0.00103018	0.0558863
127399	ENSMUST00000114446	ENSMUSG00000029836	Cbx3	47.2611	9.5092	2.88311	3.29824	0.000972916	0.0534751
112923	ENSMUST00000107346	ENSMUSG00000001017	Chtop	47.1946	9.50798	1.51361	6.28168	3.3494e-10	5.45241e-07
136698	ENSMUST00000115417	ENSMUSG00000029534	St7	47.246	9.50766	1.59609	5.95686	2.57137e-09	2.25884e-06
128468	ENSMUST00000179332	ENSMUSG00000057181	5730455P16Rik	46.6496	9.49047	2.85579	3.32324	0.000889785	0.0497824
96406	ENSMUST00000174302	ENSMUSG00000020923	Ubtf	173.341	9.47556	2.21249	4.28275	1.84595e-05	0.00232237
43870	ENSMUST00000174269	ENSMUSG00000032423	Syncrip	46.0199	9.47114	2.94924	3.21138	0.001321	0.067373
33961	ENSMUST00000197313	ENSMUSG00000054892	Txk	45.5559	9.45554	2.94759	3.20789	0.00133711	0.0677649
31018	ENSMUST00000132708	ENSMUSG00000004815	Dgkq	45.0765	9.44108	1.80633	5.22666	1.72602e-07	4.62167e-05
75263	ENSMUST00000181795	ENSMUSG00000031818	Cox4i1	44.9703	9.43712	3.08971	3.05437	0.00225534	0.0977745
5920	ENSMUST00000092532	ENSMUSG00000028565	Nfia	44.8534	9.43365	2.87219	3.28448	0.0010217	0.0556675
118448	ENSMUST00000221166	ENSMUSG00000020949	Fkbp3	44.657	9.42713	2.87189	3.28255	0.00102872	0.055878
57713	ENSMUST00000172887	ENSMUSG00000079298	Klrb1b	44.1774	9.41139	2.89086	3.25556	0.00113167	0.0595848
100337	ENSMUST00000220046	ENSMUSG00000021048	Mthfd1	43.716	9.39673	2.85415	3.2923	0.000993714	0.0543202
11993	ENSMUST00000145668	ENSMUSG00000028886	Eya3	43.3606	9.38523	2.89183	3.24543	0.00117275	0.0612964
45957	ENSMUST00000136748	ENSMUSG00000039917	Rhbdd2	43.2618	9.38164	2.87578	3.26229	0.00110515	0.0584339
98695	ENSMUST00000070953	ENSMUSG00000029056	Pank4	43.2106	9.37949	2.88627	3.24969	0.00115529	0.0605102
76576	ENSMUST00000232874	ENSMUSG00000005936	Kctd20	42.9121	9.36911	2.96441	3.16054	0.0015748	0.0770104
91487	ENSMUST00000139863	ENSMUSG00000035168	Tanc1	42.0553	9.34223	1.64228	5.68857	1.28108e-08	7.37721e-06
66426	ENSMUST00000109480	ENSMUSG00000022442	Ttll1	41.4861	9.32139	2.86159	3.25742	0.00112431	0.0592592
111644	ENSMUST00000200744	ENSMUSG00000107283	Mpv17	40.6424	9.29075	2.20926	4.20536	2.60668e-05	0.00310766
95809	ENSMUST00000152225	ENSMUSG00000039354	Smarcal1	40.0542	9.27014	3.00191	3.08808	0.00201452	0.0907115
19110	ENSMUST00000206508	ENSMUSG00000040940	Arhgef1	77.4791	9.25859	2.51219	3.68547	0.000228285	0.0178384
24264	ENSMUST00000206369	ENSMUSG00000051910	Sox6	39.7091	9.25671	1.58324	5.8467	5.01428e-09	3.80416e-06
133178	ENSMUST00000106913	ENSMUSG00000030966	Trim21	38.7792	9.2255	1.89509	4.86811	1.12672e-06	0.000234095
8644	ENSMUST00000140349	ENSMUSG00000056962	Jmjd6	38.1114	9.19879	2.85343	3.22377	0.00126515	0.0650398
5917	ENSMUST00000107057	ENSMUSG00000028565	Nfia	37.9061	9.19083	2.86412	3.20896	0.00133218	0.0675836
108959	ENSMUST00000162851	ENSMUSG00000060073	Psma3	37.6524	9.18147	1.75926	5.21893	1.79961e-07	4.76151e-05
113563	ENSMUST00000148827	ENSMUSG00000027695	Pld1	37.1291	9.16283	1.71156	5.35349	8.62716e-08	2.75146e-05
48511	ENSMUST00000170865	ENSMUSG00000022019	Tdrd3	36.9317	9.15361	2.85119	3.21045	0.00132527	0.0674378
73188	ENSMUST00000183410	ENSMUSG00000038535	Zfp280d	36.6815	9.14513	2.09395	4.3674	1.25736e-05	0.00170619
12623	ENSMUST00000143199	ENSMUSG00000026849	Tor1a	36.5742	9.13843	1.99939	4.57061	4.86302e-06	0.000790588
56880	ENSMUST00000173207	ENSMUSG00000092586	Ly6g6c	36.1434	9.12167	2.94804	3.09414	0.00197382	0.0896038
119191	ENSMUST00000159880	ENSMUSG00000041831	Sytl3	35.1419	9.08097	2.89877	3.1327	0.00173208	0.0818969
72070	ENSMUST00000162915	ENSMUSG00000032295	Man2c1	35.0522	9.0774	2.92827	3.09992	0.00193572	0.0883725
5915	ENSMUST00000107062	ENSMUSG00000028565	Nfia	35.0275	9.07655	2.88301	3.14829	0.00164227	0.0789172
37499	ENSMUST00000209858	ENSMUSG00000063511	Snrnp70	34.9546	9.07409	2.85165	3.18205	0.00146235	0.0730039
41182	ENSMUST00000228375	ENSMUSG00000022892	App	34.3134	9.0487	1.98732	4.55323	5.28295e-06	0.000850573
113862	ENSMUST00000106145	ENSMUSG00000030979	Uros	34.2262	9.04324	2.87305	3.14761	0.00164609	0.079025
136895	ENSMUST00000163603	ENSMUSG00000004561	Mettl17	34.0441	9.03562	2.86782	3.15069	0.00162885	0.0785737
70989	ENSMUST00000233054	ENSMUSG00000024096	Ralbp1	33.3647	9.00612	2.90444	3.10081	0.00192992	0.0883725
83504	ENSMUST00000129979	ENSMUSG00000002871	Tpra1	32.794	8.98225	2.85026	3.15138	0.001625	0.0784639
136488	ENSMUST00000152979	ENSMUSG00000020898	Ctc1	32.4762	8.96719	2.91061	3.08087	0.00206399	0.0921106
121897	ENSMUST00000107777	ENSMUSG00000035517	Tdrd7	62.841	8.95498	2.52634	3.54465	0.000393141	0.0269842
24619	ENSMUST00000160556	ENSMUSG00000071657	Bscl2	32.1887	8.95463	2.87892	3.11041	0.00186825	0.0865376
69699	ENSMUST00000166471	ENSMUSG00000021111	Papola	32.03	8.94721	2.90697	3.07784	0.00208504	0.0925757
116729	ENSMUST00000107503	ENSMUSG00000068923	Syt11	31.9644	8.94436	2.90611	3.07778	0.0020855	0.0925757
39883	ENSMUST00000167956	ENSMUSG00000040899	Ccr6	31.799	8.93708	1.49343	5.98428	2.17353e-09	2.05346e-06
104333	ENSMUST00000223322	ENSMUSG00000020630	Rnaseh1	31.6772	8.9322	2.84765	3.13669	0.00170864	0.0813498
61542	ENSMUST00000049537	ENSMUSG00000039361	Picalm	60.0039	8.88884	2.49531	3.56222	0.000367737	0.0256097
79782	ENSMUST00000178562	ENSMUSG00000024340	Btnl2	30.7489	8.88811	1.51739	5.8575	4.69896e-09	3.61979e-06
72724	ENSMUST00000231380	ENSMUSG00000022962	Gart	30.6143	8.88255	1.76942	5.02004	5.16617e-07	0.000119512
78189	ENSMUST00000123279	ENSMUSG00000030538	Cib1	30.3976	8.8729	2.25506	3.93467	8.33103e-05	0.00799347
48302	ENSMUST00000198705	ENSMUSG00000055436	Srsf11	29.9015	8.84764	2.10717	4.19882	2.68306e-05	0.00319112
20147	ENSMUST00000172403	ENSMUSG00000042632	Pla2g6	29.8181	8.84339	1.94281	4.55185	5.31766e-06	0.000853416
136004	ENSMUST00000137323	ENSMUSG00000047804	Akap10	29.2808	8.81849	2.1701	4.06363	4.83162e-05	0.00506127
137527	ENSMUST00000111998	ENSMUSG00000067591	Klra3	29.0731	8.80676	1.9016	4.63123	3.63495e-06	0.000625461
45659	ENSMUST00000093301	ENSMUSG00000033009	Ogfod1	55.4251	8.77551	2.13925	4.10214	4.09338e-05	0.00444607
106633	ENSMUST00000154135	ENSMUSG00000063889	Crem	28.0099	8.75633	1.81467	4.8253	1.39791e-06	0.000283386
132343	ENSMUST00000122129	ENSMUSG00000028849	Map7d1	54.2653	8.74374	2.72456	3.20923	0.00133093	0.0675836
48800	ENSMUST00000186278	ENSMUSG00000026209	Dnpep	27.2588	8.71432	1.85489	4.69801	2.62707e-06	0.000476603
59749	ENSMUST00000172915	ENSMUSG00000020899	Pfas	27.0689	8.70565	2.85804	3.04602	0.00231894	0.0999538
91254	ENSMUST00000148032	ENSMUSG00000001127	Araf	26.9099	8.69731	1.52893	5.68847	1.28179e-08	7.37721e-06
55991	ENSMUST00000185334	ENSMUSG00000042210	Abhd14a	26.5586	8.67848	1.6537	5.24793	1.53819e-07	4.20875e-05
137284	ENSMUST00000147139	ENSMUSG00000048332	Lhfp	51.2789	8.66203	2.60404	3.32638	0.00087982	0.0495836
58604	ENSMUST00000028640	ENSMUSG00000057147	Dph6	26.2021	8.66012	1.71518	5.04911	4.43864e-07	0.000104836
142422	ENSMUST00000099163	ENSMUSG00000037652	Phc3	25.2944	8.60761	2.05904	4.18041	2.90987e-05	0.00336497
133429	ENSMUST00000119579	ENSMUSG00000015804	Med28	24.7648	8.57462	1.60779	5.33316	9.65176e-08	2.96492e-05
112421	ENSMUST00000099304	ENSMUSG00000039033	Tasp1	23.8966	8.52527	1.76216	4.83796	1.31177e-06	0.000267003
18757	ENSMUST00000173369	ENSMUSG00000045409	Trim39	95.716	8.51954	2.55113	3.33951	0.000839261	0.0476998
18775	ENSMUST00000172000	ENSMUSG00000096370	Gm21992	23.3992	8.49245	1.82834	4.6449	3.40237e-06	0.000598164
25019	ENSMUST00000128204	ENSMUSG00000029060	Mib2	23.353	8.49094	1.59858	5.31156	1.0869e-07	3.21092e-05
45759	ENSMUST00000206492	ENSMUSG00000108738	Gm44777	22.6517	8.44538	1.813	4.65824	3.18927e-06	0.000568302
119732	ENSMUST00000123773	ENSMUSG00000024817	Uhrf2	22.2439	8.42352	1.90043	4.43242	9.31804e-06	0.00136275
37222	ENSMUST00000205394	ENSMUSG00000108524	Gm44876	22.1824	8.41583	1.69559	4.96335	6.92867e-07	0.000154192
71197	ENSMUST00000148407	ENSMUSG00000043733	Ptpn11	21.8656	8.39852	1.99302	4.21397	2.50923e-05	0.00302752
118430	ENSMUST00000102605	ENSMUSG00000020893	Per1	333.989	8.38428	2.29686	3.65032	0.00026191	0.0196913
117358	ENSMUST00000084843	ENSMUSG00000070425	Xntrpc	20.8911	8.33204	1.63609	5.09266	3.53072e-07	8.5406e-05
43241	ENSMUST00000205321	ENSMUSG00000042502	Cd2bp2	20.2757	8.28866	1.66856	4.96755	6.78036e-07	0.000151565
133390	ENSMUST00000176837	ENSMUSG00000008206	Cers4	20.2578	8.28855	1.57195	5.27277	1.3438e-07	3.73816e-05
47084	ENSMUST00000124683	ENSMUSG00000071337	Tia1	19.9744	8.26766	1.85387	4.45967	8.20861e-06	0.00122328
130890	ENSMUST00000064786	ENSMUSG00000049755	Zfp672	38.9757	8.26538	1.42832	5.78678	7.17482e-09	4.92134e-06
5995	ENSMUST00000196640	ENSMUSG00000029472	Anapc5	143.267	8.1824	2.64735	3.09079	0.00199624	0.0902944
123015	ENSMUST00000129348	ENSMUSG00000026767	Mindy3	18.5063	8.15388	1.78796	4.56042	5.10505e-06	0.000824581
77701	ENSMUST00000159931	ENSMUSG00000021578	Ccdc127	18.2127	8.13233	1.89782	4.28509	1.82661e-05	0.00230383
39688	ENSMUST00000143543	ENSMUSG00000002342	Tmem161a	18.1908	8.12893	1.66739	4.87523	1.0868e-06	0.000227691
13197	ENSMUST00000048223	ENSMUSG00000035027	Map2k2	17.5715	8.07918	1.93468	4.17598	2.96703e-05	0.00340745
45616	ENSMUST00000223303	ENSMUSG00000021611	Tert	17.2586	8.05768	1.71417	4.70065	2.5934e-06	0.000472206
81993	ENSMUST00000163797	ENSMUSG00000022106	Rcbtb2	17.2164	8.05159	1.86066	4.32728	1.5096e-05	0.00198125
91243	ENSMUST00000119640	ENSMUSG00000035062	Zc4h2	17.0138	8.03328	2.16325	3.71353	0.000204392	0.0163487
66930	ENSMUST00000233309	ENSMUSG00000024219	Anks1	16.8111	8.02004	2.15269	3.7256	0.000194854	0.0157113
138867	ENSMUST00000221824	ENSMUSG00000042213	Zfand4	16.7817	8.01255	1.7377	4.61101	4.00716e-06	0.000673374
34214	ENSMUST00000208571	ENSMUSG00000066979	Bub3	16.5868	7.99603	2.31486	3.45422	0.000551884	0.0344993
92382	ENSMUST00000133051	ENSMUSG00000025261	Huwe1	16.3355	7.97673	1.72994	4.61099	4.00754e-06	0.000673374
111151	ENSMUST00000139040	ENSMUSG00000018171	Vmp1	16.0303	7.94856	1.57324	5.05234	4.36434e-07	0.000103569
98061	ENSMUST00000225837	ENSMUSG00000039599	Fam149b	15.6264	7.91238	1.64403	4.8128	1.48832e-06	0.000294558
102011	ENSMUST00000024650	ENSMUSG00000023873	1700010I14Rik	15.6149	7.91172	1.63999	4.82423	1.40542e-06	0.00028376
83573	ENSMUST00000107912	ENSMUSG00000060601	Nr1h2	30.2901	7.89883	2.54892	3.0989	0.00194241	0.0884187
54320	ENSMUST00000121129	ENSMUSG00000022604	Cep97	15.1546	7.86629	1.62276	4.84746	1.25051e-06	0.000257678
11270	ENSMUST00000140218	ENSMUSG00000037447	Arid5a	14.7648	7.82857	1.67479	4.67436	2.94871e-06	0.000527314
57328	ENSMUST00000176525	ENSMUSG00000025224	Gbf1	14.7378	7.82459	1.79508	4.3589	1.30718e-05	0.00173616
96796	ENSMUST00000139713	ENSMUSG00000020467	Efemp1	14.5968	7.81562	1.74199	4.4866	7.23696e-06	0.00110316
81381	ENSMUST00000122254	ENSMUSG00000058240	Cryzl1	14.4109	7.79345	1.93975	4.01777	5.87511e-05	0.00599141
115932	ENSMUST00000156933	ENSMUSG00000057110	Cntrl	271.735	7.75473	2.29545	3.37831	0.000729327	0.0425132
74875	ENSMUST00000067252	ENSMUSG00000014444	Piezo1	157.402	7.74119	1.4611	5.2982	1.16948e-07	3.35827e-05
73415	ENSMUST00000207862	ENSMUSG00000032604	Qars	13.739	7.72584	1.99241	3.87763	0.00010548	0.00967324
4160	ENSMUST00000151297	ENSMUSG00000047767	Atg16l2	13.6505	7.71591	1.66955	4.62156	3.80858e-06	0.000650865
33941	ENSMUST00000196260	ENSMUSG00000029004	Kmt2e	13.6211	7.7116	1.99683	3.86191	0.000112503	0.0101318
120881	ENSMUST00000127819	ENSMUSG00000029993	Nfu1	13.4646	7.69668	1.62257	4.74352	2.10033e-06	0.000395367
84472	ENSMUST00000156855	ENSMUSG00000008318	Relt	13.1735	7.66571	1.62939	4.70465	2.54303e-06	0.000464725
67620	ENSMUST00000203608	ENSMUSG00000033174	Mgll	13.1966	7.66516	2.23568	3.42856	0.000606799	0.0370985
76719	ENSMUST00000174853	ENSMUSG00000022160	Mettl3	13.0337	7.65342	1.7063	4.48538	7.27834e-06	0.00110316
45168	ENSMUST00000163995	ENSMUSG00000004530	Coro1c	25.4253	7.64522	2.48847	3.07225	0.00212449	0.0938075
18749	ENSMUST00000191865	ENSMUSG00000026074	Map4k4	12.5376	7.59231	2.28398	3.32416	0.000886844	0.0497824
18872	ENSMUST00000182546	ENSMUSG00000098022	Zfp82	12.4363	7.58296	1.71094	4.43203	9.33503e-06	0.00136275
118258	ENSMUST00000103399	ENSMUSG00000076598	Igkv3-7	12.2786	7.56352	1.92887	3.92121	8.81048e-05	0.00833948
78771	ENSMUST00000199693	ENSMUSG00000032480	Dhx30	12.2388	7.5578	1.64953	4.5818	4.60983e-06	0.000754325
1933	ENSMUST00000143776	ENSMUSG00000038718	Pbx3	12.2106	7.55308	2.15583	3.50357	0.000459068	0.0300309
109955	ENSMUST00000113673	ENSMUSG00000024914	Drap1	12.1516	7.5494	1.69709	4.44845	8.64939e-06	0.00128134
18580	ENSMUST00000151272	ENSMUSG00000026036	Nif3l1	11.9785	7.52785	2.25362	3.34034	0.000836769	0.0476122
109137	ENSMUST00000176999	ENSMUSG00000005803	Sqor	11.7259	7.49893	1.78237	4.20728	2.58468e-05	0.00309379
111121	ENSMUST00000163827	ENSMUSG00000030177	Ccdc77	11.3169	7.44443	1.88334	3.95277	7.7251e-05	0.0075109
47825	ENSMUST00000148096	ENSMUSG00000020263	Appl2	11.0296	7.40658	1.8003	4.11408	3.88728e-05	0.0042406
30366	ENSMUST00000166311	ENSMUSG00000022471	Xrcc6	10.8437	7.38628	1.68217	4.39092	1.12871e-05	0.00156124
35125	ENSMUST00000185305	ENSMUSG00000032555	Topbp1	10.727	7.37421	1.95051	3.78065	0.000156419	0.0133201
18495	ENSMUST00000219046	ENSMUSG00000112684	Gm47958	10.654	7.35885	2.18575	3.36674	0.000760635	0.0439577
19229	ENSMUST00000109995	ENSMUSG00000048807	Slc35e4	10.6257	7.35712	1.66943	4.40697	1.04827e-05	0.00149116
123299	ENSMUST00000201162	ENSMUSG00000025326	Ube3a	10.5155	7.33794	2.36648	3.10078	0.00193009	0.0883725
103018	ENSMUST00000227309	ENSMUSG00000037646	Vps13b	10.1718	7.2889	1.80996	4.0271	5.64691e-05	0.00581794
9460	ENSMUST00000130069	ENSMUSG00000041926	Rnpep	10.0936	7.2782	1.81793	4.00356	6.23973e-05	0.00628643
34893	ENSMUST00000154357	ENSMUSG00000033688	1300017J02Rik	9.77437	7.23418	1.74836	4.13768	3.50832e-05	0.00392117
48219	ENSMUST00000128079	ENSMUSG00000007570	Fance	9.66152	7.22143	1.89718	3.80641	0.000140999	0.0122998
12470	ENSMUST00000152850	ENSMUSG00000039041	Adrm1	9.66664	7.21866	1.69792	4.25147	2.12368e-05	0.00262099
15402	ENSMUST00000197098	ENSMUSG00000045576	St7l	9.61403	7.21653	1.98238	3.64034	0.000272275	0.0202576
123227	ENSMUST00000170634	ENSMUSG00000012535	Tnpo3	9.51282	7.19607	2.3402	3.07498	0.00210517	0.0930362
52229	ENSMUST00000049926	ENSMUSG00000048031	Fcrl5	9.34613	7.16777	2.15687	3.32323	0.000889823	0.0497824
27591	ENSMUST00000105500	ENSMUSG00000019804	Snx3	9.2704	7.16314	2.05068	3.49306	0.000477518	0.0307726
54345	ENSMUST00000099444	ENSMUSG00000021461	Fancc	9.18711	7.1419	1.84103	3.8793	0.000104755	0.00962443
77139	ENSMUST00000149925	ENSMUSG00000049482	Ctu2	9.03196	7.12027	1.73949	4.09332	4.25236e-05	0.00457901
53741	ENSMUST00000028737	ENSMUSG00000027281	Slx4ip	8.99861	7.11751	1.71889	4.14077	3.46144e-05	0.00388613
32937	ENSMUST00000225108	ENSMUSG00000039367	Sec24c	8.72678	7.0737	1.74067	4.06378	4.82834e-05	0.00506127
94347	ENSMUST00000150966	ENSMUSG00000000318	Clec10a	8.69346	7.06446	1.87142	3.77493	0.000160055	0.0135405
87163	ENSMUST00000177817	ENSMUSG00000095280	Gm21738	8.50624	7.03669	1.7684	3.97914	6.91663e-05	0.00682818
23464	ENSMUST00000166531	ENSMUSG00000044024	Rell2	8.52035	7.03263	1.9008	3.69983	0.000215743	0.0169587
32949	ENSMUST00000188080	ENSMUSG00000026205	Slc23a3	8.47293	7.02742	1.92822	3.64452	0.000267894	0.0200209
37915	ENSMUST00000196865	ENSMUSG00000029501	Ankle2	8.41649	7.01733	1.7637	3.97876	6.92745e-05	0.00682818
62854	ENSMUST00000124761	ENSMUSG00000039307	Hexdc	8.24721	6.99397	1.85699	3.76629	0.000165694	0.0138508
106638	ENSMUST00000151084	ENSMUSG00000063889	Crem	30.9499	6.98383	1.99471	3.50117	0.000463224	0.0301228
93317	ENSMUST00000189959	ENSMUSG00000038252	Ncapd2	8.10232	6.96795	1.81644	3.83604	0.000125034	0.01114
7878	ENSMUST00000230724	ENSMUSG00000033762	Recql4	15.8598	6.96406	1.74277	3.99597	6.44302e-05	0.00642728
111847	ENSMUST00000123681	ENSMUSG00000005609	Ctr9	8.01644	6.95109	1.98957	3.49377	0.000476247	0.0307698
44972	ENSMUST00000162978	ENSMUSG00000057388	Mrpl18	8.00873	6.95007	1.76362	3.9408	8.12095e-05	0.00783492
37614	ENSMUST00000126441	ENSMUSG00000028431	Elp1	7.76387	6.9002	2.19135	3.14884	0.00163918	0.0788444
47184	ENSMUST00000188430	ENSMUSG00000033124	Atg9a	7.75872	6.89801	1.98124	3.48167	0.000498299	0.031846
139800	ENSMUST00000089681	ENSMUSG00000055762	Eef1d	7.52916	6.86186	2.11101	3.2505	0.001152	0.0604623
57519	ENSMUST00000153817	ENSMUSG00000087575	Gm12976	7.25733	6.80931	2.12088	3.2106	0.00132457	0.0674378
108397	ENSMUST00000109076	ENSMUSG00000020389	Cdkl3	6.9971	6.75003	2.20254	3.06465	0.00217922	0.0951951
140651	ENSMUST00000114795	ENSMUSG00000026072	Il1r1	6.95091	6.74669	2.08057	3.24272	0.00118396	0.0616892
85893	ENSMUST00000157397	ENSMUSG00000088022	Gm49799	6.88552	6.72887	1.84162	3.65379	0.000258402	0.0194567
138038	ENSMUST00000154971	ENSMUSG00000030309	Caprin2	6.7701	6.71091	2.00498	3.34712	0.000816546	0.0466204
35200	ENSMUST00000153417	ENSMUSG00000025531	Chm	6.74444	6.70241	2.10824	3.17915	0.00147709	0.0735179
103297	ENSMUST00000167317	ENSMUSG00000026358	Rgs1	13.275	6.70114	1.87167	3.5803	0.000343205	0.0243025
130044	ENSMUST00000134748	ENSMUSG00000034601	2700049A03Rik	6.76884	6.70032	1.99026	3.36656	0.00076113	0.0439577
50606	ENSMUST00000131348	ENSMUSG00000036585	Fgf1	6.41751	6.62731	1.8916	3.50355	0.000459093	0.0300309
20150	ENSMUST00000173412	ENSMUSG00000042632	Pla2g6	6.41237	6.62564	1.84148	3.59801	0.000320666	0.0230008
24333	ENSMUST00000206352	ENSMUSG00000030530	Furin	6.34956	6.60743	2.07855	3.17887	0.00147852	0.0735179
104008	ENSMUST00000224370	ENSMUSG00000021738	Atxn7	6.288	6.5996	1.82781	3.61066	0.000305413	0.0221192
66782	ENSMUST00000168533	ENSMUSG00000033327	Tnxb	6.26748	6.59129	1.85848	3.54659	0.000390249	0.0268414
52434	ENSMUST00000209908	ENSMUSG00000025464	Paox	6.1944	6.5758	1.86501	3.52588	0.000422073	0.0283679
56389	ENSMUST00000233105	ENSMUSG00000071172	Srsf3	6.16363	6.57273	1.92529	3.4139	0.000640405	0.0385413
47215	ENSMUST00000111623	ENSMUSG00000016487	Ppfibp1	73.445	6.5722	1.2482	5.26532	1.39944e-07	3.85731e-05
42490	ENSMUST00000056759	ENSMUSG00000040328	Olfr56	12.0375	6.55481	1.61223	4.06568	4.78925e-05	0.00503797
63410	ENSMUST00000027778	ENSMUSG00000026497	Mixl1	6.02131	6.53765	2.13019	3.06905	0.00214743	0.0945702
21100	ENSMUST00000135318	ENSMUSG00000072889	Nfxl1	72.7675	6.52356	1.53023	4.26312	2.01594e-05	0.002511
74320	ENSMUST00000157051	ENSMUSG00000032342	Mto1	5.93156	6.51141	2.11992	3.07153	0.00212966	0.0939526
104547	ENSMUST00000229441	ENSMUSG00000043460	Elfn2	5.92	6.51075	1.8518	3.51589	0.000438277	0.0291439
118046	ENSMUST00000148742	ENSMUSG00000029003	Mad2l2	5.60587	6.42987	1.96972	3.26436	0.00109711	0.0581934
53781	ENSMUST00000125730	ENSMUSG00000019823	Mical1	5.5661	6.42796	1.96223	3.27585	0.00105346	0.0565973
51437	ENSMUST00000216146	ENSMUSG00000015889	Lta4h	5.53407	6.40914	2.08063	3.08039	0.00206729	0.0921277
114464	ENSMUST00000139205	ENSMUSG00000031210	Gpr165	5.53149	6.40811	2.05986	3.11094	0.00186496	0.0865376
71517	ENSMUST00000143865	ENSMUSG00000025340	Rabgef1	33.3742	6.29679	1.52623	4.12571	3.69595e-05	0.00406733
116907	ENSMUST00000152498	ENSMUSG00000029009	Mthfr	41.0916	6.29196	1.66794	3.77231	0.000161745	0.0136291
93775	ENSMUST00000211571	ENSMUSG00000014418	Hps5	19.7283	6.29008	1.56055	4.03069	5.56133e-05	0.00574159
137752	ENSMUST00000125813	ENSMUSG00000030178	Klra13-ps	83.948	6.23126	1.62791	3.82778	0.000129306	0.0114595
48284	ENSMUST00000136168	ENSMUSG00000023030	Slc11a2	9.44535	6.20133	1.94609	3.18656	0.00143974	0.0721626
20846	ENSMUST00000220309	ENSMUSG00000055170	Ifng	4.73909	6.19016	2.02736	3.05331	0.00226331	0.0979502
40720	ENSMUST00000231228	ENSMUSG00000006134	Crkl	16.4036	6.00802	1.66425	3.61006	0.000306132	0.0221192
72443	ENSMUST00000211201	ENSMUSG00000109601	Zfp148-ps1	7.84212	5.92491	1.73613	3.41272	0.000643182	0.0386619
NA.1	NA	NA	NA	13.4981	5.92076	1.48187	3.99547	6.45654e-05	0.00642728
4816	ENSMUST00000059888	ENSMUSG00000026971	Itgb6	7.696	5.90833	1.60423	3.68296	0.000230537	0.0179798
97475	ENSMUST00000197915	ENSMUSG00000029089	5730480H06Rik	18.8041	5.85531	1.51407	3.86727	0.000110062	0.01002
21431	ENSMUST00000161654	ENSMUSG00000003500	Impdh1	12.7635	5.83985	1.5443	3.78155	0.000155853	0.0132945
119156	ENSMUST00000117895	ENSMUSG00000082432	Gm11231	7.24758	5.82004	1.62544	3.58059	0.000342822	0.0243025
21707	ENSMUST00000075641	ENSMUSG00000057113	Npm1	49.1151	5.73358	1.65196	3.47077	0.000518973	0.032728
27207	ENSMUST00000148993	ENSMUSG00000005672	Kit	6.59331	5.68169	1.78641	3.18051	0.00147014	0.0733197
119278	ENSMUST00000065567	ENSMUSG00000035948	Acss3	11.4235	5.58449	1.49182	3.74342	0.000181531	0.01495
27540	ENSMUST00000175799	ENSMUSG00000022377	Asap1	218.972	5.58389	1.54539	3.61326	0.000302374	0.0220065
63539	ENSMUST00000179992	ENSMUSG00000054676	1600014C10Rik	14.2869	5.44234	1.46208	3.72232	0.000197399	0.01584
110614	ENSMUST00000125758	ENSMUSG00000005611	Mrvi1	157.251	5.43697	1.23663	4.3966	1.09959e-05	0.00153367
29768	ENSMUST00000222170	ENSMUSG00000113765	Gm47549	5.37133	5.38667	1.70064	3.16743	0.00153794	0.0757142
84223	ENSMUST00000120310	ENSMUSG00000028194	Ddah1	10.4335	5.36045	1.52605	3.51263	0.0004437	0.0293487
24475	ENSMUST00000142960	ENSMUSG00000074643	Cpne1	14.7213	5.29985	1.63916	3.23328	0.00122379	0.0635172
83775	ENSMUST00000123516	ENSMUSG00000044348	Slc25a53	9.79408	5.28406	1.73036	3.05373	0.00226016	0.0978986
11583	ENSMUST00000203840	ENSMUSG00000029798	Herc6	12.6867	5.27669	1.54301	3.41975	0.000626787	0.0379498
32121	ENSMUST00000112475	ENSMUSG00000030125	Lrrc23	19.2685	5.27325	1.51493	3.48085	0.000499816	0.031846
51830	ENSMUST00000231498	ENSMUSG00000021765	Fst	9.6847	5.25043	1.5459	3.39637	0.000682867	0.0407539
117651	ENSMUST00000016344	ENSMUSG00000016200	Syt14	68.1742	5.24157	1.13064	4.63594	3.5532e-06	0.000617194
99305	ENSMUST00000127965	ENSMUSG00000070730	Rmdn3	14.711	5.22698	1.64157	3.18414	0.00145186	0.072625
27245	ENSMUST00000226952	ENSMUSG00000022124	Fbxl3	17.9231	5.1766	1.19949	4.31567	1.59121e-05	0.0020483
115936	ENSMUST00000150807	ENSMUSG00000057110	Cntrl	13.4891	5.10338	1.57452	3.24122	0.00119019	0.061949
109479	ENSMUST00000170265	ENSMUSG00000019990	Pde7b	21.1719	5.07501	1.55997	3.25328	0.0011408	0.0599585
24541	ENSMUST00000162125	ENSMUSG00000074604	Mgst2	12.8856	5.07487	1.42338	3.56538	0.000363336	0.0253737
38996	ENSMUST00000114819	ENSMUSG00000022837	Iqcb1	50.7615	5.01034	1.08183	4.63135	3.63291e-06	0.000625461
42378	ENSMUST00000140529	ENSMUSG00000029071	Dvl1	11.9351	4.99737	1.51273	3.30354	0.000954713	0.0527075
69713	ENSMUST00000164395	ENSMUSG00000032594	Ip6k1	20.0333	4.99268	1.57943	3.16106	0.00157196	0.0770104
73213	ENSMUST00000215046	ENSMUSG00000036902	Neto2	7.41819	4.87961	1.51245	3.2263	0.00125402	0.0648
79629	ENSMUST00000175722	ENSMUSG00000034252	Senp6	43.0964	4.85213	1.43347	3.38488	0.000712084	0.0418001
92810	ENSMUST00000174105	ENSMUSG00000032113	Chek1	8.94385	4.76039	1.53776	3.09565	0.0019638	0.0892298
87099	ENSMUST00000099684	ENSMUSG00000075015	Gm10801	21.6907	4.73881	1.14803	4.12779	3.66266e-05	0.00405745
16202	ENSMUST00000196262	ENSMUSG00000105471	A430073D23Rik	92.1404	4.68755	0.884854	5.29754	1.17371e-07	3.35827e-05
60242	ENSMUST00000050385	ENSMUSG00000043932	Klri2	130.514	4.66054	0.692387	6.73112	1.6836e-11	5.36887e-08
123228	ENSMUST00000164325	ENSMUSG00000012535	Tnpo3	8.99966	4.55456	1.41819	3.21152	0.00132033	0.067373
134213	ENSMUST00000203164	ENSMUSG00000039985	Sinhcaf	64.7248	4.54392	1.464	3.10377	0.00191074	0.0879363
8455	ENSMUST00000168055	ENSMUSG00000017286	Glod4	13.0328	4.45063	1.41186	3.15231	0.00161985	0.0783665
6603	ENSMUST00000180290	ENSMUSG00000027088	Phospho2	24.3887	4.407	1.40757	3.13092	0.00174257	0.0822157
70108	ENSMUST00000212627	ENSMUSG00000110674	Gm45892	19.1058	4.33362	1.10878	3.90845	9.28884e-05	0.00865472
15300	ENSMUST00000144429	ENSMUSG00000031328	Flna	1118.14	4.26319	1.39072	3.06545	0.00217346	0.0951307
84797	ENSMUST00000099683	ENSMUSG00000075014	Gm10800	86.4702	4.22516	1.32572	3.18708	0.00143718	0.0721069
132790	ENSMUST00000176538	ENSMUSG00000050860	Phospho1	28.6165	4.15704	1.32678	3.13317	0.0017293	0.0818424
95357	ENSMUST00000126043	ENSMUSG00000018932	Map2k3	34.0421	4.13839	1.26051	3.28311	0.0010267	0.055878
136266	ENSMUST00000135396	ENSMUSG00000029772	Ahcyl2	6.32971	4.08137	1.29136	3.16052	0.0015749	0.0770104
76170	ENSMUST00000120626	ENSMUSG00000081170	Gm12922	11.9739	4.05943	1.2494	3.2491	0.00115769	0.0605726
26515	ENSMUST00000196350	ENSMUSG00000040407	Akap9	10.0595	4.05409	1.16313	3.48551	0.000491201	0.0314922
43268	ENSMUST00000214223	ENSMUSG00000032034	Kcnj5	51.5567	3.81329	0.995485	3.83058	0.00012784	0.0113496
82608	ENSMUST00000215107	ENSMUSG00000111360	Gm38642	11.3915	3.79656	1.15239	3.2945	0.000985957	0.054014
38338	ENSMUST00000216616	ENSMUSG00000075069	Olfr1264	26.6144	3.77996	0.909121	4.15781	3.21308e-05	0.00366482
21149	ENSMUST00000199392	ENSMUSG00000029253	Cenpc1	20.263	3.7128	1.15092	3.22593	0.00125565	0.0648175
69518	ENSMUST00000129902	ENSMUSG00000037754	Ppp1r16b	33.9956	3.61052	0.723269	4.99194	5.97746e-07	0.000135431
7495	ENSMUST00000132653	ENSMUSG00000018395	Kif3a	11.8831	3.60634	1.15521	3.1218	0.00179748	0.0841939
136012	ENSMUST00000203016	ENSMUSG00000030201	Lrp6	15.6287	3.5245	0.830578	4.24343	2.20127e-05	0.00269933
28173	ENSMUST00000143015	ENSMUSG00000053510	Nrd1	20.7834	3.40972	0.995233	3.42606	0.000612412	0.0372597
61470	ENSMUST00000159640	ENSMUSG00000071350	Setdb2	24.125	3.25797	0.767833	4.24306	2.20488e-05	0.00269933
119502	ENSMUST00000102998	ENSMUSG00000055761	Nkain3	22.9423	3.23201	0.953402	3.38998	0.000698984	0.0413218
59224	ENSMUST00000213963	ENSMUSG00000111326	Gm3953	14.6383	3.06016	0.853778	3.58426	0.000338041	0.0240431
57712	ENSMUST00000032472	ENSMUSG00000079298	Klrb1b	56.042	2.98463	0.791053	3.77299	0.000161304	0.0136203
33731	ENSMUST00000162145	ENSMUSG00000030621	Me3	21.0402	2.95042	0.897508	3.28734	0.00101137	0.0551648
109500	ENSMUST00000019117	ENSMUSG00000018973	Hoxb1	34.1997	2.94344	0.593756	4.95733	7.14704e-07	0.00015765
68243	ENSMUST00000232294	ENSMUSG00000022940	Pigp	34.5087	2.93823	0.730344	4.02307	5.74441e-05	0.00588209
137749	ENSMUST00000205252	ENSMUSG00000030178	Klra13-ps	139.018	2.93306	0.591542	4.95832	7.11051e-07	0.000157539
121223	ENSMUST00000210153	ENSMUSG00000038143	Stox2	27.832	2.93161	0.804385	3.64454	0.000267873	0.0200209
137957	ENSMUST00000182148	ENSMUSG00000066772	Obox3	17.4447	2.84917	0.777903	3.66262	0.000249644	0.018911
9576	ENSMUST00000132504	ENSMUSG00000025190	Got1	136.989	2.77099	0.648084	4.27567	1.90566e-05	0.00239148
81261	ENSMUST00000214295	ENSMUSG00000032254	Kif23	21.0477	2.74844	0.701181	3.91973	8.86483e-05	0.00837509
47025	ENSMUST00000151336	ENSMUSG00000030417	Pdcd5	29.8225	2.7011	0.871362	3.09986	0.0019361	0.0883725
28052	ENSMUST00000183131	ENSMUSG00000024998	Plce1	12.7548	2.69935	0.810223	3.33161	0.000863457	0.0489084
62787	ENSMUST00000098545	ENSMUSG00000019437	Tlcd1	27.0936	2.69917	0.850121	3.17504	0.00149818	0.0741481
61340	ENSMUST00000231483	ENSMUSG00000116657	Gm49774	51.8068	2.68278	0.782823	3.42706	0.000610151	0.0371838
134619	ENSMUST00000096350	ENSMUSG00000042622	Maff	252.43	2.63077	0.627029	4.19561	2.72139e-05	0.00321381
138673	ENSMUST00000014476	ENSMUSG00000089727	Klra8	198.185	2.59736	0.553757	4.69043	2.7263e-06	0.000489289
80800	ENSMUST00000226468	ENSMUSG00000022489	Pde1b	74.097	2.58	0.560369	4.6041	4.14244e-06	0.000689105
2732	ENSMUST00000139589	ENSMUSG00000026504	Sdccag8	58.9169	2.5411	0.635786	3.99679	6.42075e-05	0.00642728
15911	ENSMUST00000196421	ENSMUSG00000028007	Snx7	33.7466	2.51075	0.705704	3.5578	0.000373973	0.0258999
36116	ENSMUST00000112968	ENSMUSG00000055725	Paqr3	32.9709	2.48753	0.706661	3.52012	0.000431349	0.028875
139890	ENSMUST00000207445	ENSMUSG00000097893	1700034P13Rik	192.524	2.48732	0.734527	3.38629	0.000708454	0.0417337
25956	ENSMUST00000033543	ENSMUSG00000090110	Cmc4	58.0893	2.48591	0.758325	3.27816	0.00104487	0.056401
29047	ENSMUST00000055662	ENSMUSG00000045776	Lrtm1	17.6312	2.4763	0.707809	3.49855	0.000467797	0.0303414
66467	ENSMUST00000193372	ENSMUSG00000032562	Gnai2	108.034	2.40637	0.519127	4.63541	3.56225e-06	0.000617194
133348	ENSMUST00000173271	ENSMUSG00000000804	Usp32	72.6967	2.36896	0.590803	4.00974	6.07865e-05	0.00616134
118548	ENSMUST00000171424	ENSMUSG00000036940	Kdm1a	39.0472	2.36543	0.660428	3.58166	0.000341418	0.0242489
16037	ENSMUST00000119448	ENSMUSG00000083084	Gm14667	38.0851	2.34865	0.755705	3.10789	0.00188427	0.0870379
113420	ENSMUST00000135201	ENSMUSG00000006392	Med8	27.987	2.31404	0.691838	3.34478	0.000823488	0.0469632
44548	ENSMUST00000161490	ENSMUSG00000029334	Prkg2	37.4585	2.30068	0.624273	3.68538	0.000228359	0.0178384
140193	ENSMUST00000032214	ENSMUSG00000030120	Mlf2	92.6551	2.26737	0.6236	3.63594	0.000276966	0.0205152
22899	ENSMUST00000203906	ENSMUSG00000060205	Olfr57	36.1184	2.24848	0.685366	3.2807	0.00103551	0.056115
43901	ENSMUST00000187579	ENSMUSG00000025949	Pikfyve	30.5493	2.24808	0.654101	3.4369	0.000588403	0.0361828
39047	ENSMUST00000217590	ENSMUSG00000091531	Olfr102	23.4158	2.22667	0.721195	3.08747	0.00201871	0.0907474
47205	ENSMUST00000233730	ENSMUSG00000090362	Vmn2r79	68.3653	2.19908	0.697567	3.1525	0.00161881	0.0783665
64001	ENSMUST00000161021	ENSMUSG00000027860	Vangl1	61.987	2.19585	0.672606	3.26469	0.00109586	0.0581885
53162	ENSMUST00000183318	ENSMUSG00000071054	Safb	41.682	2.19074	0.585921	3.73896	0.000184783	0.0151431
6721	ENSMUST00000034026	ENSMUSG00000031613	Hpgd	120.977	2.16718	0.551133	3.93223	8.41629e-05	0.00805775
45832	ENSMUST00000107229	ENSMUSG00000028126	Pip5k1a	49.2497	2.15695	0.638087	3.38034	0.000723975	0.0423987
123956	ENSMUST00000206891	ENSMUSG00000057176	Ccdc189	58.678	2.11305	0.597022	3.53932	0.000401166	0.027247
98579	ENSMUST00000218867	ENSMUSG00000010461	Eya4	54.9164	2.1028	0.536726	3.91782	8.93522e-05	0.00840986
26245	ENSMUST00000015137	ENSMUSG00000029674	Limk1	183.957	2.08054	0.594814	3.4978	0.000469106	0.0303869
15253	ENSMUST00000190008	ENSMUSG00000006299	Aamp	38.6747	2.06165	0.649185	3.17576	0.00149447	0.07409
11405	ENSMUST00000142555	ENSMUSG00000069919	Hba-a1	387810	2.0284	0.615478	3.29565	0.000981946	0.0538532
128639	ENSMUST00000184143	ENSMUSG00000051811	Cox6b2	224.788	2.00359	0.595288	3.36575	0.000763353	0.0440353
120117	ENSMUST00000041616	ENSMUSG00000032788	Pdxk	669.617	1.97022	0.439293	4.48497	7.29242e-06	0.00110316
92968	ENSMUST00000151079	ENSMUSG00000024773	Atg2a	50.71	1.96114	0.634755	3.0896	0.00200426	0.0904119
143408	ENSMUST00000202686	ENSMUSG00000106907	Atg2a	50.71	1.96114	0.634755	3.0896	0.00200426	0.0904119
50703	ENSMUST00000020308	ENSMUSG00000020108	Ddit4	824.891	1.93477	0.630681	3.06774	0.00215681	0.09465
6003	ENSMUST00000196753	ENSMUSG00000029472	Anapc5	61.1867	1.91667	0.518653	3.69547	0.000219477	0.0171982
1812	ENSMUST00000155287	ENSMUSG00000003363	Pld3	126.535	1.9083	0.581864	3.27963	0.00103944	0.0562059
61976	ENSMUST00000052089	ENSMUSG00000046962	Zbtb21	162.904	1.87742	0.60258	3.11563	0.0018355	0.085495
70469	ENSMUST00000139491	ENSMUSG00000022708	Zbtb20	271.833	1.86902	0.57027	3.27743	0.00104755	0.056401
5755	ENSMUST00000126558	ENSMUSG00000028651	Ppie	40.3777	1.78173	0.568862	3.13209	0.00173564	0.0819876
92473	ENSMUST00000153821	ENSMUSG00000049470	Aff4	90.6438	1.76852	0.536576	3.29593	0.000980966	0.0538532
40799	ENSMUST00000221286	ENSMUSG00000059811	Atl2	148.993	1.75861	0.529819	3.31927	0.000902531	0.0503247
112916	ENSMUST00000206514	ENSMUSG00000046223	Plaur	983.443	1.75292	0.512728	3.41882	0.000628931	0.0379877
44693	ENSMUST00000181653	ENSMUSG00000097724	Gm26850	38.8314	1.73274	0.550131	3.14968	0.00163448	0.0786939
47179	ENSMUST00000189820	ENSMUSG00000033124	Atg9a	248.354	1.72742	0.564204	3.06169	0.00220088	0.0956617
108523	ENSMUST00000118044	ENSMUSG00000081553	Ccdc50-ps	108.642	1.71387	0.450849	3.80143	0.000143861	0.0125277
72612	ENSMUST00000060987	ENSMUSG00000035242	Oaz1	2116.03	1.71348	0.465937	3.6775	0.000235533	0.018172
136919	ENSMUST00000220994	ENSMUSG00000113795	Gm48119	163.483	1.66681	0.515532	3.23319	0.00122416	0.0635172
40798	ENSMUST00000223273	ENSMUSG00000059811	Atl2	70.6176	1.65356	0.535956	3.08525	0.00203384	0.0910083
887	ENSMUST00000136506	ENSMUSG00000026155	Smap1	278.138	1.60413	0.456431	3.5145	0.000440583	0.0292197
64	ENSMUST00000228427	ENSMUSG00000042354	Gnl3	81.2606	1.53248	0.444414	3.44831	0.000564101	0.0350442
118429	ENSMUST00000142392	ENSMUSG00000020893	Per1	1592.4	1.48203	0.39981	3.70683	0.000209874	0.0166016
100491	ENSMUST00000219287	ENSMUSG00000112477	Gm48657	205.363	1.47079	0.40886	3.59729	0.000321548	0.0230008
48900	ENSMUST00000232867	ENSMUSG00000037805	Rpl10a	853.466	1.46516	0.472497	3.10089	0.0019294	0.0883725
94315	ENSMUST00000198378	ENSMUSG00000029169	Dhx15	158.238	1.46434	0.440948	3.32089	0.000897324	0.0500901
133216	ENSMUST00000048655	ENSMUSG00000039384	Dusp10	1568.97	1.40205	0.457014	3.06785	0.00215608	0.09465
114843	ENSMUST00000156092	ENSMUSG00000026532	Spta1	1350.98	1.39049	0.430578	3.22935	0.00124071	0.0641786
118427	ENSMUST00000021271	ENSMUSG00000020893	Per1	6184.28	1.38189	0.403243	3.42694	0.000610423	0.0371838
140152	ENSMUST00000187290	ENSMUSG00000085998	AW822252	450.624	1.37179	0.373441	3.67338	0.000239364	0.0183544
74506	ENSMUST00000065167	ENSMUSG00000042249	Grk3	513.314	1.35394	0.436098	3.10468	0.00190485	0.0878033
130300	ENSMUST00000220083	ENSMUSG00000112294	Gm4129	456.87	1.32745	0.425584	3.11913	0.00181386	0.0846446
92505	ENSMUST00000002152	ENSMUSG00000002083	Bbc3	380.925	1.317	0.382383	3.44419	0.000572765	0.0354506
105776	ENSMUST00000185804	ENSMUSG00000100252	Mir124-2hg	266.879	1.28428	0.358004	3.58733	0.000334081	0.0238292
30057	ENSMUST00000063957	ENSMUSG00000052217	Hbb-bh1	849.605	1.2412	0.380322	3.26355	0.00110026	0.058255
11645	ENSMUST00000020535	ENSMUSG00000020295	Hbq1a	2088.42	1.20659	0.391183	3.08447	0.00203917	0.0911653
83103	ENSMUST00000094065	ENSMUSG00000070394	Tmem256	4356.57	1.05881	0.342784	3.08887	0.00200923	0.0905545
39003	ENSMUST00000027650	ENSMUSG00000026399	Cd55	2404.4	-0.9697	0.313712	-3.09105	0.0019945	0.0902944
135799	ENSMUST00000145610	ENSMUSG00000001741	Il16	1784.9	-1.19902	0.369667	-3.24353	0.00118059	0.0615774
104020	ENSMUST00000189288	ENSMUSG00000100658	F730311O21Rik	341.414	-1.24481	0.385044	-3.2329	0.00122539	0.0635172
112356	ENSMUST00000167447	ENSMUSG00000025701	Alox5	147.397	-1.32421	0.404542	-3.27336	0.00106276	0.0568533
99397	ENSMUST00000163326	ENSMUSG00000020788	Atp2a3	1501.11	-1.36462	0.413168	-3.30281	0.000957216	0.0527075
74867	ENSMUST00000156333	ENSMUSG00000014444	Piezo1	351.89	-1.3647	0.439589	-3.10449	0.0019061	0.0878033
69931	ENSMUST00000049614	ENSMUSG00000043740	B430306N03Rik	176.3	-1.3823	0.441083	-3.13387	0.00172517	0.0817243
144046	ENSMUST00000231101	ENSMUSG00000116225	B430306N03Rik	176.3	-1.3823	0.441083	-3.13387	0.00172517	0.0817243
22139	ENSMUST00000006667	ENSMUSG00000045868	Gvin1	3374.44	-1.42093	0.410006	-3.46562	0.000529003	0.0332349
91925	ENSMUST00000061516	ENSMUSG00000045551	Fpr1	141.591	-1.47827	0.467092	-3.16485	0.00155164	0.076245
58611	ENSMUST00000135158	ENSMUSG00000057337	Chst3	1287.57	-1.53172	0.366355	-4.18097	2.90264e-05	0.00336438
137398	ENSMUST00000171001	ENSMUSG00000066026	Dhrs3	482.938	-1.59904	0.458827	-3.48507	0.000492017	0.0315042
91460	ENSMUST00000114234	ENSMUSG00000026942	Traf2	181.407	-1.64927	0.469202	-3.51504	0.000439681	0.0291986
9593	ENSMUST00000046743	ENSMUSG00000033488	Cryzl2	100.448	-1.65507	0.529766	-3.12416	0.00178316	0.0837829
59151	ENSMUST00000179854	ENSMUSG00000026269	Rnpepl1	114.717	-1.77848	0.509531	-3.49043	0.000482253	0.0309979
45088	ENSMUST00000045142	ENSMUSG00000038816	Ctnnal1	45.7677	-1.81062	0.582087	-3.11057	0.0018673	0.0865376
101104	ENSMUST00000180544	ENSMUSG00000074733	Zfp950	39.4771	-1.82493	0.557161	-3.2754	0.00105511	0.0566253
10768	ENSMUST00000173660	ENSMUSG00000051650	B3gnt2	82.0026	-1.91432	0.556215	-3.44168	0.000578109	0.0357371
107416	ENSMUST00000154550	ENSMUSG00000002395	Use1	67.1146	-1.97812	0.53811	-3.67604	0.000236882	0.0182199
129432	ENSMUST00000009777	ENSMUSG00000009633	G0s2	512.033	-2.04452	0.378997	-5.39455	6.86936e-08	2.29833e-05
30070	ENSMUST00000161494	ENSMUSG00000029638	Glcci1	95.3397	-2.05383	0.660298	-3.11046	0.00186798	0.0865376
639	ENSMUST00000194563	ENSMUSG00000026116	Tmem131	509.298	-2.0976	0.684085	-3.06629	0.0021673	0.0949442
80692	ENSMUST00000113827	ENSMUSG00000022914	Brwd1	47.7171	-2.15553	0.536313	-4.01917	5.84033e-05	0.00596811
81709	ENSMUST00000138127	ENSMUSG00000015597	Zfp318	288.921	-2.21215	0.601758	-3.67615	0.000236782	0.0182199
135724	ENSMUST00000197818	ENSMUSG00000104927	Gm43388	57.3456	-2.24216	0.588308	-3.81121	0.000138288	0.0121055
105842	ENSMUST00000209255	ENSMUSG00000030987	Stim1	149.596	-2.25851	0.642207	-3.51679	0.000436798	0.029123
67290	ENSMUST00000155994	ENSMUSG00000027398	Il1b	213.953	-2.27792	0.521913	-4.36456	1.27379e-05	0.00171455
96569	ENSMUST00000108336	ENSMUSG00000037640	Zfp60	58.3629	-2.4202	0.662021	-3.65578	0.000256405	0.0193646
111584	ENSMUST00000103396	ENSMUSG00000094117	Igkv3-12	109.427	-2.43332	0.770474	-3.15821	0.0015874	0.0773944
32475	ENSMUST00000164532	ENSMUSG00000022378	Fam49b	237.572	-2.69549	0.697721	-3.86327	0.000111878	0.0100936
32696	ENSMUST00000135732	ENSMUSG00000028064	Sema4a	80.505	-2.69952	0.760367	-3.55028	0.000384826	0.0265413
47088	ENSMUST00000203546	ENSMUSG00000071337	Tia1	18.8591	-2.83825	0.800764	-3.54442	0.000393474	0.0269842
124387	ENSMUST00000113826	ENSMUSG00000031214	Ophn1	61.4179	-2.84229	0.772868	-3.67759	0.000235446	0.018172
72646	ENSMUST00000150499	ENSMUSG00000022538	Lsg1	57.7171	-2.89683	0.918484	-3.15393	0.00161088	0.0780832
72630	ENSMUST00000179937	ENSMUSG00000062210	Tnfaip8	24.7881	-3.56768	1.02506	-3.48047	0.000500535	0.031846
105514	ENSMUST00000115019	ENSMUSG00000026662	Sephs1	67.0076	-3.63177	0.892619	-4.06866	4.72839e-05	0.00500549
107902	ENSMUST00000187542	ENSMUSG00000101191	Gm28809	20.5646	-3.77332	1.02557	-3.67922	0.000233946	0.0181334
101892	ENSMUST00000128885	ENSMUSG00000028108	Ecm1	53.4711	-3.84613	1.21862	-3.15615	0.00159867	0.0777255
61550	ENSMUST00000097911	ENSMUSG00000033326	Kdm4a	103.392	-3.86292	1.22568	-3.15166	0.00162344	0.0784639
58622	ENSMUST00000101195	ENSMUSG00000029174	Tbc1d1	198.562	-3.87406	0.779563	-4.96953	6.71163e-07	0.000150702
115093	ENSMUST00000135714	ENSMUSG00000021948	Prkcd	70.0515	-4.01898	1.14754	-3.50226	0.00046133	0.0300777
75805	ENSMUST00000198069	ENSMUSG00000005583	Mef2c	45.3862	-4.11107	1.1718	-3.50833	0.000450934	0.0297094
137745	ENSMUST00000182663	ENSMUSG00000079884	Gm10698	67.2288	-4.13886	1.17559	-3.52066	0.000430468	0.0288546
98226	ENSMUST00000085735	ENSMUSG00000066632	Pgk1-rs7	124.563	-4.25963	0.900313	-4.73128	2.23112e-06	0.000418414
23387	ENSMUST00000138192	ENSMUSG00000014748	Tex261	13.6805	-4.26697	1.29744	-3.28876	0.00100629	0.0549475
126641	ENSMUST00000049208	ENSMUSG00000038403	Hjv	87.1583	-4.30811	0.723758	-5.95242	2.64209e-09	2.28094e-06
72079	ENSMUST00000159954	ENSMUSG00000032295	Man2c1	18.1167	-4.34398	1.3682	-3.17495	0.0014986	0.0741481
65463	ENSMUST00000165223	ENSMUSG00000064302	Clasp1	129.478	-4.3631	1.37364	-3.17631	0.00149162	0.074022
46284	ENSMUST00000115601	ENSMUSG00000000884	Gnb1l	14.1753	-4.38923	1.43965	-3.04883	0.00229737	0.0992529
123394	ENSMUST00000164669	ENSMUSG00000029672	Fam3c	16.1993	-4.58541	1.40406	-3.26582	0.00109149	0.0580856
132370	ENSMUST00000206843	ENSMUSG00000025133	Ints4	18.7255	-4.65121	1.22413	-3.7996	0.000144931	0.012599
99428	ENSMUST00000203469	ENSMUSG00000030104	Edem1	32.0308	-4.65628	1.48971	-3.12563	0.00177427	0.0834975
123566	ENSMUST00000140668	ENSMUSG00000058192	Zfp846	20.8364	-4.71127	1.48693	-3.16846	0.00153249	0.0756007
66247	ENSMUST00000125892	ENSMUSG00000059540	Tcea2	12.4051	-4.7581	1.43833	-3.30808	0.000939393	0.0519749
2494	ENSMUST00000136183	ENSMUSG00000039678	Tbc1d13	7.62843	-4.86169	1.57507	-3.08665	0.00202423	0.0907474
123856	ENSMUST00000188182	ENSMUSG00000069045	Ddx3y	7.90319	-4.92409	1.5927	-3.09166	0.0019904	0.0901929
78948	ENSMUST00000150006	ENSMUSG00000048922	Cdca2	15.7468	-4.93244	1.50993	-3.26668	0.00108818	0.058027
9938	ENSMUST00000165860	ENSMUSG00000066036	Ubr4	268.607	-4.94418	1.60724	-3.0762	0.00209658	0.0929027
65395	ENSMUST00000050166	ENSMUSG00000040537	Adam22	14.0978	-4.95607	1.51273	-3.27625	0.00105195	0.0565773
133902	ENSMUST00000135733	ENSMUSG00000027365	Trpm7	14.4046	-4.97513	1.40778	-3.53402	0.000409294	0.0276202
6446	ENSMUST00000138050	ENSMUSG00000020287	Mpg	14.4981	-4.98719	1.42429	-3.50154	0.000462579	0.03012
101263	ENSMUST00000153415	ENSMUSG00000014554	Dguok	8.56242	-5.03909	1.61486	-3.12044	0.00180581	0.0843475
35439	ENSMUST00000180704	ENSMUSG00000097075	Cdiptos	8.62357	-5.05387	1.57793	-3.20285	0.00136073	0.0687531
95027	ENSMUST00000131255	ENSMUSG00000030427	Lilra6	83.0954	-5.06257	1.61543	-3.13388	0.00172512	0.0817243
137146	ENSMUST00000135106	ENSMUSG00000020227	Irak3	85.1151	-5.06941	1.65489	-3.0633	0.00218914	0.095317
43915	ENSMUST00000132809	ENSMUSG00000006010	Odr4	28.7665	-5.18808	1.52986	-3.3912	0.000695861	0.0412345
7858	ENSMUST00000230979	ENSMUSG00000068246	Apol9b	9.53469	-5.19183	1.68385	-3.08332	0.00204707	0.091437
130965	ENSMUST00000108428	ENSMUSG00000040952	Rps19	18.7655	-5.19964	1.47555	-3.52388	0.000425279	0.028545
10864	ENSMUST00000110633	ENSMUSG00000021156	Zmynd11	60.6205	-5.22234	1.57782	-3.30984	0.000933502	0.0518207
40558	ENSMUST00000132054	ENSMUSG00000033943	Mga	9.78736	-5.23695	1.65646	-3.16154	0.0015694	0.0770104
19533	ENSMUST00000180902	ENSMUSG00000096965	3300005D01Rik	9.90339	-5.25834	1.68743	-3.11618	0.00183209	0.0854157
131894	ENSMUST00000140933	ENSMUSG00000045679	Pqlc3	19.9473	-5.27565	1.58308	-3.33252	0.000860623	0.0488031
110594	ENSMUST00000113332	ENSMUSG00000039205	Ciz1	98.8524	-5.2913	1.65559	-3.19601	0.0013934	0.0702622
53170	ENSMUST00000232653	ENSMUSG00000072214	2005-09-01	66.009	-5.30093	1.52841	-3.46826	0.000523847	0.0329523
4038	ENSMUST00000159730	ENSMUSG00000022386	Trmu	10.4929	-5.32887	1.57671	-3.37975	0.00072553	0.0424401
54717	ENSMUST00000232724	ENSMUSG00000024006	Stk38	54.575	-5.34974	1.50708	-3.54975	0.000385603	0.0265583
121137	ENSMUST00000088169	ENSMUSG00000024758	Rtn3	150.134	-5.40867	1.76905	-3.05738	0.00223278	0.0969641
62651	ENSMUST00000207365	ENSMUSG00000108980	Gm45155	11.1994	-5.42477	1.58718	-3.41786	0.000631166	0.0380768
98350	ENSMUST00000097827	ENSMUSG00000073739	Gm16287	11.4412	-5.46922	1.6759	-3.26346	0.0011006	0.058255
139617	ENSMUST00000123575	ENSMUSG00000020528	Prpsap2	6.01225	-5.52613	1.80818	-3.05619	0.00224169	0.097267
52602	ENSMUST00000139917	ENSMUSG00000033857	Engase	49.2505	-5.53594	1.54831	-3.57546	0.000349611	0.024654
74703	ENSMUST00000185106	ENSMUSG00000090626	Tex9	12.1572	-5.54584	1.60472	-3.45595	0.000548348	0.0343211
47322	ENSMUST00000061766	ENSMUSG00000066510	Ankdd1a	6.19517	-5.56878	1.81483	-3.06848	0.00215149	0.09465
111942	ENSMUST00000136941	ENSMUSG00000084918	Gm12708	6.22118	-5.57463	1.81932	-3.06412	0.00218308	0.095219
41012	ENSMUST00000189049	ENSMUSG00000075528	Aarsd1	6.26519	-5.58752	1.80682	-3.09246	0.00198505	0.090032
84257	ENSMUST00000190472	ENSMUSG00000036873	2410004B18Rik	6.35965	-5.60633	1.82235	-3.07644	0.00209492	0.0929027
60854	ENSMUST00000137604	ENSMUSG00000029432	Nipsnap2	12.6235	-5.60648	1.63783	-3.42312	0.000619076	0.0375738
122858	ENSMUST00000222101	ENSMUSG00000020590	Snx13	12.7111	-5.61156	1.60901	-3.48758	0.000487405	0.0312889
61997	ENSMUST00000029825	ENSMUSG00000028175	Depdc1a	6.38033	-5.61282	1.78769	-3.1397	0.0016912	0.0808803
118015	ENSMUST00000181879	ENSMUSG00000097795	Gm7678	6.38499	-5.61473	1.80491	-3.11081	0.00186576	0.0865376
10432	ENSMUST00000165154	ENSMUSG00000021501	Caml	6.3961	-5.6171	1.81137	-3.10102	0.00192856	0.0883725
24994	ENSMUST00000209222	ENSMUSG00000030796	Tead2	6.53079	-5.64698	1.80511	-3.12832	0.00175808	0.0828132
30440	ENSMUST00000142708	ENSMUSG00000005774	Rfx5	6.57348	-5.65441	1.83839	-3.07574	0.00209979	0.0929627
91379	ENSMUST00000133218	ENSMUSG00000026526	Fh1	6.58659	-5.65891	1.77357	-3.19069	0.00141934	0.0713548
29734	ENSMUST00000232468	ENSMUSG00000005899	Smpd4	6.59571	-5.65904	1.82278	-3.10462	0.00190524	0.0878033
71387	ENSMUST00000159816	ENSMUSG00000043336	Filip1l	6.64059	-5.67198	1.81557	-3.12407	0.00178368	0.0837829
18074	ENSMUST00000130443	ENSMUSG00000028467	Gba2	6.66082	-5.67443	1.76701	-3.21131	0.0013213	0.067373
2188	ENSMUST00000143803	ENSMUSG00000042404	Dennd4b	6.66082	-5.67443	1.76701	-3.21131	0.0013213	0.067373
35211	ENSMUST00000135161	ENSMUSG00000025350	Rdh5	6.67814	-5.67712	1.86323	-3.04692	0.00231198	0.099798
56216	ENSMUST00000128067	ENSMUSG00000028975	Pex14	6.68882	-5.68201	1.81057	-3.13823	0.00169969	0.0811919
10681	ENSMUST00000057843	ENSMUSG00000051355	Commd1	6.76485	-5.69603	1.78511	-3.19085	0.00141853	0.0713548
78194	ENSMUST00000144295	ENSMUSG00000030538	Cib1	6.78328	-5.69971	1.78433	-3.19431	0.00140168	0.0706085
9429	ENSMUST00000128680	ENSMUSG00000026821	Ralgds	6.81016	-5.70608	1.8627	-3.06334	0.00218884	0.095317
12654	ENSMUST00000044007	ENSMUSG00000039670	Oxld1	13.5337	-5.70782	1.53361	-3.72182	0.000197792	0.0158461
101790	ENSMUST00000219213	ENSMUSG00000020664	Dld	6.83796	-5.71029	1.85007	-3.08652	0.00202512	0.0907474
40574	ENSMUST00000110127	ENSMUSG00000002346	Slc25a42	23.2147	-5.71555	1.69395	-3.37409	0.000740601	0.0429703
58863	ENSMUST00000195037	ENSMUSG00000102301	Ighv8-2	6.86329	-5.7178	1.78296	-3.20691	0.00134169	0.0679286
113562	ENSMUST00000123539	ENSMUSG00000027695	Pld1	26.411	-5.71865	1.38182	-4.13849	3.49602e-05	0.00391617
117962	ENSMUST00000180720	ENSMUSG00000097739	Gm2539	13.5689	-5.71914	1.55303	-3.68258	0.000230888	0.0179798
52404	ENSMUST00000135565	ENSMUSG00000047554	Tmem41b	6.86287	-5.72015	1.85842	-3.07797	0.00208418	0.0925757
75398	ENSMUST00000229403	ENSMUSG00000115919	Gm31583	6.94752	-5.73402	1.86821	-3.06925	0.00214595	0.0945702
28598	ENSMUST00000180369	ENSMUSG00000023156	Rpp14	6.96777	-5.742	1.85226	-3.1	0.0019352	0.0883725
100635	ENSMUST00000209870	ENSMUSG00000030881	Arfip2	13.8467	-5.74893	1.57732	-3.64474	0.000267661	0.0200209
49245	ENSMUST00000192877	ENSMUSG00000094134	Ighv5-15	7.02932	-5.75035	1.82181	-3.15639	0.00159735	0.0777255
140650	ENSMUST00000027241	ENSMUSG00000026072	Il1r1	7.05466	-5.7577	1.82799	-3.14974	0.00163418	0.0786939
78424	ENSMUST00000222130	ENSMUSG00000112964	E430024I08Rik	7.05869	-5.75875	1.7825	-3.23072	0.00123479	0.0639383
127869	ENSMUST00000045042	ENSMUSG00000039699	Batf2	7.12468	-5.77371	1.85606	-3.11074	0.00186619	0.0865376
51887	ENSMUST00000109723	ENSMUSG00000021144	Mta1	7.15136	-5.77676	1.74527	-3.30995	0.000933111	0.0518207
47100	ENSMUST00000129637	ENSMUSG00000051557	Pusl1	7.23025	-5.7928	1.77703	-3.25983	0.0011148	0.0588221
8339	ENSMUST00000156696	ENSMUSG00000020807	4933427D14Rik	7.24427	-5.79482	1.76681	-3.27982	0.00103875	0.0562059
54742	ENSMUST00000152418	ENSMUSG00000035268	Pkig	7.25072	-5.7955	1.83719	-3.15454	0.0016075	0.0780084
15769	ENSMUST00000136734	ENSMUSG00000042055	Wdr11	7.26582	-5.80131	1.77455	-3.26917	0.00107862	0.0576401
101508	ENSMUST00000211405	ENSMUSG00000025521	Tmem192	7.3123	-5.80882	1.82512	-3.18271	0.00145904	0.0729113
108456	ENSMUST00000202200	ENSMUSG00000061755	Bod1l	7.4334	-5.83086	1.82882	-3.18831	0.00143105	0.0718714
126975	ENSMUST00000138044	ENSMUSG00000039646	Vasn	7.45544	-5.83733	1.79069	-3.25982	0.00111484	0.0588221
70958	ENSMUST00000227681	ENSMUSG00000022749	Tbc1d23	7.49697	-5.84559	1.78541	-3.27409	0.00106002	0.0567671
50574	ENSMUST00000184861	ENSMUSG00000079293	Clec7a	7.50608	-5.84577	1.75891	-3.32351	0.000888909	0.0497824
120235	ENSMUST00000217915	ENSMUSG00000020573	Pik3cg	7.51899	-5.84725	1.8812	-3.10826	0.00188191	0.0870092
132636	ENSMUST00000133911	ENSMUSG00000030214	Plbd1	7.52389	-5.84882	1.86078	-3.14321	0.00167108	0.0801479
12583	ENSMUST00000139981	ENSMUSG00000033577	Myo6	7.51589	-5.84933	1.79803	-3.25319	0.00114117	0.0599585
64076	ENSMUST00000189524	ENSMUSG00000051998	Lax1	7.51522	-5.85103	1.8654	-3.13661	0.00170914	0.0813498
65303	ENSMUST00000162379	ENSMUSG00000034908	Sidt2	7.5841	-5.86027	1.7709	-3.3092	0.000935623	0.0518236
5918	ENSMUST00000148930	ENSMUSG00000028565	Nfia	7.58701	-5.86068	1.89889	-3.08637	0.00202619	0.0907474
80776	ENSMUST00000123582	ENSMUSG00000025736	Jmjd8	7.61967	-5.86832	1.72597	-3.40001	0.000673839	0.0402631
NA.3	NA	NA	NA	7.64257	-5.87081	1.88092	-3.12124	0.00180091	0.0841974
16940	ENSMUST00000210275	ENSMUSG00000090963	Gm17655	7.63036	-5.87242	1.82696	-3.21431	0.00130759	0.067015
16366	ENSMUST00000116398	ENSMUSG00000037143	Cfap61	7.67523	-5.87835	1.74759	-3.36369	0.000769072	0.0441536
123223	ENSMUST00000171865	ENSMUSG00000012535	Tnpo3	7.72433	-5.88798	1.91151	-3.08028	0.00206805	0.0921277
132825	ENSMUST00000103390	ENSMUSG00000076589	Igkv8-18	7.73526	-5.89223	1.78045	-3.3094	0.000934949	0.0518236
91395	ENSMUST00000225354	ENSMUSG00000021809	Nudt13	7.77013	-5.897	1.742	-3.38519	0.000711296	0.0418001
13570	ENSMUST00000147258	ENSMUSG00000026034	Clk1	7.77529	-5.89871	1.86198	-3.16797	0.00153505	0.0756526
81430	ENSMUST00000159295	ENSMUSG00000116933	Atp5o	27.0806	-5.91004	1.44617	-4.08667	4.37614e-05	0.00470219
97279	ENSMUST00000175646	ENSMUSG00000042410	Agps	7.85351	-5.91488	1.88641	-3.13553	0.00171547	0.0814961
36627	ENSMUST00000191424	ENSMUSG00000101501	Rps27a-ps1	7.88905	-5.9182	1.71755	-3.44573	0.000569522	0.0353372
137539	ENSMUST00000138035	ENSMUSG00000001211	Agpat3	7.90906	-5.92487	1.83989	-3.22023	0.00128086	0.0657123
2257	ENSMUST00000213643	ENSMUSG00000032246	Calml4	7.95285	-5.92823	1.93231	-3.06795	0.00215536	0.09465
59895	ENSMUST00000125709	ENSMUSG00000014771	Pdcd2	7.9304	-5.92829	1.78303	-3.32484	0.000884708	0.0497689
32237	ENSMUST00000188328	ENSMUSG00000073147	5031425E22Rik	8.00464	-5.94137	1.75088	-3.39335	0.000690428	0.0410583
41286	ENSMUST00000145452	ENSMUSG00000034932	Mrpl54	8.01284	-5.94277	1.91661	-3.10067	0.00193081	0.0883725
41023	ENSMUST00000103448	ENSMUSG00000095285	Ighv5-9	8.03418	-5.94634	1.77503	-3.34999	0.000808149	0.0462465
21958	ENSMUST00000030316	ENSMUSG00000028581	Laptm5	190.826	-5.97214	1.82215	-3.27752	0.00104722	0.056401
106825	ENSMUST00000123180	ENSMUSG00000030805	Stx4a	8.21022	-5.97907	1.90327	-3.14148	0.00168098	0.0804683
106382	ENSMUST00000047362	ENSMUSG00000038930	Rccd1	8.25422	-5.98465	1.78006	-3.36205	0.000773657	0.0443233
111434	ENSMUST00000208744	ENSMUSG00000069755	Zfp125	8.27066	-5.98616	1.77978	-3.36343	0.000769813	0.0441536
39331	ENSMUST00000136947	ENSMUSG00000002748	Baz1b	8.30468	-5.99452	1.76301	-3.40015	0.000673479	0.0402631
129609	ENSMUST00000159004	ENSMUSG00000093973	Mrgpra2a	8.33067	-5.99495	1.88242	-3.18471	0.00144901	0.0725549
117816	ENSMUST00000106110	ENSMUSG00000025173	Wdr45b	8.33179	-5.99542	1.80957	-3.31317	0.000922463	0.0513218
37684	ENSMUST00000130066	ENSMUSG00000008763	Man1a2	8.33515	-5.99779	1.71214	-3.50309	0.000459887	0.0300309
26527	ENSMUST00000226788	ENSMUSG00000006526	Stimate	8.38871	-6.00558	1.78511	-3.36426	0.000767501	0.044122
60864	ENSMUST00000154759	ENSMUSG00000029602	Rasal1	8.39157	-6.00771	1.76543	-3.40298	0.000666545	0.0399703
34292	ENSMUST00000203455	ENSMUSG00000030016	Zfp638	8.40851	-6.00964	1.80765	-3.32455	0.000885606	0.0497689
62576	ENSMUST00000133449	ENSMUSG00000085385	Snhg17	8.40914	-6.00999	1.74128	-3.45149	0.000557501	0.0347636
98534	ENSMUST00000148861	ENSMUSG00000023118	Sympk	8.44092	-6.01656	1.74638	-3.44516	0.000570715	0.0353674
59275	ENSMUST00000116403	ENSMUSG00000021546	Hnrnpk	8.4676	-6.01914	1.75476	-3.43018	0.00060318	0.0369223
104564	ENSMUST00000204945	ENSMUSG00000107849	Gm43904	8.46543	-6.01988	1.89979	-3.16871	0.00153116	0.0756007
32711	ENSMUST00000102948	ENSMUSG00000016477	E2f3	8.49542	-6.02684	1.82487	-3.30261	0.000957897	0.0527075
52471	ENSMUST00000191537	ENSMUSG00000045411	2410002F23Rik	8.53812	-6.03289	1.94787	-3.09718	0.00195373	0.0888529
51162	ENSMUST00000054895	ENSMUSG00000029699	Ssc4d	8.55207	-6.03306	1.88007	-3.20896	0.00133218	0.0675836
60749	ENSMUST00000161031	ENSMUSG00000068245	Phf11d	8.52696	-6.03315	1.7853	-3.37934	0.000726589	0.0424525
122174	ENSMUST00000129914	ENSMUSG00000031065	Cdk16	8.5305	-6.03346	1.83186	-3.29363	0.000989027	0.054123
61501	ENSMUST00000122182	ENSMUSG00000009575	Cbx5	8.55917	-6.03778	1.77553	-3.40055	0.000672517	0.0402631
39961	ENSMUST00000162762	ENSMUSG00000033004	Mycbp2	8.58672	-6.04108	1.76235	-3.42785	0.000608372	0.0371493
114638	ENSMUST00000119403	ENSMUSG00000042198	Chchd7	8.60144	-6.04519	1.85037	-3.26702	0.00108686	0.0580185
81978	ENSMUST00000163546	ENSMUSG00000022106	Rcbtb2	8.62234	-6.04614	1.85136	-3.26579	0.0010916	0.0580856
139117	ENSMUST00000204437	ENSMUSG00000001156	Mxd1	8.68925	-6.05717	1.91781	-3.15839	0.00158645	0.0773944
68782	ENSMUST00000136410	ENSMUSG00000033808	Tmem87a	8.69191	-6.05729	1.97543	-3.06631	0.00216721	0.0949442
21770	ENSMUST00000209276	ENSMUSG00000051007	Gatd1	8.7121	-6.06075	1.71009	-3.54411	0.000393941	0.0269842
142352	ENSMUST00000188444	ENSMUSG00000006344	Ggt5	8.72233	-6.06204	1.7729	-3.41928	0.000627878	0.0379699
40028	ENSMUST00000183887	ENSMUSG00000020532	Acaca	8.71384	-6.06216	1.90662	-3.17953	0.00147515	0.0734962
35508	ENSMUST00000129836	ENSMUSG00000046671	Mtfr1l	8.737	-6.06826	1.78963	-3.39079	0.000696912	0.041248
53380	ENSMUST00000111240	ENSMUSG00000040174	Alkbh3	8.75481	-6.07035	1.91665	-3.16717	0.00153932	0.0757142
41235	ENSMUST00000100473	ENSMUSG00000060012	Kif13b	8.8443	-6.08188	1.93895	-3.13669	0.00170868	0.0813498
105409	ENSMUST00000174579	ENSMUSG00000030707	Coro1a	8.83767	-6.0826	1.69906	-3.57997	0.000343629	0.0243025
16585	ENSMUST00000134049	ENSMUSG00000037916	Ndufv1	8.86724	-6.09014	1.94203	-3.13596	0.0017129	0.0814513
9401	ENSMUST00000151245	ENSMUSG00000022214	Dcaf11	8.89235	-6.09057	1.69833	-3.58622	0.00033551	0.0238971
858	ENSMUST00000171249	ENSMUSG00000028100	Nudt17	8.89701	-6.09191	1.72293	-3.53578	0.000406568	0.0275104
63311	ENSMUST00000108803	ENSMUSG00000031979	Cog2	8.8895	-6.09234	1.88261	-3.23612	0.00121167	0.0630019
22755	ENSMUST00000190052	ENSMUSG00000026159	Agfg1	8.99259	-6.10627	1.71626	-3.55789	0.000373839	0.0258999
94062	ENSMUST00000027202	ENSMUSG00000026039	Sgo2a	9.02592	-6.11149	1.74124	-3.50984	0.000448374	0.0296187
7320	ENSMUST00000154255	ENSMUSG00000036918	Ttc7	9.03598	-6.11447	1.81566	-3.36762	0.00075819	0.0438891
41996	ENSMUST00000222095	ENSMUSG00000038732	Mboat1	9.04863	-6.11539	1.80248	-3.39276	0.000691916	0.041098
73769	ENSMUST00000165802	ENSMUSG00000001576	Ergic1	9.14645	-6.13132	1.92932	-3.17798	0.00148307	0.0736709
68381	ENSMUST00000153680	ENSMUSG00000006273	Atp6v1b2	9.1415	-6.13158	1.70428	-3.59775	0.000320977	0.0230008
70090	ENSMUST00000131121	ENSMUSG00000029524	Sirt4	9.16422	-6.13523	1.76264	-3.4807	0.000500111	0.031846
21130	ENSMUST00000027401	ENSMUSG00000026201	Stk16	9.19289	-6.13909	1.76678	-3.47474	0.000511351	0.0323287
141750	ENSMUST00000225982	ENSMUSG00000021488	Nsd1	9.23863	-6.14478	1.75359	-3.50412	0.000458126	0.0300309
17402	ENSMUST00000126391	ENSMUSG00000018920	Cxcl16	18.1562	-6.14487	1.48758	-4.13078	3.61533e-05	0.00402282
50999	ENSMUST00000213015	ENSMUSG00000010936	Vac14	9.25397	-6.14927	1.68541	-3.64852	0.000263757	0.0198004
20427	ENSMUST00000151131	ENSMUSG00000026956	Uap1l1	9.26775	-6.15072	1.69138	-3.63651	0.000276358	0.0205004
142368	ENSMUST00000230005	ENSMUSG00000052369	Tmem106c	9.31132	-6.15672	1.69612	-3.62988	0.000283555	0.0208797
71248	ENSMUST00000217735	ENSMUSG00000035278	Plekhj1	9.35997	-6.16313	1.87757	-3.2825	0.00102891	0.055878
123436	ENSMUST00000138140	ENSMUSG00000034639	Setmar	9.35018	-6.16366	1.91169	-3.2242	0.00126327	0.0650398
78102	ENSMUST00000141662	ENSMUSG00000024426	Atat1	9.34467	-6.16534	1.78755	-3.44905	0.000562567	0.0349924
8543	ENSMUST00000200450	ENSMUSG00000027751	Supt20	9.37469	-6.16646	1.74335	-3.53713	0.000404495	0.0274071
12248	ENSMUST00000127773	ENSMUSG00000002319	Ipo4	9.42466	-6.17475	1.71493	-3.60058	0.000317512	0.0229084
118846	ENSMUST00000137461	ENSMUSG00000053317	Sec61b	9.44359	-6.17772	1.6968	-3.6408	0.000271796	0.020252
16810	ENSMUST00000165971	ENSMUSG00000019917	2010-09-01	9.4385	-6.17803	1.84866	-3.34189	0.000832094	0.0474
83678	ENSMUST00000126913	ENSMUSG00000021235	Coq6	9.44999	-6.17997	1.79994	-3.43343	0.000596004	0.0365705
23514	ENSMUST00000122975	ENSMUSG00000049044	Rapgef4	9.47867	-6.18379	1.76009	-3.51333	0.000442519	0.0293093
120920	ENSMUST00000127168	ENSMUSG00000009207	Lnpk	9.55158	-6.19249	1.83274	-3.37881	0.000727997	0.0424852
40833	ENSMUST00000131863	ENSMUSG00000000916	Nsun5	9.6087	-6.2029	1.69703	-3.65515	0.000257033	0.0193828
98470	ENSMUST00000205017	ENSMUSG00000030276	Ttll3	9.62247	-6.20437	1.71584	-3.61593	0.000299269	0.0218122
132645	ENSMUST00000152060	ENSMUSG00000024483	Ankhd1	9.66156	-6.20887	2.00332	-3.0993	0.00193981	0.0883803
118160	ENSMUST00000223315	ENSMUSG00000035597	Prpf39	9.64738	-6.21095	1.77095	-3.50713	0.000452976	0.0298047
54786	ENSMUST00000233867	ENSMUSG00000060475	Wtap	9.70229	-6.21531	1.78653	-3.47898	0.000503322	0.0319421
16571	ENSMUST00000139518	ENSMUSG00000004642	Slbp	9.80031	-6.23165	1.65245	-3.77115	0.000162497	0.0136291
64752	ENSMUST00000029171	ENSMUSG00000027642	Rpn2	9.78364	-6.23206	1.98599	-3.13802	0.00170096	0.0811919
83557	ENSMUST00000175761	ENSMUSG00000047284	Neurl4	9.81453	-6.23525	1.6982	-3.67168	0.000240963	0.0184206
45120	ENSMUST00000110371	ENSMUSG00000018796	Acsl1	9.83588	-6.23787	1.6689	-3.73772	0.000185697	0.0151897
73892	ENSMUST00000172336	ENSMUSG00000000743	Chmp1a	9.87187	-6.24237	1.65201	-3.77865	0.00015768	0.0134046
65951	ENSMUST00000162192	ENSMUSG00000031985	Gnpat	9.88565	-6.24372	1.65857	-3.76453	0.000166862	0.013902
49761	ENSMUST00000028000	ENSMUSG00000026683	Nuf2	9.88323	-6.24407	1.68517	-3.70531	0.000211135	0.016675
11148	ENSMUST00000186811	ENSMUSG00000026280	Atg4b	9.93699	-6.25256	1.68458	-3.71165	0.000205911	0.0164178
25342	ENSMUST00000145961	ENSMUSG00000086184	Gm12764	9.9597	-6.2558	1.76637	-3.54162	0.000397685	0.0270573
57099	ENSMUST00000018681	ENSMUSG00000018537	Pcgf2	9.9819	-6.25633	1.9086	-3.27797	0.00104558	0.056401
37829	ENSMUST00000034205	ENSMUSG00000031756	Cenpn	9.98968	-6.25839	1.66762	-3.75289	0.000174806	0.0145155
12286	ENSMUST00000144698	ENSMUSG00000075706	Gpx4	10.0254	-6.26614	1.77058	-3.53904	0.000401587	0.027247
54195	ENSMUST00000181283	ENSMUSG00000037926	Ssh2	59.7852	-6.2705	1.48452	-4.22392	2.40088e-05	0.00291082
114095	ENSMUST00000188124	ENSMUSG00000053877	Srcap	10.0775	-6.27189	1.75432	-3.57511	0.000350076	0.024654
37108	ENSMUST00000154049	ENSMUSG00000032185	Carm1	10.0728	-6.27258	1.68387	-3.72509	0.000195243	0.0157174
43231	ENSMUST00000164936	ENSMUSG00000090659	Zfp493	10.0884	-6.27324	1.65339	-3.79417	0.000148138	0.012811
81299	ENSMUST00000161333	ENSMUSG00000001844	Zdhhc4	10.0946	-6.27666	1.78347	-3.51935	0.000432599	0.02892
70913	ENSMUST00000132669	ENSMUSG00000055897	Ppp4r1l-ps	10.1188	-6.27784	1.71518	-3.66016	0.000252056	0.0190649
45550	ENSMUST00000146619	ENSMUSG00000025723	Nmb	10.1602	-6.28379	1.72665	-3.63929	0.000273389	0.0203103
105610	ENSMUST00000135063	ENSMUSG00000063524	Eno1	10.1549	-6.28391	1.76371	-3.5629	0.000366784	0.0255788
57105	ENSMUST00000169807	ENSMUSG00000018537	Pcgf2	10.1622	-6.28499	1.70816	-3.67938	0.000233802	0.0181334
66661	ENSMUST00000108981	ENSMUSG00000078878	Gm14305	10.1689	-6.2854	1.89194	-3.3222	0.000893091	0.0499095
26881	ENSMUST00000177011	ENSMUSG00000033697	Arhgap39	10.1979	-6.2893	1.66109	-3.78626	0.000152934	0.0131125
59548	ENSMUST00000109148	ENSMUSG00000052033	Pfdn4	10.1961	-6.28977	1.78361	-3.52643	0.000421203	0.0283474
79776	ENSMUST00000035069	ENSMUSG00000032491	Nradd	10.2228	-6.29502	1.81036	-3.47723	0.000506631	0.0321114
116068	ENSMUST00000126171	ENSMUSG00000007613	Tgfbr1	10.2573	-6.2961	1.83204	-3.43666	0.000588932	0.0361828
36113	ENSMUST00000112969	ENSMUSG00000055725	Paqr3	10.2944	-6.30242	1.68234	-3.74622	0.000179518	0.0148086
48334	ENSMUST00000127042	ENSMUSG00000018697	Aatf	10.3224	-6.30711	1.74356	-3.61737	0.00029761	0.0217475
9922	ENSMUST00000173374	ENSMUSG00000092187	Gm20457	10.3731	-6.3119	1.73653	-3.63477	0.000278231	0.0205481
79549	ENSMUST00000197248	ENSMUSG00000032489	Kif9	10.3651	-6.31202	1.64565	-3.83558	0.00012527	0.0111413
99278	ENSMUST00000077243	ENSMUSG00000031371	Haus7	10.3562	-6.31271	1.95792	-3.22419	0.00126328	0.0650398
65422	ENSMUST00000163419	ENSMUSG00000022983	Scaf4	105.192	-6.31385	1.5111	-4.17831	2.93684e-05	0.00338453
28981	ENSMUST00000182840	ENSMUSG00000010608	Rbm25	10.3946	-6.31599	1.68338	-3.75197	0.000175453	0.0145452
141437	ENSMUST00000205505	ENSMUSG00000053470	Kdm3a	10.4108	-6.31763	1.86157	-3.39372	0.000689511	0.0410526
37029	ENSMUST00000040148	ENSMUSG00000037325	Bbs7	10.4399	-6.3209	2.0475	-3.08712	0.00202103	0.0907474
115580	ENSMUST00000040227	ENSMUSG00000038973	Cldnd2	10.4404	-6.32269	1.63874	-3.85827	0.000114194	0.0102655
32161	ENSMUST00000209504	ENSMUSG00000031483	Erlin2	10.4585	-6.32507	1.85365	-3.41223	0.000644328	0.0386844
117758	ENSMUST00000188656	ENSMUSG00000026594	Ralgps2	10.4715	-6.32908	1.7225	-3.67437	0.00023844	0.0183116
37778	ENSMUST00000233371	ENSMUSG00000024081	Cebpz	10.5271	-6.33632	1.76136	-3.59741	0.000321405	0.0230008
NA.4	NA	NA	NA	10.5607	-6.34197	2.07796	-3.05202	0.00227304	0.0982865
65024	ENSMUST00000143496	ENSMUSG00000032997	Chpf	10.6183	-6.34788	1.67495	-3.78988	0.000150717	0.0129446
101469	ENSMUST00000078947	ENSMUSG00000035299	Mid1	10.6561	-6.35159	1.73147	-3.66832	0.000244154	0.0186077
127560	ENSMUST00000182580	ENSMUSG00000098234	Snhg6	10.6671	-6.35453	1.71348	-3.70854	0.000208456	0.0165155
3271	ENSMUST00000216721	ENSMUSG00000047036	Zfp445	10.6824	-6.35528	1.75367	-3.62398	0.000290104	0.0212681
1944	ENSMUST00000211958	ENSMUSG00000031907	Zfp90	21.1163	-6.36077	1.46021	-4.35605	1.3243e-05	0.00175424
17383	ENSMUST00000134263	ENSMUSG00000003438	Timm50	10.7456	-6.3628	1.91227	-3.32736	0.000876728	0.0495014
109669	ENSMUST00000052774	ENSMUSG00000047583	Tyw3	10.8172	-6.3759	1.79939	-3.54337	0.000395053	0.0270234
62305	ENSMUST00000109060	ENSMUSG00000090093	Gm14399	10.8507	-6.37758	1.68161	-3.79254	0.000149112	0.0128659
111750	ENSMUST00000221308	ENSMUSG00000021178	Psmc1	10.8803	-6.38151	1.75238	-3.64162	0.000270926	0.0202173
15332	ENSMUST00000081503	ENSMUSG00000031860	Pbx4	10.8992	-6.38387	1.66296	-3.83887	0.000123603	0.0110322
59023	ENSMUST00000097299	ENSMUSG00000044279	Crb3	10.8841	-6.38479	1.74027	-3.66885	0.00024364	0.0185969
126683	ENSMUST00000219488	ENSMUSG00000066637	Ttc32	10.939	-6.39172	1.68558	-3.792	0.000149437	0.0128659
51893	ENSMUST00000109727	ENSMUSG00000021144	Mta1	11.0025	-6.39844	1.62565	-3.93592	8.28785e-05	0.00798056
24855	ENSMUST00000122091	ENSMUSG00000032400	Zwilch	11.0185	-6.39988	1.88869	-3.38852	0.000702713	0.0414443
140519	ENSMUST00000014683	ENSMUSG00000030173	Klra5	11.0083	-6.40014	1.63762	-3.90819	9.29909e-05	0.00865472
25902	ENSMUST00000036320	ENSMUSG00000034175	Rhbdd3	11.0608	-6.40534	1.66148	-3.8552	0.000115637	0.0103581
125425	ENSMUST00000137695	ENSMUSG00000032615	Nt5m	11.0999	-6.41357	1.80288	-3.55741	0.000374527	0.0259024
110221	ENSMUST00000149602	ENSMUSG00000055923	Aasdh	11.1303	-6.41381	1.68893	-3.79757	0.000146121	0.0126804
123576	ENSMUST00000222022	ENSMUSG00000021241	Isca2	11.1081	-6.41401	1.69154	-3.79183	0.000149544	0.0128659
136550	ENSMUST00000140086	ENSMUSG00000027091	Zc3h15	21.9294	-6.4141	1.8973	-3.38064	0.000723169	0.0423987
51357	ENSMUST00000175876	ENSMUSG00000023021	Cers5	11.1226	-6.41417	1.64389	-3.90182	9.54721e-05	0.00886916
81974	ENSMUST00000171070	ENSMUSG00000022106	Rcbtb2	11.1797	-6.4204	1.667	-3.85148	0.000117408	0.010498
140177	ENSMUST00000125466	ENSMUSG00000031557	Plekha2	11.1955	-6.42564	1.71694	-3.74249	0.000182208	0.0149812
136692	ENSMUST00000144488	ENSMUSG00000029534	St7	11.2197	-6.42664	1.7212	-3.73382	0.000188599	0.0153554
72293	ENSMUST00000159871	ENSMUSG00000031782	Coq9	11.2654	-6.43068	1.84757	-3.48062	0.000500262	0.031846
122227	ENSMUST00000152500	ENSMUSG00000059851	Kmt5c	11.2601	-6.43305	1.65781	-3.88045	0.000104262	0.00959675
80493	ENSMUST00000102478	ENSMUSG00000017390	Aldoc	11.3001	-6.43528	1.81216	-3.55117	0.000383521	0.0264878
100978	ENSMUST00000127263	ENSMUSG00000087259	2610035D17Rik	11.3137	-6.43879	1.64169	-3.92204	8.78027e-05	0.00832662
28970	ENSMUST00000182036	ENSMUSG00000010608	Rbm25	11.3697	-6.44708	1.77335	-3.63554	0.000277402	0.0205171
91647	ENSMUST00000055372	ENSMUSG00000040720	Virma	11.3971	-6.45118	1.68702	-3.82402	0.000131296	0.0116032
2557	ENSMUST00000107431	ENSMUSG00000030610	Det1	11.4471	-6.45663	1.6476	-3.91882	8.89851e-05	0.00839108
53902	ENSMUST00000216850	ENSMUSG00000023277	Twf2	11.4653	-6.45728	1.70077	-3.79669	0.000146644	0.0127037
123047	ENSMUST00000107691	ENSMUSG00000027993	Trim2	11.4971	-6.46326	1.71362	-3.77169	0.000162144	0.0136291
99735	ENSMUST00000232338	ENSMUSG00000041215	Yeats2	11.6025	-6.47528	1.88308	-3.43866	0.000584606	0.0360498
140737	ENSMUST00000118879	ENSMUSG00000083120	Gm15854	11.6093	-6.47585	1.61829	-4.00166	6.29006e-05	0.00632442
98276	ENSMUST00000132846	ENSMUSG00000071866	Ppia	11.642	-6.4784	1.73886	-3.72567	0.000194798	0.0157113
108092	ENSMUST00000092673	ENSMUSG00000019970	Sgk1	11.6464	-6.47884	1.94781	-3.32622	0.000880328	0.0495836
129096	ENSMUST00000161409	ENSMUSG00000022635	Zcrb1	11.6675	-6.48238	1.63504	-3.96466	7.35004e-05	0.00720218
50837	ENSMUST00000131726	ENSMUSG00000029545	Acads	11.6798	-6.48363	1.89296	-3.42512	0.000614518	0.0373424
14135	ENSMUST00000141205	ENSMUSG00000031921	Terf2	11.7623	-6.49348	1.76831	-3.67214	0.00024053	0.0184156
49222	ENSMUST00000231684	ENSMUSG00000022761	Lztr1	11.8176	-6.50276	2.06037	-3.15612	0.00159884	0.0777255
138181	ENSMUST00000144622	ENSMUSG00000064065	Ipcef1	11.8343	-6.50362	1.62806	-3.99471	6.47739e-05	0.00643523
81665	ENSMUST00000031731	ENSMUSG00000029718	Pcolce	11.8236	-6.50426	1.90374	-3.41657	0.000634153	0.038211
113908	ENSMUST00000071728	ENSMUSG00000029822	Osbpl3	11.9464	-6.51725	2.00517	-3.25022	0.00115317	0.0604623
126991	ENSMUST00000108630	ENSMUSG00000035585	Tsen34	11.9696	-6.51828	1.83166	-3.55868	0.000372726	0.0258851
21917	ENSMUST00000144706	ENSMUSG00000025792	Slc25a10	11.9786	-6.52076	1.88578	-3.45785	0.000544507	0.0341233
11086	ENSMUST00000118835	ENSMUSG00000045636	Mtus1	12.0644	-6.53185	1.8576	-3.51628	0.000437644	0.0291406
13045	ENSMUST00000105675	ENSMUSG00000028964	Park7	12.1326	-6.53913	1.71442	-3.8142	0.000136624	0.0119836
54808	ENSMUST00000138408	ENSMUSG00000089917	Uckl1	12.1422	-6.54025	2.06382	-3.169	0.00152965	0.0756007
64706	ENSMUST00000228986	ENSMUSG00000061740	Cyp2d22	12.2174	-6.54862	1.64585	-3.97886	6.92453e-05	0.00682818
114246	ENSMUST00000220952	ENSMUSG00000021240	Abcd4	12.2283	-6.55116	1.63482	-4.00726	6.14277e-05	0.00620122
82643	ENSMUST00000216628	ENSMUSG00000025794	Rpl14	12.2665	-6.55359	1.97543	-3.31755	0.000908108	0.0505793
98654	ENSMUST00000030290	ENSMUSG00000061859	Patj	12.2539	-6.55392	1.64953	-3.97321	7.09097e-05	0.00697562
100867	ENSMUST00000204317	ENSMUSG00000098715	Gm28053	12.3007	-6.55908	1.87848	-3.4917	0.000479956	0.0308899
98052	ENSMUST00000225834	ENSMUSG00000039599	Fam149b	12.4188	-6.57325	1.66176	-3.95559	7.63459e-05	0.00743734
126249	ENSMUST00000195855	ENSMUSG00000040374	Pex2	12.4276	-6.57393	2.10459	-3.12362	0.00178639	0.0837883
11194	ENSMUST00000170617	ENSMUSG00000024050	Wiz	12.436	-6.57584	1.77295	-3.70899	0.000208092	0.0165128
7879	ENSMUST00000230544	ENSMUSG00000033762	Recql4	12.5126	-6.5853	1.70317	-3.8665	0.000110409	0.0100292
126519	ENSMUST00000145857	ENSMUSG00000018999	Slc35b4	12.5844	-6.5926	1.72408	-3.82384	0.000131391	0.0116032
123615	ENSMUST00000222146	ENSMUSG00000021012	Zc3h14	12.645	-6.59971	1.75462	-3.76134	0.000169007	0.0140573
18883	ENSMUST00000182902	ENSMUSG00000030314	Atg7	12.6531	-6.59988	1.85456	-3.55873	0.000372654	0.0258851
110691	ENSMUST00000227816	ENSMUSG00000026781	Acbd5	12.6415	-6.60117	1.80024	-3.66683	0.000245574	0.0186875
109366	ENSMUST00000095319	ENSMUSG00000068250	Amn1	12.7049	-6.6066	1.59534	-4.14118	3.45526e-05	0.00388613
98927	ENSMUST00000050171	ENSMUSG00000021918	Nek4	12.7735	-6.61254	1.73304	-3.81558	0.000135865	0.0119561
125273	ENSMUST00000021843	ENSMUSG00000046949	Nqo2	12.7817	-6.61312	2.09294	-3.15973	0.00157916	0.0771429
63045	ENSMUST00000163193	ENSMUSG00000040820	Hlcs	12.8151	-6.61748	1.78347	-3.71045	0.000206894	0.01647
64002	ENSMUST00000160226	ENSMUSG00000027860	Vangl1	12.9027	-6.62764	1.76685	-3.75111	0.000176054	0.0145709
22754	ENSMUST00000113444	ENSMUSG00000026159	Agfg1	12.9569	-6.6341	1.73859	-3.8158	0.000135742	0.0119561
77699	ENSMUST00000160021	ENSMUSG00000021578	Ccdc127	12.9642	-6.63655	1.85427	-3.57907	0.000344814	0.0243519
105307	ENSMUST00000123591	ENSMUSG00000030759	Far1	12.994	-6.63709	1.71798	-3.86331	0.00011186	0.0100936
106381	ENSMUST00000130888	ENSMUSG00000038930	Rccd1	13.0291	-6.6435	1.67674	-3.96216	7.42743e-05	0.00724964
112942	ENSMUST00000225066	ENSMUSG00000021484	Lman2	13.0767	-6.64968	1.88971	-3.51888	0.000433369	0.0289329
138008	ENSMUST00000148028	ENSMUSG00000075555	Gm10863	13.1178	-6.6526	2.14008	-3.10858	0.00187988	0.0869959
59847	ENSMUST00000075301	ENSMUSG00000026950	Neb	13.1421	-6.65394	2.0784	-3.20148	0.00136726	0.0690134
67155	ENSMUST00000159582	ENSMUSG00000052477	C130026I21Rik	13.129	-6.6541	1.68678	-3.94484	7.98518e-05	0.0077188
73804	ENSMUST00000181402	ENSMUSG00000031819	Emc8	13.1881	-6.6604	1.59067	-4.18717	2.82452e-05	0.00331217
100311	ENSMUST00000127818	ENSMUSG00000020463	Ppp4r3b	13.2065	-6.66232	1.58728	-4.19732	2.70092e-05	0.00320475
65323	ENSMUST00000050827	ENSMUSG00000029422	Rsrc2	13.2285	-6.66312	2.18755	-3.04593	0.00231959	0.0999538
107247	ENSMUST00000136972	ENSMUSG00000026927	Entr1	13.2357	-6.66521	1.69679	-3.92814	8.56049e-05	0.00816459
67916	ENSMUST00000139350	ENSMUSG00000064061	Dzip3	13.2361	-6.66539	1.61417	-4.1293	3.63874e-05	0.00403989
43443	ENSMUST00000153679	ENSMUSG00000007891	Ctsd	13.2801	-6.66858	1.90173	-3.50658	0.000453897	0.0298262
29263	ENSMUST00000134804	ENSMUSG00000014606	Slc25a11	13.3028	-6.6715	2.11492	-3.15449	0.00160778	0.0780084
126059	ENSMUST00000151708	ENSMUSG00000026385	Dbi	13.3386	-6.67586	1.7058	-3.91363	9.09181e-05	0.00850926
140507	ENSMUST00000107807	ENSMUSG00000078713	Tomm5	13.3355	-6.67659	1.8	-3.70921	0.000207909	0.0165128
77997	ENSMUST00000059740	ENSMUSG00000050705	2310061I04Rik	13.3886	-6.68152	1.58822	-4.20691	2.58887e-05	0.00309379
63352	ENSMUST00000225489	ENSMUSG00000071181	3830408C21Rik	13.4043	-6.68176	1.76549	-3.78464	0.000153931	0.0131754
101056	ENSMUST00000131476	ENSMUSG00000039515	Ptpa	13.4314	-6.68477	1.72905	-3.86616	0.000110563	0.0100292
108184	ENSMUST00000093883	ENSMUSG00000027122	Arl14ep	13.4107	-6.68602	1.91064	-3.49936	0.000466377	0.0302885
109327	ENSMUST00000069503	ENSMUSG00000020513	Tubd1	26.4359	-6.68715	1.43821	-4.64965	3.32503e-06	0.000590394
44348	ENSMUST00000230466	ENSMUSG00000022515	Anks3	13.5728	-6.7015	1.64264	-4.0797	4.50929e-05	0.00479382
16042	ENSMUST00000106348	ENSMUSG00000030695	Aldoa	13.5749	-6.70331	1.94146	-3.45272	0.000554958	0.0346482
24845	ENSMUST00000209707	ENSMUSG00000013878	Rnf170	13.6814	-6.71125	1.96106	-3.42226	0.000621025	0.0376464
44289	ENSMUST00000109769	ENSMUSG00000033102	Cdc14b	13.7161	-6.7155	1.88172	-3.56882	0.000358596	0.0250777
20690	ENSMUST00000162659	ENSMUSG00000062743	Zfp677	26.9739	-6.71593	2.05666	-3.26546	0.00109288	0.0580919
126450	ENSMUST00000038069	ENSMUSG00000054169	Ceacam10	13.7318	-6.71786	1.79655	-3.73931	0.000184525	0.0151431
38505	ENSMUST00000181998	ENSMUSG00000045659	Plekha7	13.7844	-6.72237	1.7013	-3.95132	7.77212e-05	0.00754197
140098	ENSMUST00000177462	ENSMUSG00000030788	Rnf141	13.7857	-6.72245	1.85347	-3.62696	0.000286778	0.021086
46879	ENSMUST00000140244	ENSMUSG00000059183	Mtfmt	13.8102	-6.72546	1.88442	-3.56897	0.000358384	0.0250777
62555	ENSMUST00000109058	ENSMUSG00000078903	Gm14391	13.8431	-6.73164	1.78793	-3.76505	0.000166519	0.0138965
111950	ENSMUST00000128090	ENSMUSG00000003762	Coq8b	13.8644	-6.73432	1.80588	-3.7291	0.000192162	0.0155947
78740	ENSMUST00000118576	ENSMUSG00000041609	Bicdl1	13.8682	-6.73473	1.80419	-3.73283	0.000189338	0.0153905
23303	ENSMUST00000230266	ENSMUSG00000022610	Mapk12	13.8918	-6.73691	1.93606	-3.47969	0.000501989	0.031898
137140	ENSMUST00000171381	ENSMUSG00000041642	Kif21b	13.9611	-6.74185	1.67138	-4.0337	5.49043e-05	0.00569186
9633	ENSMUST00000208429	ENSMUSG00000039116	Adgrg6	14.084	-6.7563	1.65857	-4.07358	4.62965e-05	0.00491135
29898	ENSMUST00000126319	ENSMUSG00000040688	Tbl3	14.1456	-6.76099	1.59798	-4.23097	2.3269e-05	0.00282798
14884	ENSMUST00000135646	ENSMUSG00000015341	Golga7	14.2561	-6.77379	1.63174	-4.15127	3.30628e-05	0.00375402
114958	ENSMUST00000169911	ENSMUSG00000078765	U2af1l4	14.2874	-6.77741	1.83037	-3.70274	0.000213281	0.016818
126935	ENSMUST00000027866	ENSMUSG00000026577	Blzf1	14.3078	-6.7777	2.03699	-3.32731	0.000876893	0.0495014
41740	ENSMUST00000196600	ENSMUSG00000029084	Cd38	14.33	-6.77895	1.64525	-4.12033	3.78338e-05	0.00414533
79951	ENSMUST00000176321	ENSMUSG00000062082	Cd200r4	14.3283	-6.7794	1.74877	-3.87667	0.000105894	0.00969347
31156	ENSMUST00000153888	ENSMUSG00000024985	Tcf7l2	14.3272	-6.78036	1.91446	-3.54166	0.000397621	0.0270573
57465	ENSMUST00000068664	ENSMUSG00000032340	Neo1	14.3322	-6.78046	1.95822	-3.46256	0.000535064	0.0335736
53787	ENSMUST00000007005	ENSMUSG00000023832	Acat2	14.3674	-6.78258	1.60755	-4.2192	2.45171e-05	0.00296527
69563	ENSMUST00000035211	ENSMUSG00000032591	Mst1	14.4932	-6.79577	1.57527	-4.31404	1.60296e-05	0.00205277
109172	ENSMUST00000193793	ENSMUSG00000026070	Il18r1	14.5172	-6.79716	2.01384	-3.37523	0.000737552	0.0428901
8101	ENSMUST00000163902	ENSMUSG00000024659	Anxa1	14.5119	-6.79718	1.83756	-3.69903	0.000216424	0.0169856
94223	ENSMUST00000079130	ENSMUSG00000063445	Nmral1	14.5267	-6.7983	1.68886	-4.02539	5.68817e-05	0.00583747
84400	ENSMUST00000156486	ENSMUSG00000030265	Kras	14.5933	-6.80725	2.01701	-3.37492	0.000738362	0.0428901
70098	ENSMUST00000166258	ENSMUSG00000000915	Hip1r	14.6217	-6.81036	1.76637	-3.85556	0.000115464	0.0103581
11431	ENSMUST00000155391	ENSMUSG00000028689	Ccdc163	14.655	-6.81202	1.57659	-4.32072	1.55519e-05	0.00201219
139856	ENSMUST00000201032	ENSMUSG00000106734	Gm20559	14.6527	-6.81218	1.73532	-3.9256	8.65132e-05	0.00823553
35255	ENSMUST00000042194	ENSMUSG00000038260	Trpm4	14.6601	-6.81285	1.80753	-3.76915	0.000163806	0.0137159
96489	ENSMUST00000176408	ENSMUSG00000008496	Pou2f2	14.6622	-6.81357	1.67695	-4.06307	4.84311e-05	0.00506272
80887	ENSMUST00000032591	ENSMUSG00000029587	Zfp12	14.687	-6.8147	1.60892	-4.23559	2.27956e-05	0.00277812
29740	ENSMUST00000231436	ENSMUSG00000005899	Smpd4	14.7272	-6.82104	1.70672	-3.99659	6.42612e-05	0.00642728
41515	ENSMUST00000152551	ENSMUSG00000027637	Rab5if	14.8327	-6.83031	1.89115	-3.61173	0.000304163	0.0220856
118054	ENSMUST00000135662	ENSMUSG00000025995	Wdr75	14.8649	-6.8318	1.70983	-3.99561	6.45274e-05	0.00642728
106733	ENSMUST00000207916	ENSMUSG00000032860	P2ry2	14.9017	-6.83511	2.18984	-3.12128	0.00180067	0.0841974
31535	ENSMUST00000177258	ENSMUSG00000053178	Mterf1b	14.8957	-6.83581	1.56607	-4.36496	1.27148e-05	0.00171455
93822	ENSMUST00000170711	ENSMUSG00000025764	Jade1	14.996	-6.84459	1.75969	-3.88966	0.000100384	0.0092568
134482	ENSMUST00000142010	ENSMUSG00000014504	Srp19	14.9833	-6.84467	1.58608	-4.31545	1.59279e-05	0.0020483
47195	ENSMUST00000021372	ENSMUSG00000054894	Dmac2l	15.0351	-6.84768	1.67119	-4.0975	4.17639e-05	0.00451664
97322	ENSMUST00000115742	ENSMUSG00000039556	Ppp1r3f	15.0493	-6.84958	1.60242	-4.27451	1.91555e-05	0.00239507
138617	ENSMUST00000143696	ENSMUSG00000031389	Arhgap4	15.051	-6.85033	1.70718	-4.01265	6.00398e-05	0.006098
72145	ENSMUST00000127423	ENSMUSG00000024012	Mtch1	15.089	-6.85272	1.96181	-3.49307	0.000477504	0.0307726
119456	ENSMUST00000108278	ENSMUSG00000030598	Fbxo17	15.0783	-6.85398	2.13287	-3.2135	0.00131128	0.0671356
8100	ENSMUST00000171423	ENSMUSG00000024659	Anxa1	15.1294	-6.85732	2.21925	-3.08993	0.00200203	0.0904119
110141	ENSMUST00000015893	ENSMUSG00000015749	Anp32e	15.1525	-6.85926	1.9774	-3.46882	0.000522741	0.0329241
117084	ENSMUST00000027874	ENSMUSG00000026582	Sele	15.16	-6.86072	1.61227	-4.2553	2.08765e-05	0.00259387
19847	ENSMUST00000126195	ENSMUSG00000035086	Becn1	15.1668	-6.86151	2.04965	-3.34765	0.000815	0.0465852
36436	ENSMUST00000214217	ENSMUSG00000032178	Ilf3	15.2172	-6.86575	1.75373	-3.91494	9.04264e-05	0.008495
30434	ENSMUST00000148803	ENSMUSG00000005774	Rfx5	15.2693	-6.87137	2.13132	-3.224	0.00126414	0.0650398
138582	ENSMUST00000088287	ENSMUSG00000004768	Rab23	15.282	-6.8744	1.69019	-4.06723	4.75756e-05	0.00502574
97046	ENSMUST00000171686	ENSMUSG00000021418	Rpp40	15.3292	-6.87783	1.61781	-4.25132	2.12518e-05	0.00262099
47879	ENSMUST00000097897	ENSMUSG00000028649	Macf1	15.3748	-6.88033	1.90578	-3.61025	0.000305903	0.0221192
100526	ENSMUST00000028137	ENSMUSG00000026798	Coq4	15.4078	-6.88529	1.5769	-4.36634	1.26345e-05	0.00170983
52393	ENSMUST00000113898	ENSMUSG00000079508	Apoo	15.4261	-6.8858	1.56391	-4.40295	1.06788e-05	0.00151476
70026	ENSMUST00000151705	ENSMUSG00000027540	Ptpn1	15.4534	-6.88743	1.77767	-3.8744	0.000106886	0.00976639
120538	ENSMUST00000221559	ENSMUSG00000021079	Timm9	15.6819	-6.90986	1.59747	-4.32549	1.52196e-05	0.00198975
113841	ENSMUST00000128427	ENSMUSG00000033961	Zfp446	15.6664	-6.91008	1.8265	-3.78323	0.000154806	0.0132277
133882	ENSMUST00000102682	ENSMUSG00000000538	Tom1l2	15.6752	-6.91101	1.85437	-3.72687	0.000193874	0.0156915
95870	ENSMUST00000107424	ENSMUSG00000059810	Rgs3	15.6974	-6.91294	1.87798	-3.68106	0.00023227	0.0180593
130746	ENSMUST00000071096	ENSMUSG00000028332	Hemgn	125.245	-6.91478	1.41988	-4.86998	1.11612e-06	0.00023286
91368	ENSMUST00000112184	ENSMUSG00000006527	Sfmbt1	15.7471	-6.9153	2.09346	-3.30329	0.000955586	0.0527075
137640	ENSMUST00000225971	ENSMUSG00000033111	3830406C13Rik	15.8248	-6.92235	1.69537	-4.08309	4.44413e-05	0.00473759
78525	ENSMUST00000171244	ENSMUSG00000001285	Myg1	15.8483	-6.92632	1.62847	-4.25328	2.10664e-05	0.00261098
25830	ENSMUST00000177230	ENSMUSG00000030067	Foxp1	15.9317	-6.93331	1.57632	-4.39841	1.09046e-05	0.00152945
73096	ENSMUST00000195209	ENSMUSG00000026516	Nvl	15.9695	-6.93666	1.69338	-4.09633	4.19752e-05	0.00452971
97186	ENSMUST00000210780	ENSMUSG00000020102	Slc16a7	16.0017	-6.93785	1.69923	-4.08294	4.44693e-05	0.00473759
130076	ENSMUST00000107193	ENSMUSG00000052572	Dlg2	16.0849	-6.94604	1.57876	-4.39968	1.08413e-05	0.00152485
42513	ENSMUST00000110856	ENSMUSG00000026623	Lpgat1	16.1425	-6.95226	1.72141	-4.0387	5.37476e-05	0.00558415
24624	ENSMUST00000162071	ENSMUSG00000071657	Bscl2	16.1892	-6.95662	2.15873	-3.22255	0.00127053	0.0652495
133238	ENSMUST00000137431	ENSMUSG00000024830	Rps6kb2	16.2731	-6.96196	1.96577	-3.5416	0.000397711	0.0270573
144066	ENSMUST00000180903	ENSMUSG00000097721	Rps6kb2	16.2731	-6.96196	1.96577	-3.5416	0.000397711	0.0270573
8510	ENSMUST00000121111	ENSMUSG00000028641	P3h1	16.3371	-6.96785	1.82685	-3.81414	0.000136656	0.0119836
119630	ENSMUST00000141750	ENSMUSG00000027184	Caprin1	16.4054	-6.97374	1.94111	-3.59266	0.000327323	0.0233804
28735	ENSMUST00000206575	ENSMUSG00000075701	Selenos	16.4157	-6.97496	1.62508	-4.29208	1.77007e-05	0.00224382
76552	ENSMUST00000135824	ENSMUSG00000024191	Bnip1	16.4749	-6.98017	1.69572	-4.11635	3.84917e-05	0.0042082
67265	ENSMUST00000113407	ENSMUSG00000079457	Gm7609	16.512	-6.98467	1.71776	-4.06615	4.77966e-05	0.00503797
75064	ENSMUST00000119213	ENSMUSG00000049624	Slc17a5	16.5527	-6.98905	1.59897	-4.37098	1.23692e-05	0.00168301
67744	ENSMUST00000050997	ENSMUSG00000043190	Rfesd	16.5629	-6.98978	1.5757	-4.43598	9.16537e-06	0.00134979
109435	ENSMUST00000015846	ENSMUSG00000015702	Anxa9	16.5774	-6.99144	1.66624	-4.19593	2.7175e-05	0.00321381
133368	ENSMUST00000115109	ENSMUSG00000028995	Fam126a	16.5976	-6.99209	1.61592	-4.32701	1.5115e-05	0.00198125
113415	ENSMUST00000130421	ENSMUSG00000006392	Med8	16.6952	-6.99971	1.56409	-4.47527	7.6314e-06	0.00114407
46831	ENSMUST00000180384	ENSMUSG00000032021	Crtam	16.7586	-7.00518	1.61532	-4.33673	1.4462e-05	0.00191066
107422	ENSMUST00000137137	ENSMUSG00000002395	Use1	16.804	-7.00937	1.81428	-3.86344	0.000111802	0.0100936
43938	ENSMUST00000133777	ENSMUSG00000047250	Ptgs1	16.8229	-7.01088	1.62175	-4.32303	1.53903e-05	0.00200683
66180	ENSMUST00000161639	ENSMUSG00000021666	Gfm2	16.8464	-7.0119	1.90663	-3.67764	0.000235403	0.018172
125398	ENSMUST00000132147	ENSMUSG00000004394	Tmed4	16.8458	-7.01219	1.63148	-4.29804	1.72314e-05	0.00219544
18776	ENSMUST00000178727	ENSMUSG00000096370	Gm21992	16.8448	-7.01224	1.7822	-3.93461	8.33319e-05	0.00799347
114445	ENSMUST00000144247	ENSMUSG00000037486	Asxl2	16.9777	-7.02303	1.68216	-4.175	2.97982e-05	0.00341432
5820	ENSMUST00000139303	ENSMUSG00000062234	Gak	16.9893	-7.02424	1.73924	-4.03868	5.37538e-05	0.00558415
47788	ENSMUST00000086325	ENSMUSG00000040097	Flywch1	17.007	-7.02667	1.61075	-4.36236	1.28668e-05	0.00172263
59120	ENSMUST00000159645	ENSMUSG00000040325	Dcaf1	17.0355	-7.02959	1.53954	-4.56602	4.9708e-06	0.000805495
141997	ENSMUST00000162461	ENSMUSG00000030166	Rad52	17.0786	-7.03468	2.14844	-3.27431	0.00105919	0.0567671
6137	ENSMUST00000229391	ENSMUSG00000116383	Apol10c-ps	17.1472	-7.03801	1.57118	-4.47945	7.48353e-06	0.00112866
45615	ENSMUST00000022104	ENSMUSG00000021611	Tert	17.1499	-7.03804	1.58689	-4.4351	9.20274e-06	0.00135132
2321	ENSMUST00000220376	ENSMUSG00000038594	Cep85l	17.2701	-7.04901	1.56618	-4.50076	6.77116e-06	0.00104644
120249	ENSMUST00000125180	ENSMUSG00000028455	Stoml2	17.2725	-7.0502	1.70148	-4.14358	3.41924e-05	0.00385604
15090	ENSMUST00000112706	ENSMUSG00000026315	Serpinb8	17.3512	-7.0565	1.89348	-3.72673	0.000193981	0.0156915
78841	ENSMUST00000066037	ENSMUSG00000022641	Bbx	17.3453	-7.05687	1.78064	-3.96312	7.3978e-05	0.00723482
9823	ENSMUST00000164916	ENSMUSG00000075229	Ccdc58	17.392	-7.0595	1.71102	-4.1259	3.6928e-05	0.00406733
67656	ENSMUST00000110721	ENSMUSG00000079110	Capn3	17.4591	-7.06431	1.61025	-4.38707	1.14885e-05	0.00158037
6042	ENSMUST00000109390	ENSMUSG00000020289	Nprl3	17.5292	-7.07059	1.60906	-4.39422	1.11169e-05	0.00154426
127794	ENSMUST00000132678	ENSMUSG00000015247	Nipsnap3b	17.5462	-7.07317	1.60139	-4.41688	1.00135e-05	0.00142848
100755	ENSMUST00000229248	ENSMUSG00000018008	Cyth4	17.5723	-7.07526	1.59929	-4.42401	9.68851e-06	0.00139403
128182	ENSMUST00000106154	ENSMUSG00000025144	Cenpx	17.7576	-7.09096	1.70673	-4.15471	3.25696e-05	0.00370642
107027	ENSMUST00000126562	ENSMUSG00000006333	Rps9	17.834	-7.09495	1.54597	-4.58931	4.44703e-06	0.000730072
99746	ENSMUST00000113222	ENSMUSG00000026797	Stxbp1	17.8956	-7.09916	2.04407	-3.47305	0.000514572	0.0324914
119186	ENSMUST00000231743	ENSMUSG00000041831	Sytl3	17.899	-7.10242	2.05879	-3.4498	0.000560995	0.034938
99243	ENSMUST00000124314	ENSMUSG00000025499	Hras	17.9685	-7.10506	1.97502	-3.59747	0.000321331	0.0230008
53929	ENSMUST00000204819	ENSMUSG00000030361	Klrb1a	17.969	-7.10549	1.71873	-4.13415	3.56277e-05	0.00397316
34225	ENSMUST00000202478	ENSMUSG00000005378	Bud23	17.9658	-7.10577	1.58699	-4.47751	7.55196e-06	0.00113556
NA.2	NA	NA	NA	18.0728	-7.11557	1.82812	-3.89228	9.93053e-05	0.0091742
95219	ENSMUST00000148895	ENSMUSG00000017428	Psmd11	18.087	-7.11571	1.53505	-4.63549	3.56088e-06	0.000617194
48669	ENSMUST00000114059	ENSMUSG00000016382	Pls3	18.2132	-7.12615	1.70315	-4.18411	2.86287e-05	0.0033437
91244	ENSMUST00000044382	ENSMUSG00000035062	Zc4h2	18.3132	-7.13321	1.57831	-4.51953	6.19771e-06	0.000975886
54393	ENSMUST00000141118	ENSMUSG00000032786	Alas1	18.3049	-7.13419	1.69492	-4.20917	2.56311e-05	0.0030777
83400	ENSMUST00000138746	ENSMUSG00000038644	Pold1	18.4364	-7.14415	1.62592	-4.3939	1.11335e-05	0.00154426
138823	ENSMUST00000046748	ENSMUSG00000037661	Gpr160	18.5184	-7.15102	1.65202	-4.32866	1.50022e-05	0.00197681
98889	ENSMUST00000179852	ENSMUSG00000021368	Tbc1d7	18.5655	-7.15387	1.61949	-4.41737	9.99113e-06	0.00142848
134881	ENSMUST00000199344	ENSMUSG00000028121	Bcar3	18.6126	-7.15828	1.7001	-4.21051	2.548e-05	0.00306691
40750	ENSMUST00000102858	ENSMUSG00000040907	Atp1a3	18.7353	-7.16833	1.77801	-4.03165	5.53864e-05	0.00572997
53013	ENSMUST00000153485	ENSMUSG00000020868	Xylt2	18.7586	-7.16937	1.97713	-3.62615	0.000287681	0.0211213
11428	ENSMUST00000126197	ENSMUSG00000028689	Ccdc163	18.8447	-7.17511	1.5577	-4.60621	4.1007e-06	0.000686723
132007	ENSMUST00000145884	ENSMUSG00000026930	Gpsm1	18.8644	-7.17514	1.84202	-3.89525	9.80972e-05	0.00907934
104706	ENSMUST00000127079	ENSMUSG00000028833	Ncdn	18.9378	-7.1838	1.78464	-4.02535	5.68918e-05	0.00583747
59846	ENSMUST00000028320	ENSMUSG00000026950	Neb	19.0186	-7.18888	1.80347	-3.98613	6.71586e-05	0.00665894
3385	ENSMUST00000213645	ENSMUSG00000035164	Zc3h12c	19.0301	-7.19021	1.58534	-4.53542	5.74881e-06	0.000914173
134529	ENSMUST00000161266	ENSMUSG00000022234	Cct5	19.0541	-7.19216	1.6235	-4.43003	9.42185e-06	0.00136745
123611	ENSMUST00000221576	ENSMUSG00000021012	Zc3h14	19.1498	-7.19742	1.66564	-4.32112	1.55239e-05	0.00201219
3788	ENSMUST00000161515	ENSMUSG00000003135	Cnot11	19.4462	-7.21947	1.81857	-3.96985	7.19174e-05	0.00706088
107420	ENSMUST00000136368	ENSMUSG00000002395	Use1	19.6182	-7.23274	1.52109	-4.75498	1.98463e-06	0.00037785
47087	ENSMUST00000126404	ENSMUSG00000071337	Tia1	19.6223	-7.23319	1.62365	-4.45489	8.39362e-06	0.00124714
55989	ENSMUST00000171678	ENSMUSG00000042210	Abhd14a	19.6962	-7.24002	1.65583	-4.37245	1.22861e-05	0.00167627
38406	ENSMUST00000188204	ENSMUSG00000026107	Nabp1	19.7393	-7.24079	1.63221	-4.43618	9.15672e-06	0.00134979
133582	ENSMUST00000167967	ENSMUSG00000095134	Mid1-ps1	19.7487	-7.24292	1.52155	-4.76023	1.9337e-06	0.000369558
75237	ENSMUST00000231125	ENSMUSG00000049076	Acap2	19.8004	-7.24769	1.60693	-4.51028	6.4743e-06	0.00101307
103855	ENSMUST00000174629	ENSMUSG00000063646	Jakmip1	19.798	-7.24775	1.7326	-4.18317	2.87472e-05	0.00334388
51461	ENSMUST00000204930	ENSMUSG00000009281	Rarres2	19.8051	-7.24822	1.97787	-3.66467	0.00024766	0.0188176
104344	ENSMUST00000131126	ENSMUSG00000055541	Lair1	19.9409	-7.25577	1.56394	-4.63942	3.49381e-06	0.000611686
41042	ENSMUST00000145838	ENSMUSG00000027198	Ext2	19.9692	-7.26012	1.69858	-4.27422	1.91809e-05	0.00239507
14123	ENSMUST00000069968	ENSMUSG00000021493	Pdlim7	112.996	-7.27899	1.31884	-5.51923	3.40494e-08	1.68952e-05
33452	ENSMUST00000021120	ENSMUSG00000020773	Trim47	20.2527	-7.27938	1.71865	-4.23551	2.28033e-05	0.00277812
115532	ENSMUST00000134553	ENSMUSG00000026843	Fubp3	20.2956	-7.28109	1.58312	-4.5992	4.24115e-06	0.000703189
38610	ENSMUST00000052691	ENSMUSG00000050088	1600012H06Rik	20.4444	-7.29205	1.58706	-4.5947	4.33367e-06	0.000713801
132581	ENSMUST00000114975	ENSMUSG00000028944	Prkag2	20.5094	-7.29577	1.74622	-4.17804	2.94031e-05	0.00338453
129657	ENSMUST00000124349	ENSMUSG00000007610	Gtpbp3	20.6604	-7.30695	1.54698	-4.72337	2.31973e-06	0.000431797
74667	ENSMUST00000187042	ENSMUSG00000026425	Srgap2	20.7349	-7.31208	1.78061	-4.10651	4.01681e-05	0.00437239
6829	ENSMUST00000164992	ENSMUSG00000048000	Gigyf2	20.8927	-7.3238	2.3602	-3.10304	0.00191544	0.0880716
102421	ENSMUST00000102739	ENSMUSG00000028568	Btf3l4	20.8886	-7.32488	1.77639	-4.12346	3.7322e-05	0.00409822
23345	ENSMUST00000133108	ENSMUSG00000032402	Smad3	21.0096	-7.3319	1.55176	-4.72489	2.3024e-06	0.00043017
97077	ENSMUST00000213763	ENSMUSG00000031939	Taf1d	21.1915	-7.34509	1.62971	-4.50698	6.57563e-06	0.00102572
16786	ENSMUST00000102592	ENSMUSG00000030516	Tjp1	21.2958	-7.35022	1.63845	-4.48607	7.25477e-06	0.00110316
40412	ENSMUST00000177689	ENSMUSG00000035513	Ntng2	21.3729	-7.35727	2.03714	-3.61157	0.000304343	0.0220856
2270	ENSMUST00000069298	ENSMUSG00000025188	Hps1	21.4462	-7.36145	1.9485	-3.77801	0.000158084	0.0134162
112449	ENSMUST00000109691	ENSMUSG00000041992	Rapgef5	21.6861	-7.37908	1.6768	-4.4007	1.079e-05	0.00152485
44178	ENSMUST00000009713	ENSMUSG00000009569	Mrtfb	21.7313	-7.3804	1.53099	-4.82067	1.43079e-06	0.000287722
32134	ENSMUST00000038900	ENSMUSG00000034021	Pds5b	21.8774	-7.39049	1.77706	-4.15883	3.19879e-05	0.00365684
14736	ENSMUST00000113735	ENSMUSG00000000881	Dlg3	22.2193	-7.41404	1.71817	-4.31509	1.59538e-05	0.0020483
101087	ENSMUST00000119847	ENSMUSG00000032040	Dcps	22.3607	-7.42109	1.54874	-4.7917	1.65373e-06	0.000319713
79711	ENSMUST00000197260	ENSMUSG00000044791	Setd2	22.3713	-7.42123	1.70094	-4.36302	1.28278e-05	0.00172203
98025	ENSMUST00000142087	ENSMUSG00000026939	Tmem141	22.4357	-7.42736	1.85078	-4.0131	5.99273e-05	0.006098
22759	ENSMUST00000190046	ENSMUSG00000026159	Agfg1	22.5198	-7.43246	1.67738	-4.43098	9.38043e-06	0.0013654
18470	ENSMUST00000021359	ENSMUSG00000020974	Pole2	22.8406	-7.4523	1.50825	-4.94103	7.77107e-07	0.000167871
115151	ENSMUST00000135890	ENSMUSG00000043909	Trp53bp1	23.1167	-7.4693	1.73305	-4.30992	1.63312e-05	0.00208606
41570	ENSMUST00000159817	ENSMUSG00000026694	Eef1aknmt	23.1286	-7.47088	1.51558	-4.92937	8.24935e-07	0.000175771
107997	ENSMUST00000091089	ENSMUSG00000026825	Dnm1	23.259	-7.4788	1.6616	-4.50096	6.76457e-06	0.00104644
35919	ENSMUST00000024881	ENSMUSG00000024077	Strn	23.273	-7.48012	1.9833	-3.77156	0.000162233	0.0136291
54815	ENSMUST00000142491	ENSMUSG00000089917	Uckl1	23.3466	-7.48304	1.71577	-4.36134	1.29269e-05	0.00172607
95838	ENSMUST00000064547	ENSMUSG00000052605	Isoc2b	23.3619	-7.48515	2.06939	-3.61708	0.000297947	0.0217475
61539	ENSMUST00000208730	ENSMUSG00000039361	Picalm	23.434	-7.49065	2.268	-3.30275	0.00095742	0.0527075
43944	ENSMUST00000227259	ENSMUSG00000022091	Sorbs3	23.6201	-7.5023	1.73586	-4.32196	1.54647e-05	0.00201129
32125	ENSMUST00000032218	ENSMUSG00000030125	Lrrc23	23.7336	-7.50668	1.6302	-4.60476	4.12946e-06	0.000689105
113192	ENSMUST00000108433	ENSMUSG00000038178	Slc43a2	23.7945	-7.51288	1.70032	-4.4185	9.93883e-06	0.00142595
41587	ENSMUST00000160713	ENSMUSG00000038425	Poli	23.8182	-7.51391	1.91283	-3.92817	8.55938e-05	0.00816459
141928	ENSMUST00000199051	ENSMUSG00000028098	Rnf115	23.9196	-7.51851	1.85112	-4.0616	4.87379e-05	0.00508417
118502	ENSMUST00000029812	ENSMUSG00000028163	Nfkb1	84.3088	-7.53421	1.26438	-5.95884	2.54038e-09	2.25884e-06
102805	ENSMUST00000227293	ENSMUSG00000024137	E4f1	24.4304	-7.54839	1.71939	-4.39016	1.13267e-05	0.0015624
19068	ENSMUST00000212993	ENSMUSG00000031930	Wwp2	24.435	-7.54884	1.62487	-4.64581	3.38737e-06	0.000598164
69658	ENSMUST00000132304	ENSMUSG00000025451	Paip1	24.5422	-7.55609	1.8234	-4.14396	3.41359e-05	0.00385604
83876	ENSMUST00000138894	ENSMUSG00000040479	Dgkz	24.6005	-7.55981	1.49151	-5.06857	4.00813e-07	9.60263e-05
68239	ENSMUST00000113906	ENSMUSG00000022940	Pigp	24.6675	-7.56246	1.59299	-4.74733	2.06118e-06	0.000390281
126574	ENSMUST00000022867	ENSMUSG00000022257	Laptm4b	24.7634	-7.57047	1.80987	-4.18289	2.87828e-05	0.00334388
59153	ENSMUST00000178116	ENSMUSG00000026269	Rnpepl1	24.7825	-7.5715	1.93639	-3.91011	9.22553e-05	0.0086183
141957	ENSMUST00000183007	ENSMUSG00000058690	Ccser2	25.1129	-7.5882	1.81078	-4.19057	2.78256e-05	0.00327831
14791	ENSMUST00000208183	ENSMUSG00000051590	Map3k19	25.125	-7.58938	1.56692	-4.8435	1.27573e-06	0.000260728
99885	ENSMUST00000145133	ENSMUSG00000039137	Whrn	25.102	-7.58947	1.92156	-3.94965	7.82664e-05	0.00758019
76584	ENSMUST00000168507	ENSMUSG00000005936	Kctd20	25.3191	-7.60121	1.53951	-4.93743	7.91576e-07	0.000170111
65701	ENSMUST00000172455	ENSMUSG00000073423	Zfp414	25.4108	-7.60607	1.94322	-3.91416	9.07198e-05	0.00850659
40757	ENSMUST00000047510	ENSMUSG00000038429	Usp5	25.4637	-7.6104	1.5806	-4.81489	1.47283e-06	0.000294001
106621	ENSMUST00000113498	ENSMUSG00000064080	Fbln2	25.4926	-7.61218	1.89889	-4.00876	6.10389e-05	0.00617443
103125	ENSMUST00000085299	ENSMUSG00000034574	Daam1	25.5148	-7.61344	2.05701	-3.70122	0.000214564	0.0168925
58900	ENSMUST00000170148	ENSMUSG00000033027	Klrc3	25.8331	-7.62973	1.79799	-4.24347	2.20088e-05	0.00269933
114017	ENSMUST00000152065	ENSMUSG00000020654	Adcy3	25.8649	-7.63075	1.69616	-4.49884	6.83267e-06	0.00105269
15697	ENSMUST00000122003	ENSMUSG00000034724	Cnot6l	25.8889	-7.63226	1.58536	-4.81421	1.47783e-06	0.000294001
31031	ENSMUST00000230315	ENSMUSG00000022526	Zfp251	25.9543	-7.63815	1.78029	-4.2904	1.78352e-05	0.00225516
41539	ENSMUST00000002008	ENSMUSG00000001943	Vsig2	26.1156	-7.64707	1.70316	-4.48993	7.12461e-06	0.00109096
38408	ENSMUST00000185534	ENSMUSG00000026107	Nabp1	26.331	-7.65779	1.52871	-5.00932	5.46228e-07	0.000125352
141104	ENSMUST00000032884	ENSMUSG00000030649	Anapc15	26.4708	-7.66445	1.57143	-4.87738	1.07506e-06	0.000226178
64283	ENSMUST00000160163	ENSMUSG00000040669	Phc1	26.4838	-7.66638	1.5768	-4.86198	1.16218e-06	0.000240466
95878	ENSMUST00000107420	ENSMUSG00000059810	Rgs3	26.6261	-7.67427	1.87243	-4.09856	4.15732e-05	0.00450575
93452	ENSMUST00000029726	ENSMUSG00000028085	Gatb	26.8932	-7.68754	1.55591	-4.94086	7.77803e-07	0.000167871
31687	ENSMUST00000140940	ENSMUSG00000026031	Cflar	26.9391	-7.68978	1.57082	-4.8954	9.81075e-07	0.000207276
38404	ENSMUST00000027279	ENSMUSG00000026107	Nabp1	27.0337	-7.69617	1.65695	-4.64477	3.40463e-06	0.000598164
71922	ENSMUST00000181907	ENSMUSG00000037416	Dmxl1	27.1867	-7.70494	1.69887	-4.53534	5.75101e-06	0.000914173
116759	ENSMUST00000225917	ENSMUSG00000024911	Fibp	27.4244	-7.71561	1.67206	-4.61443	3.94178e-06	0.0006668
3653	ENSMUST00000187989	ENSMUSG00000030577	Cd22	27.6303	-7.72693	1.75602	-4.40025	1.08128e-05	0.00152485
110940	ENSMUST00000079855	ENSMUSG00000058470	Gm8369	54.2677	-7.73331	1.61314	-4.79394	1.63537e-06	0.000317389
65610	ENSMUST00000113753	ENSMUSG00000054226	Tprkb	28.4144	-7.76678	1.75355	-4.42917	9.4598e-06	0.00136781
30939	ENSMUST00000185861	ENSMUSG00000022587	Ly6e	28.4962	-7.77199	2.09363	-3.7122	0.000205463	0.0164082
81379	ENSMUST00000117644	ENSMUSG00000058240	Cryzl1	28.5256	-7.77314	1.80988	-4.29484	1.74817e-05	0.00222168
38880	ENSMUST00000155410	ENSMUSG00000019802	Sec63	28.6626	-7.77994	1.49166	-5.21562	1.832e-07	4.76151e-05
114229	ENSMUST00000201624	ENSMUSG00000042331	Specc1	28.8555	-7.7895	2.15291	-3.61814	0.000296733	0.0217222
117993	ENSMUST00000179054	ENSMUSG00000097327	E030030I06Rik	29.4193	-7.81687	1.52409	-5.12886	2.91497e-07	7.19008e-05
110585	ENSMUST00000108476	ENSMUSG00000005949	Ctns	29.4827	-7.8215	1.69354	-4.61845	3.86626e-06	0.000656241
110402	ENSMUST00000160518	ENSMUSG00000027692	Tnik	29.5329	-7.82404	1.58251	-4.94406	7.65112e-07	0.000167296
872	ENSMUST00000153038	ENSMUSG00000020849	Ywhae	57.8056	-7.82622	1.54527	-5.06464	4.09178e-07	9.75637e-05
109569	ENSMUST00000039234	ENSMUSG00000040410	Fbxl4	29.6156	-7.82629	1.73877	-4.50104	6.76208e-06	0.00104644
58121	ENSMUST00000147604	ENSMUSG00000037860	Aim2	29.8935	-7.84059	1.92027	-4.08307	4.44447e-05	0.00473759
11625	ENSMUST00000121337	ENSMUSG00000066363	Serpina3f	30.3819	-7.86369	1.53813	-5.11248	3.17951e-07	7.76607e-05
79490	ENSMUST00000125445	ENSMUSG00000053730	Tmem39b	30.4039	-7.86412	1.6436	-4.7847	1.71243e-06	0.000329788
108681	ENSMUST00000113936	ENSMUSG00000030035	Wbp1	30.4923	-7.86853	1.80467	-4.3601	1.30005e-05	0.00173127
21581	ENSMUST00000195804	ENSMUSG00000004709	Cd244a	30.5049	-7.86974	1.48591	-5.29625	1.18204e-07	3.36289e-05
118317	ENSMUST00000022856	ENSMUSG00000022248	Rad1	31.1625	-7.90068	1.6791	-4.70531	2.53483e-06	0.000464725
66441	ENSMUST00000171474	ENSMUSG00000014074	Rnf168	31.1402	-7.90075	1.70774	-4.62644	3.71999e-06	0.000637902
96961	ENSMUST00000113721	ENSMUSG00000026171	Rnf25	31.2238	-7.90363	1.51656	-5.21153	1.87285e-07	4.83389e-05
24029	ENSMUST00000078478	ENSMUSG00000043587	Pxylp1	31.2777	-7.90521	1.58502	-4.98745	6.118e-07	0.000137991
72004	ENSMUST00000142820	ENSMUSG00000027519	Rab22a	31.2462	-7.90558	1.59953	-4.94245	7.71462e-07	0.000167871
74339	ENSMUST00000173168	ENSMUSG00000031976	Urb2	31.2808	-7.90567	1.48302	-5.3308	9.77796e-08	2.98538e-05
133527	ENSMUST00000089207	ENSMUSG00000068134	Zfp120	61.2365	-7.90704	1.37643	-5.74459	9.21466e-09	6.07101e-06
84405	ENSMUST00000111726	ENSMUSG00000040370	Etfrf1	31.3088	-7.90712	1.47834	-5.34864	8.8619e-08	2.80844e-05
79734	ENSMUST00000124826	ENSMUSG00000025809	Itgb1	125.684	-7.91131	2.25842	-3.50302	0.000460012	0.0300309
24262	ENSMUST00000206034	ENSMUSG00000051910	Sox6	31.4422	-7.91471	1.73096	-4.57244	4.82082e-06	0.000786281
70799	ENSMUST00000132320	ENSMUSG00000045983	Eif4g1	62.6104	-7.93919	2.59275	-3.06207	0.00219812	0.095625
112831	ENSMUST00000179855	ENSMUSG00000017561	Crlf3	32.0895	-7.94282	1.54091	-5.15465	2.54111e-07	6.3939e-05
15008	ENSMUST00000116558	ENSMUSG00000024939	Fam89b	32.1777	-7.94693	1.49447	-5.31755	1.05176e-07	3.17251e-05
73827	ENSMUST00000233561	ENSMUSG00000063952	Brpf3	32.395	-7.95568	1.6566	-4.80241	1.56765e-06	0.000306622
136697	ENSMUST00000053148	ENSMUSG00000029534	St7	32.6784	-7.96827	1.69103	-4.71209	2.45184e-06	0.000451355
120262	ENSMUST00000111836	ENSMUSG00000042772	Smg7	32.9893	-7.98333	1.81537	-4.39764	1.09437e-05	0.00153065
39263	ENSMUST00000136318	ENSMUSG00000020776	Fbf1	33.0162	-7.984	1.58561	-5.0353	4.771e-07	0.000111632
135367	ENSMUST00000030884	ENSMUSG00000029020	Mfn2	33.4801	-8.00439	1.46115	-5.47816	4.29776e-08	2.01119e-05
114206	ENSMUST00000154585	ENSMUSG00000027829	Ccnl1	33.61	-8.00966	1.79508	-4.46202	8.11911e-06	0.00121355
5056	ENSMUST00000133089	ENSMUSG00000030846	Tial1	34.0758	-8.02921	1.47	-5.46204	4.70682e-08	2.10429e-05
40735	ENSMUST00000071804	ENSMUSG00000056383	AI987944	34.1187	-8.03198	1.51231	-5.31108	1.08977e-07	3.21092e-05
130610	ENSMUST00000177743	ENSMUSG00000042079	Hnrnpf	34.2034	-8.03563	1.5481	-5.19064	2.09576e-07	5.38148e-05
78597	ENSMUST00000198560	ENSMUSG00000029470	P2rx4	34.2473	-8.03696	1.51647	-5.29978	1.15945e-07	3.35583e-05
84269	ENSMUST00000087897	ENSMUSG00000037426	Depdc5	34.309	-8.0389	1.50641	-5.33648	9.4769e-08	2.96492e-05
137705	ENSMUST00000140466	ENSMUSG00000047193	Dync2h1	34.9482	-8.06566	1.47028	-5.4858	4.11604e-08	1.94433e-05
22234	ENSMUST00000028835	ENSMUSG00000027357	Crls1	34.9589	-8.06692	1.47492	-5.46938	4.51623e-08	2.09386e-05
8946	ENSMUST00000182768	ENSMUSG00000097589	Dleu2	35.1795	-8.07485	1.92996	-4.18396	2.86477e-05	0.0033437
94540	ENSMUST00000227299	ENSMUSG00000022195	6030458C11Rik	35.6946	-8.09585	1.53485	-5.27469	1.32981e-07	3.71991e-05
11216	ENSMUST00000227745	ENSMUSG00000002496	Tsc2	36.6631	-8.13488	1.58648	-5.12763	2.93405e-07	7.20165e-05
97822	ENSMUST00000084589	ENSMUSG00000030720	Cln3	36.6739	-8.13534	1.64883	-4.93401	8.05602e-07	0.000172385
94727	ENSMUST00000137474	ENSMUSG00000058818	Pirb	36.6624	-8.13555	1.85881	-4.37676	1.20455e-05	0.00164793
74585	ENSMUST00000001565	ENSMUSG00000001524	Gtf2h4	36.7436	-8.13772	1.5537	-5.23763	1.6265e-07	4.40227e-05
114376	ENSMUST00000207843	ENSMUSG00000079610	Ankrd39	36.9982	-8.14763	1.53117	-5.32117	1.031e-07	3.12873e-05
10602	ENSMUST00000176764	ENSMUSG00000011832	Evi5l	37.0398	-8.15045	1.69902	-4.79715	1.60941e-06	0.000313566
131319	ENSMUST00000100739	ENSMUSG00000056069	Otulinl	37.0683	-8.15141	1.80219	-4.52306	6.09524e-06	0.000962855
126027	ENSMUST00000146506	ENSMUSG00000002102	Psmc3	37.1294	-8.15299	1.56075	-5.22378	1.75304e-07	4.66906e-05
106035	ENSMUST00000176509	ENSMUSG00000056459	Zbtb25	37.1872	-8.15531	1.54897	-5.26498	1.40204e-07	3.85731e-05
52959	ENSMUST00000043526	ENSMUSG00000036712	Cyld	37.2511	-8.15867	2.44537	-3.33638	0.000848768	0.0481854
32468	ENSMUST00000169736	ENSMUSG00000062031	Pgghg	37.4575	-8.16617	1.58035	-5.16733	2.37465e-07	6.00524e-05
70940	ENSMUST00000166151	ENSMUSG00000063268	Parp10	38.5034	-8.20504	1.6937	-4.84445	1.26963e-06	0.000260546
30104	ENSMUST00000077472	ENSMUSG00000030930	Chst15	38.6202	-8.21067	1.98997	-4.12603	3.69081e-05	0.00406733
48726	ENSMUST00000118666	ENSMUSG00000050921	P2ry10	75.8235	-8.21627	2.68101	-3.06462	0.00217949	0.0951951
131456	ENSMUST00000141230	ENSMUSG00000038271	Iffo1	39.1103	-8.22903	1.54944	-5.31098	1.0904e-07	3.21092e-05
135576	ENSMUST00000059199	ENSMUSG00000045757	Zfp764	39.285	-8.2341	1.74508	-4.71848	2.37616e-06	0.000439036
137541	ENSMUST00000166360	ENSMUSG00000001211	Agpat3	40.6723	-8.28454	2.12397	-3.90049	9.59968e-05	0.0089014
4396	ENSMUST00000053594	ENSMUSG00000045867	Cradd	40.6568	-8.28466	1.45292	-5.70209	1.18348e-08	7.24298e-06
72725	ENSMUST00000120450	ENSMUSG00000022962	Gart	41.6059	-8.31779	1.45436	-5.71921	1.07019e-08	6.69835e-06
9973	ENSMUST00000027372	ENSMUSG00000026180	Cxcr2	41.6512	-8.3187	1.82867	-4.54903	5.3893e-06	0.000862151
12189	ENSMUST00000101249	ENSMUSG00000020358	Hnrnpab	41.9567	-8.32982	1.45221	-5.73596	9.69595e-09	6.2243e-06
52154	ENSMUST00000112610	ENSMUSG00000007458	M6pr	42.5041	-8.34803	1.85896	-4.4907	7.0989e-06	0.00109036
63230	ENSMUST00000120691	ENSMUSG00000037098	Rab11fip3	42.5476	-8.35001	2.12849	-3.92297	8.74656e-05	0.00831039
44022	ENSMUST00000225196	ENSMUSG00000021962	Dcp1a	43.2876	-8.37455	1.48019	-5.65776	1.53363e-08	8.43868e-06
74721	ENSMUST00000085671	ENSMUSG00000055991	Zkscan5	43.4468	-8.37993	1.4797	-5.66325	1.4853e-08	8.32735e-06
830	ENSMUST00000108473	ENSMUSG00000030409	Dmpk	43.4496	-8.38081	1.5124	-5.5414	3.00063e-08	1.54894e-05
104210	ENSMUST00000011055	ENSMUSG00000010911	Apip	43.5567	-8.38327	1.47198	-5.69525	1.23188e-08	7.34319e-06
68677	ENSMUST00000035201	ENSMUSG00000032582	Rbm6	43.6917	-8.38816	1.69578	-4.94648	7.55673e-07	0.000165956
129886	ENSMUST00000071023	ENSMUSG00000036022	Fam122b	43.7085	-8.38949	1.59936	-5.24552	1.55843e-07	4.24095e-05
111163	ENSMUST00000021991	ENSMUSG00000021519	Mterf3	43.9279	-8.39569	1.44983	-5.79082	7.00425e-09	4.87107e-06
16996	ENSMUST00000090095	ENSMUSG00000022307	Oxr1	43.938	-8.3966	1.85963	-4.51519	6.3261e-06	0.00099298
120340	ENSMUST00000177543	ENSMUSG00000049659	Aftph	44.5953	-8.41767	2.20892	-3.81076	0.000138538	0.0121063
104262	ENSMUST00000022998	ENSMUSG00000022369	Mtbp	45.2878	-8.44037	1.49072	-5.66193	1.49677e-08	8.32735e-06
23643	ENSMUST00000132494	ENSMUSG00000098950	Gm28036	45.6186	-8.45125	1.64347	-5.14232	2.71364e-07	6.76007e-05
66259	ENSMUST00000232437	ENSMUSG00000040276	Pacsin1	45.7447	-8.45375	1.72288	-4.90674	9.2602e-07	0.000196473
12673	ENSMUST00000106787	ENSMUSG00000002233	Rhoc	46.2648	-8.4701	1.57532	-5.37675	7.58428e-08	2.45007e-05
62744	ENSMUST00000034375	ENSMUSG00000031901	Dus2	46.2898	-8.47223	1.57711	-5.37201	7.78639e-08	2.49923e-05
127309	ENSMUST00000136331	ENSMUSG00000026466	Tor1aip1	46.3862	-8.47449	1.4341	-5.90927	3.43629e-09	2.68847e-06
42049	ENSMUST00000045744	ENSMUSG00000034917	Tjp3	46.4022	-8.47504	1.64971	-5.1373	2.78721e-07	6.90897e-05
112366	ENSMUST00000032994	ENSMUSG00000030741	Spns1	46.6568	-8.48348	1.58744	-5.34411	9.08616e-08	2.8614e-05
40023	ENSMUST00000103201	ENSMUSG00000020532	Acaca	46.7718	-8.48731	1.68442	-5.03871	4.6867e-07	0.000110175
45827	ENSMUST00000107233	ENSMUSG00000028126	Pip5k1a	47.8503	-8.51922	1.57935	-5.39414	6.88506e-08	2.29833e-05
12412	ENSMUST00000171338	ENSMUSG00000058239	Usf2	48.3165	-8.53285	1.85699	-4.59498	4.32797e-06	0.000713801
42173	ENSMUST00000103227	ENSMUSG00000027361	Gabpb1	48.5351	-8.53992	1.54235	-5.53696	3.07768e-08	1.57251e-05
43208	ENSMUST00000177170	ENSMUSG00000073434	Wdr90	48.9709	-8.55317	1.80184	-4.74691	2.06552e-06	0.000390281
120216	ENSMUST00000159064	ENSMUSG00000027942	4933434E20Rik	49.0045	-8.55411	1.50027	-5.70171	1.18614e-08	7.24298e-06
62176	ENSMUST00000232778	ENSMUSG00000005823	Gpr108	50.1405	-8.58634	1.52151	-5.64332	1.66806e-08	8.98097e-06
125482	ENSMUST00000098604	ENSMUSG00000074227	Spint2	50.1273	-8.58699	1.50042	-5.72304	1.04632e-08	6.63181e-06
66554	ENSMUST00000106240	ENSMUSG00000030786	Itgam	50.2316	-8.58939	1.78426	-4.81397	1.47964e-06	0.000294001
10520	ENSMUST00000163748	ENSMUSG00000037174	Elf2	50.3853	-8.5935	2.05192	-4.18803	2.81381e-05	0.00330735
31588	ENSMUST00000049714	ENSMUSG00000034940	Synrg	50.5086	-8.59716	1.51818	-5.66282	1.48906e-08	8.32735e-06
103971	ENSMUST00000148040	ENSMUSG00000002983	Relb	51.6599	-8.62952	1.53458	-5.62338	1.87256e-08	9.86977e-06
91484	ENSMUST00000112568	ENSMUSG00000035168	Tanc1	52.4436	-8.6511	1.9534	-4.42873	9.47893e-06	0.00136781
21079	ENSMUST00000179584	ENSMUSG00000026773	Pfkfb3	52.4411	-8.65153	1.42758	-6.06027	1.35897e-09	1.41763e-06
96408	ENSMUST00000107115	ENSMUSG00000020923	Ubtf	52.6207	-8.65604	2.11845	-4.08603	4.38826e-05	0.00470512
28830	ENSMUST00000095743	ENSMUSG00000038481	Cdk19	53.3662	-8.6775	1.64166	-5.28581	1.25149e-07	3.54036e-05
18755	ENSMUST00000113706	ENSMUSG00000045409	Trim39	53.6276	-8.68446	1.87979	-4.61992	3.83894e-06	0.00065382
113558	ENSMUST00000120834	ENSMUSG00000027695	Pld1	53.862	-8.69052	1.46093	-5.94861	2.70422e-09	2.29501e-06
77352	ENSMUST00000125975	ENSMUSG00000000738	Spg7	55.8602	-8.74287	2.10817	-4.14713	3.36665e-05	0.00381391
126768	ENSMUST00000168631	ENSMUSG00000026991	Pkp4	55.9635	-8.74562	1.43511	-6.09402	1.1011e-09	1.19857e-06
57168	ENSMUST00000098362	ENSMUSG00000031835	Mbtps1	56.1351	-8.74959	1.93445	-4.52304	6.09572e-06	0.000962855
10778	ENSMUST00000082197	ENSMUSG00000062906	Hdac10	56.5985	-8.7623	1.82278	-4.80711	1.5313e-06	0.000300786
54395	ENSMUST00000074082	ENSMUSG00000032786	Alas1	57.8801	-8.79343	1.61133	-5.45726	4.83539e-08	2.10537e-05
91946	ENSMUST00000044721	ENSMUSG00000019302	Atp6v0a1	58.1515	-8.80013	1.87434	-4.69506	2.66524e-06	0.000481784
140934	ENSMUST00000047885	ENSMUSG00000039480	Nt5dc1	58.504	-8.80918	1.42983	-6.16099	7.2293e-10	8.82891e-07
95491	ENSMUST00000204178	ENSMUSG00000059182	Skap2	58.6475	-8.81262	1.51315	-5.82401	5.7453e-09	4.16925e-06
71551	ENSMUST00000198878	ENSMUSG00000028173	Wls	58.7159	-8.81469	1.45926	-6.04053	1.53608e-09	1.53829e-06
75062	ENSMUST00000052441	ENSMUSG00000049624	Slc17a5	58.7117	-8.8148	1.45098	-6.07507	1.23933e-09	1.32033e-06
21173	ENSMUST00000050735	ENSMUSG00000049421	Zfp260	59.3613	-8.83033	1.88189	-4.69226	2.70202e-06	0.000486675
119615	ENSMUST00000021468	ENSMUSG00000021068	Nin	60.6525	-8.86125	1.84339	-4.80704	1.5318e-06	0.000300786
30295	ENSMUST00000078323	ENSMUSG00000013495	Tmem175	60.9638	-8.8683	1.64791	-5.38154	7.38525e-08	2.40126e-05
127481	ENSMUST00000037380	ENSMUSG00000037685	Atp8a1	61.0583	-8.87116	1.42095	-6.24313	4.28892e-10	5.96541e-07
50415	ENSMUST00000092378	ENSMUSG00000025575	Cant1	61.1787	-8.87344	1.57997	-5.61622	1.95177e-08	1.01801e-05
46365	ENSMUST00000004576	ENSMUSG00000004462	Tbccd1	61.5157	-8.88145	1.47	-6.04181	1.52394e-09	1.53829e-06
39264	ENSMUST00000103031	ENSMUSG00000020776	Fbf1	61.6533	-8.88467	2.37727	-3.73734	0.000185977	0.0151897
130883	ENSMUST00000057836	ENSMUSG00000049755	Zfp672	62.4447	-8.90396	1.52686	-5.83156	5.49123e-09	4.09992e-06
25562	ENSMUST00000121085	ENSMUSG00000037552	Plekhg2	62.4974	-8.90503	1.58179	-5.6297	1.8052e-08	9.61593e-06
82359	ENSMUST00000214042	ENSMUSG00000032220	Myo1e	63.1532	-8.92032	1.781	-5.00861	5.48253e-07	0.000125352
109032	ENSMUST00000112881	ENSMUSG00000073609	D2hgdh	63.5176	-8.92777	1.5474	-5.76953	7.94912e-09	5.30704e-06
114814	ENSMUST00000112224	ENSMUSG00000031342	Gpm6b	63.5974	-8.9296	1.43197	-6.2359	4.4919e-10	6.07888e-07
10887	ENSMUST00000031655	ENSMUSG00000029650	Slc46a3	64.316	-8.94599	1.41726	-6.31217	2.75146e-10	4.92039e-07
77706	ENSMUST00000063089	ENSMUSG00000050312	Nsun3	64.5701	-8.95204	1.75367	-5.10473	3.31259e-07	8.05184e-05
117331	ENSMUST00000108375	ENSMUSG00000000631	Myo18a	65.8546	-8.97987	1.73669	-5.17068	2.33238e-07	5.92827e-05
139156	ENSMUST00000169385	ENSMUSG00000022246	Rai14	67.1229	-9.00812	1.59513	-5.64727	1.63012e-08	8.87211e-06
47718	ENSMUST00000231451	ENSMUSG00000022771	Ppil2	67.816	-9.02254	1.88612	-4.78365	1.72141e-06	0.000330248
121658	ENSMUST00000124187	ENSMUSG00000027285	Haus2	68.1043	-9.02822	1.47759	-6.11009	9.95733e-10	1.13314e-06
130329	ENSMUST00000084979	ENSMUSG00000030761	Myo7a	68.6991	-9.04114	2.42829	-3.72325	0.000196677	0.0158074
28054	ENSMUST00000111333	ENSMUSG00000075040	Zfp408	69.1696	-9.05133	1.44963	-6.24388	4.2684e-10	5.96541e-07
80385	ENSMUST00000169383	ENSMUSG00000023952	Gtpbp2	70.9072	-9.08668	1.56723	-5.79792	6.7144e-09	4.73526e-06
91155	ENSMUST00000224995	ENSMUSG00000074886	Grk6	71.1678	-9.0921	1.59593	-5.69706	1.21888e-08	7.34319e-06
47213	ENSMUST00000016631	ENSMUSG00000016487	Ppfibp1	74.0098	-9.14881	1.43226	-6.38767	1.68436e-10	3.39461e-07
74301	ENSMUST00000135298	ENSMUSG00000039585	Myo9a	74.3976	-9.1563	1.75005	-5.23203	1.67655e-07	4.51336e-05
58097	ENSMUST00000219197	ENSMUSG00000021112	Mpp5	74.9257	-9.16652	1.77086	-5.17631	2.26322e-07	5.78182e-05
101806	ENSMUST00000220171	ENSMUSG00000061983	Rps12	75.8546	-9.18374	1.54488	-5.94464	2.77061e-09	2.31217e-06
118431	ENSMUST00000166748	ENSMUSG00000020893	Per1	76.1947	-9.19049	2.98866	-3.07512	0.0021042	0.0930362
134989	ENSMUST00000055833	ENSMUSG00000027104	Atf2	76.4104	-9.19466	2.98581	-3.07945	0.00207383	0.0923031
73191	ENSMUST00000098576	ENSMUSG00000038535	Zfp280d	76.7209	-9.20055	1.73308	-5.30877	1.10365e-07	3.2129e-05
30250	ENSMUST00000051226	ENSMUSG00000033065	Pfkm	77.805	-9.22093	1.50705	-6.11854	9.44349e-10	1.09966e-06
81597	ENSMUST00000084885	ENSMUSG00000009741	Ubp1	78.4393	-9.23207	1.83389	-5.03415	4.7997e-07	0.000111782
140301	ENSMUST00000165293	ENSMUSG00000020594	Pum2	79.3305	-9.24886	1.4753	-6.26916	3.63002e-10	5.50794e-07
2892	ENSMUST00000065353	ENSMUSG00000053110	Yap1	79.3805	-9.24998	1.71855	-5.38244	7.34813e-08	2.40126e-05
60445	ENSMUST00000068452	ENSMUSG00000036550	Cnot1	80.4434	-9.26911	1.71208	-5.41394	6.16514e-08	2.29833e-05
46615	ENSMUST00000145459	ENSMUSG00000026199	Ankzf1	81.3455	-9.2848	3.00805	-3.08665	0.00202426	0.0907474
58499	ENSMUST00000123399	ENSMUSG00000026667	Uhmk1	81.4024	-9.28585	3.03017	-3.06446	0.00218063	0.0951951
138614	ENSMUST00000140393	ENSMUSG00000031389	Arhgap4	81.7346	-9.29147	1.74857	-5.31374	1.07395e-07	3.21092e-05
248	ENSMUST00000170862	ENSMUSG00000024576	Csnk1a1	82.2779	-9.30113	1.55938	-5.96462	2.4521e-09	2.23239e-06
26117	ENSMUST00000048305	ENSMUSG00000041846	Ppp4r3a	84.3414	-9.33745	1.46339	-6.38071	1.76266e-10	3.39461e-07
10353	ENSMUST00000161410	ENSMUSG00000021266	Wars	85.3343	-9.35441	1.53301	-6.10198	1.04765e-09	1.16574e-06
25996	ENSMUST00000132329	ENSMUSG00000042185	Nfrkb	86.8396	-9.37929	1.4616	-6.41714	1.38858e-10	3.16041e-07
104195	ENSMUST00000100500	ENSMUSG00000017210	Med24	87.1419	-9.38466	1.52778	-6.14268	8.11381e-10	9.67321e-07
43049	ENSMUST00000147399	ENSMUSG00000086564	Cd101	89.1162	-9.41621	1.4734	-6.3908	1.6502e-10	3.39461e-07
68696	ENSMUST00000172818	ENSMUSG00000024083	Pja2	92.7686	-9.47476	1.53594	-6.16871	6.88491e-10	8.61853e-07
26662	ENSMUST00000089645	ENSMUSG00000068329	Htra2	93.4825	-9.48554	3.01939	-3.14154	0.0016806	0.0804683
69691	ENSMUST00000169938	ENSMUSG00000021111	Papola	94.5022	-9.50103	3.03477	-3.13073	0.00174375	0.0822157
49326	ENSMUST00000029179	ENSMUSG00000027650	Tti1	95.6435	-9.51849	1.6377	-5.81212	6.16863e-09	4.41251e-06
53062	ENSMUST00000066177	ENSMUSG00000034101	Ctnnd1	96.1307	-9.52604	1.4158	-6.72838	1.71557e-11	5.36887e-08
22211	ENSMUST00000111338	ENSMUSG00000040549	Ckap5	96.3682	-9.52926	3.05083	-3.1235	0.00178714	0.0837883
95590	ENSMUST00000118850	ENSMUSG00000055553	Kxd1	96.8729	-9.53689	1.60942	-5.92566	3.11039e-09	2.51199e-06
79506	ENSMUST00000233245	ENSMUSG00000024053	Emilin2	191.945	-9.56022	2.72454	-3.50894	0.000449902	0.0296805
25334	ENSMUST00000120563	ENSMUSG00000039942	Ptger4	99.7838	-9.57998	1.5245	-6.28401	3.29949e-10	5.45241e-07
39579	ENSMUST00000167773	ENSMUSG00000032393	Dpp8	100.242	-9.58637	1.65782	-5.78252	7.3591e-09	4.97952e-06
115586	ENSMUST00000090785	ENSMUSG00000038495	Otud7b	103.735	-9.6355	3.04826	-3.16099	0.00157236	0.0770104
80866	ENSMUST00000032749	ENSMUSG00000030534	Vps33b	103.804	-9.63679	1.69336	-5.69092	1.26357e-08	7.37721e-06
35010	ENSMUST00000070200	ENSMUSG00000056220	Pla2g4a	104.17	-9.64196	1.51022	-6.38447	1.71995e-10	3.39461e-07
38494	ENSMUST00000231375	ENSMUSG00000074994	Qser1	105.135	-9.65481	1.60909	-6.00015	1.97132e-09	1.89823e-06
64173	ENSMUST00000102501	ENSMUSG00000027291	Vps39	105.604	-9.66122	1.54036	-6.27205	3.56321e-10	5.50794e-07
39967	ENSMUST00000100194	ENSMUSG00000002546	Golga2	107.051	-9.68081	1.49358	-6.48161	9.07517e-11	2.27206e-07
117310	ENSMUST00000006556	ENSMUSG00000006389	Mpl	109.577	-9.7151	1.63877	-5.92828	3.06124e-09	2.51199e-06
124430	ENSMUST00000102509	ENSMUSG00000017781	Pitpna	111.669	-9.74199	1.83467	-5.30995	1.09656e-07	3.21092e-05
21732	ENSMUST00000143463	ENSMUSG00000004707	Ly9	112.002	-9.74609	1.69748	-5.74152	9.38299e-09	6.10162e-06
83867	ENSMUST00000099709	ENSMUSG00000040479	Dgkz	117.366	-9.81353	1.93187	-5.07982	3.77795e-07	9.0947e-05
67346	ENSMUST00000051264	ENSMUSG00000047798	Cd300lf	123.738	-9.88987	1.65612	-5.97169	2.34803e-09	2.17723e-06
68781	ENSMUST00000090046	ENSMUSG00000033808	Tmem87a	125.521	-9.91084	1.44134	-6.87615	6.14929e-12	3.07907e-08
118439	ENSMUST00000111977	ENSMUSG00000026365	Cfh	128.022	-9.93947	1.70511	-5.82924	5.56788e-09	4.09992e-06
127656	ENSMUST00000114082	ENSMUSG00000026924	Sec16a	130.257	-9.96431	1.60445	-6.21043	5.28385e-10	6.78393e-07
5501	ENSMUST00000115044	ENSMUSG00000022824	Muc13	131.955	-9.98255	1.56846	-6.36456	1.95849e-10	3.63206e-07
5366	ENSMUST00000038863	ENSMUSG00000035202	Lars2	132.754	-9.99146	1.51038	-6.61521	3.71018e-11	9.7777e-08
27997	ENSMUST00000075036	ENSMUSG00000057948	Unc13d	133.64	-10.0012	1.66412	-6.00992	1.85618e-09	1.82241e-06
6095	ENSMUST00000064848	ENSMUSG00000052798	Nup107	150.156	-10.1693	1.40054	-7.26101	3.84197e-13	4.80937e-09
123642	ENSMUST00000107956	ENSMUSG00000036002	Fam214b	164.219	-10.2986	1.43741	-7.16471	7.79532e-13	6.50545e-09
97744	ENSMUST00000057272	ENSMUSG00000037270	4932438A13Rik	171.481	-10.3607	1.6666	-6.21665	5.07875e-10	6.69219e-07
75241	ENSMUST00000230698	ENSMUSG00000049076	Acap2	198.392	-10.571	1.46695	-7.20611	5.75724e-13	5.76553e-09
110891	ENSMUST00000148385	ENSMUSG00000034349	Smc4	271.172	-11.0219	1.45292	-7.58605	3.29805e-14	8.25701e-10

## Sheet: DESeq2_resSigApe_full_mice
	target_id	ens_gene	ext_gene	baseMean	log2FoldChange	lfcSE	pvalue	padj
23843	ENSMUST00000205262	ENSMUSG00000030766	Arhgap17	197.527	12.4915	3.39689	3.18218e-11	8.8521e-08
133421	ENSMUST00000092802	ENSMUSG00000018401	Mtmr4	170.105	12.4142	3.2149	1.07039e-14	5.35966e-10
77817	ENSMUST00000174366	ENSMUSG00000024422	Dhx16	162.546	12.2133	3.32916	1.64001e-11	5.36887e-08
53164	ENSMUST00000121322	ENSMUSG00000032232	Cgnl1	193.98	11.8504	3.98444	2.32971e-06	0.000432049
109771	ENSMUST00000150213	ENSMUSG00000047909	Ankrd16	120.417	11.8079	3.1993	1.37826e-12	9.85889e-09
142183	ENSMUST00000213114	ENSMUSG00000032193	Ldlr	115.711	11.7114	3.22409	8.63321e-12	3.74866e-08
80373	ENSMUST00000109262	ENSMUSG00000039671	Zmynd8	97.2384	11.5097	3.1157	2.34774e-13	3.91854e-09
44432	ENSMUST00000138493	ENSMUSG00000040964	Arhgef10l	87.1125	11.2995	3.12622	2.80635e-12	1.75649e-08
6101	ENSMUST00000167943	ENSMUSG00000052798	Nup107	88.246	11.2839	3.1616	1.55403e-11	5.36887e-08
130638	ENSMUST00000168176	ENSMUSG00000032679	Cd59a	82.8157	11.1099	3.21456	3.37563e-10	5.45241e-07
112499	ENSMUST00000190837	ENSMUSG00000030616	Sytl2	76.0099	11.0785	3.09786	4.76358e-12	2.65025e-08
35011	ENSMUST00000111926	ENSMUSG00000056220	Pla2g4a	72.4838	10.9946	3.0967	8.98385e-12	3.74866e-08
135989	ENSMUST00000112427	ENSMUSG00000038346	Zfp384	81.184	10.7803	3.47956	2.70704e-07	6.76007e-05
117765	ENSMUST00000027886	ENSMUSG00000026594	Ralgps2	64.5432	10.6575	3.20746	3.35341e-09	2.66527e-06
81437	ENSMUST00000154991	ENSMUSG00000042625	Safb2	75.111	10.6196	3.49482	5.17935e-07	0.000119512
75063	ENSMUST00000117645	ENSMUSG00000049624	Slc17a5	52.9671	10.492	3.0269	2.41662e-11	7.11795e-08
30248	ENSMUST00000230445	ENSMUSG00000033065	Pfkm	53.4827	10.4708	3.06157	1.16476e-10	2.77722e-07
112923	ENSMUST00000107346	ENSMUSG00000001017	Chtop	47.1946	10.253	3.04868	3.3494e-10	5.45241e-07
136698	ENSMUST00000115417	ENSMUSG00000029534	St7	47.246	10.1913	3.10241	2.57137e-09	2.25884e-06
26661	ENSMUST00000113962	ENSMUSG00000068329	Htra2	49.2233	9.98732	3.34733	5.59803e-07	0.000127411
91487	ENSMUST00000139863	ENSMUSG00000035168	Tanc1	42.0553	9.95843	3.11746	1.28108e-08	7.37721e-06
31018	ENSMUST00000132708	ENSMUSG00000004815	Dgkq	45.0765	9.93491	3.24931	1.72602e-07	4.62167e-05
24264	ENSMUST00000206369	ENSMUSG00000051910	Sox6	39.7091	9.90313	3.06783	5.01428e-09	3.80416e-06
113563	ENSMUST00000148827	ENSMUSG00000027695	Pld1	37.1291	9.68346	3.15009	8.62716e-08	2.75146e-05
108959	ENSMUST00000162851	ENSMUSG00000060073	Psma3	37.6524	9.66284	3.18892	1.79961e-07	4.76151e-05
39883	ENSMUST00000167956	ENSMUSG00000040899	Ccr6	31.799	9.59183	2.9735	2.17353e-09	2.05346e-06
133178	ENSMUST00000106913	ENSMUSG00000030966	Trim21	38.7792	9.58242	3.30378	1.12672e-06	0.000234095
79782	ENSMUST00000178562	ENSMUSG00000024340	Btnl2	30.7489	9.51453	2.98371	4.69896e-09	3.61979e-06
12623	ENSMUST00000143199	ENSMUSG00000026849	Tor1a	36.5742	9.36091	3.39702	4.86302e-06	0.000790588
72724	ENSMUST00000231380	ENSMUSG00000022962	Gart	30.6143	9.28699	3.16994	5.16617e-07	0.000119512
9088	ENSMUST00000115072	ENSMUSG00000025862	Stag2	207.155	9.28393	1.56549	3.88653e-10	5.72372e-07
91254	ENSMUST00000148032	ENSMUSG00000001127	Araf	26.9099	9.2769	2.9707	1.28179e-08	7.37721e-06
41182	ENSMUST00000228375	ENSMUSG00000022892	App	34.3134	9.26152	3.37861	5.28295e-06	0.000850573
73188	ENSMUST00000183410	ENSMUSG00000038535	Zfp280d	36.6815	9.25816	3.49697	1.25736e-05	0.00170619
55991	ENSMUST00000185334	ENSMUSG00000042210	Abhd14a	26.5586	9.14593	3.05876	1.53819e-07	4.20875e-05
106633	ENSMUST00000154135	ENSMUSG00000063889	Crem	28.0099	9.08524	3.19693	1.39791e-06	0.000283386
58604	ENSMUST00000028640	ENSMUSG00000057147	Dph6	26.2021	9.06564	3.10488	4.43864e-07	0.000104836
133429	ENSMUST00000119579	ENSMUSG00000015804	Med28	24.7648	9.05999	3.01378	9.65176e-08	2.96492e-05
137527	ENSMUST00000111998	ENSMUSG00000067591	Klra3	29.0731	9.05414	3.2806	3.63495e-06	0.000625461
20147	ENSMUST00000172403	ENSMUSG00000042632	Pla2g6	29.8181	9.05376	3.32266	5.31766e-06	0.000853416
48800	ENSMUST00000186278	ENSMUSG00000026209	Dnpep	27.2588	8.9893	3.22974	2.62707e-06	0.000476603
25019	ENSMUST00000128204	ENSMUSG00000029060	Mib2	23.353	8.9662	2.99817	1.0869e-07	3.21092e-05
48302	ENSMUST00000198705	ENSMUSG00000055436	Srsf11	29.9015	8.85355	3.50067	2.68306e-05	0.00319112
112421	ENSMUST00000099304	ENSMUSG00000039033	Tasp1	23.8966	8.85088	3.13176	1.31177e-06	0.000267003
37222	ENSMUST00000205394	ENSMUSG00000108524	Gm44876	22.1824	8.78172	3.06624	6.92867e-07	0.000154192
133390	ENSMUST00000176837	ENSMUSG00000008206	Cers4	20.2578	8.74248	2.95662	1.3438e-07	3.73816e-05
18775	ENSMUST00000172000	ENSMUSG00000096370	Gm21992	23.3992	8.73831	3.18812	3.40237e-06	0.000598164
117358	ENSMUST00000084843	ENSMUSG00000070425	Xntrpc	20.8911	8.7361	3.01003	3.53072e-07	8.5406e-05
67216	ENSMUST00000151678	ENSMUSG00000003518	Dusp3	107.642	8.69709	2.50989	1.16559e-05	0.001599
45759	ENSMUST00000206492	ENSMUSG00000108738	Gm44777	22.6517	8.69557	3.17027	3.18927e-06	0.000568302
43241	ENSMUST00000205321	ENSMUSG00000042502	Cd2bp2	20.2757	8.65049	3.03144	6.78036e-07	0.000151565
142422	ENSMUST00000099163	ENSMUSG00000037652	Phc3	25.2944	8.60401	3.43479	2.90987e-05	0.00336497
119732	ENSMUST00000123773	ENSMUSG00000024817	Uhrf2	22.2439	8.56775	3.25165	9.31804e-06	0.00136275
39688	ENSMUST00000143543	ENSMUSG00000002342	Tmem161a	18.1908	8.45174	3.01527	1.0868e-06	0.000227691
47084	ENSMUST00000124683	ENSMUSG00000071337	Tia1	19.9744	8.42272	3.19451	8.20861e-06	0.00122328
71197	ENSMUST00000148407	ENSMUSG00000043733	Ptpn11	21.8656	8.41788	3.34918	2.50923e-05	0.00302752
123015	ENSMUST00000129348	ENSMUSG00000026767	Mindy3	18.5063	8.35287	3.12332	5.10505e-06	0.000824581
111151	ENSMUST00000139040	ENSMUSG00000018171	Vmp1	16.0303	8.32042	2.92114	4.36434e-07	0.000103569
45616	ENSMUST00000223303	ENSMUSG00000021611	Tert	17.2586	8.31324	3.04764	2.5934e-06	0.000472206
96406	ENSMUST00000174302	ENSMUSG00000020923	Ubtf	173.341	8.26515	2.47899	1.84595e-05	0.00232237
138867	ENSMUST00000221824	ENSMUSG00000042213	Zfand4	16.7817	8.22907	3.06516	4.00716e-06	0.000673374
102011	ENSMUST00000024650	ENSMUSG00000023873	1700010I14Rik	15.6149	8.20731	2.97074	1.40542e-06	0.00028376
98061	ENSMUST00000225837	ENSMUSG00000039599	Fam149b	15.6264	8.20268	2.97302	1.48832e-06	0.000294558
92382	ENSMUST00000133051	ENSMUSG00000025261	Huwe1	16.3355	8.19256	3.05459	4.00754e-06	0.000673374
77701	ENSMUST00000159931	ENSMUSG00000021578	Ccdc127	18.2127	8.19218	3.23077	1.82661e-05	0.00230383
54320	ENSMUST00000121129	ENSMUSG00000022604	Cep97	15.1546	8.16734	2.95198	1.25051e-06	0.000257678
81993	ENSMUST00000163797	ENSMUSG00000022106	Rcbtb2	17.2164	8.13385	3.18657	1.5096e-05	0.00198125
13197	ENSMUST00000048223	ENSMUSG00000035027	Map2k2	17.5715	8.07312	3.26852	2.96703e-05	0.00340745
11270	ENSMUST00000140218	ENSMUSG00000037447	Arid5a	14.7648	8.06431	2.99246	2.94871e-06	0.000527314
96796	ENSMUST00000139713	ENSMUSG00000020467	Efemp1	14.5968	7.97199	3.05158	7.23696e-06	0.00110316
120881	ENSMUST00000127819	ENSMUSG00000029993	Nfu1	13.4646	7.95288	2.93446	2.10033e-06	0.000395367
4160	ENSMUST00000151297	ENSMUSG00000047767	Atg16l2	13.6505	7.92624	2.97712	3.80858e-06	0.000650865
57328	ENSMUST00000176525	ENSMUSG00000025224	Gbf1	14.7378	7.91865	3.10446	1.30718e-05	0.00173616
84472	ENSMUST00000156855	ENSMUSG00000008318	Relt	13.1735	7.90628	2.93716	2.54303e-06	0.000464725
76719	ENSMUST00000174853	ENSMUSG00000022160	Mettl3	13.0337	7.80425	3.00411	7.27834e-06	0.00110316
130890	ENSMUST00000064786	ENSMUSG00000049755	Zfp672	38.9757	7.78573	1.52747	7.17482e-09	4.92134e-06
78771	ENSMUST00000199693	ENSMUSG00000032480	Dhx30	12.2388	7.7455	2.94457	4.60983e-06	0.000754325
18872	ENSMUST00000182546	ENSMUSG00000098022	Zfp82	12.4363	7.7067	3.00269	9.33503e-06	0.00136275
81381	ENSMUST00000122254	ENSMUSG00000058240	Cryzl1	14.4109	7.68219	3.26204	5.87511e-05	0.00599141
109955	ENSMUST00000113673	ENSMUSG00000024914	Drap1	12.1516	7.67959	2.98674	8.64939e-06	0.00128134
45659	ENSMUST00000093301	ENSMUSG00000033009	Ogfod1	55.4251	7.66765	2.448	4.09338e-05	0.00444607
109137	ENSMUST00000176999	ENSMUSG00000005803	Sqor	11.7259	7.50609	3.06728	2.58468e-05	0.00309379
30366	ENSMUST00000166311	ENSMUSG00000022471	Xrcc6	10.8437	7.48461	2.95813	1.12871e-05	0.00156124
19229	ENSMUST00000109995	ENSMUSG00000048807	Slc35e4	10.6257	7.4619	2.94343	1.04827e-05	0.00149116
47825	ENSMUST00000148096	ENSMUSG00000020263	Appl2	11.0296	7.35697	3.08132	3.88728e-05	0.0042406
111121	ENSMUST00000163827	ENSMUSG00000030177	Ccdc77	11.3169	7.2884	3.18031	7.7251e-05	0.0075109
12470	ENSMUST00000152850	ENSMUSG00000039041	Adrm1	9.66664	7.24285	2.9596	2.12368e-05	0.00262099
34893	ENSMUST00000154357	ENSMUSG00000033688	1300017J02Rik	9.77437	7.1963	3.01326	3.50832e-05	0.00392117
103018	ENSMUST00000227309	ENSMUSG00000037646	Vps13b	10.1718	7.18316	3.08576	5.64691e-05	0.00581794
9460	ENSMUST00000130069	ENSMUSG00000041926	Rnpep	10.0936	7.15697	3.09445	6.23973e-05	0.00628643
74875	ENSMUST00000067252	ENSMUSG00000014444	Piezo1	157.402	7.14127	1.54203	1.16948e-07	3.35827e-05
53741	ENSMUST00000028737	ENSMUSG00000027281	Slx4ip	8.99861	7.07956	2.97315	3.46144e-05	0.00388613
77139	ENSMUST00000149925	ENSMUSG00000049482	Ctu2	9.03196	7.05406	2.99582	4.25236e-05	0.00457901
32937	ENSMUST00000225108	ENSMUSG00000039367	Sec24c	8.72678	6.98974	2.99362	4.82834e-05	0.00506127
54345	ENSMUST00000099444	ENSMUSG00000021461	Fancc	9.18711	6.9325	3.1173	0.000104755	0.00962443
87163	ENSMUST00000177817	ENSMUSG00000095280	Gm21738	8.50624	6.89869	3.023	6.91663e-05	0.00682818
37915	ENSMUST00000196865	ENSMUSG00000029501	Ankle2	8.41649	6.87786	3.01715	6.92745e-05	0.00682818
44972	ENSMUST00000162978	ENSMUSG00000057388	Mrpl18	8.00873	6.78603	3.013	8.12095e-05	0.00783492
93317	ENSMUST00000189959	ENSMUSG00000038252	Ncapd2	8.10232	6.72849	3.07887	0.000125034	0.01114
118430	ENSMUST00000102605	ENSMUSG00000020893	Per1	333.989	6.65534	3.20703	0.00026191	0.0196913
47215	ENSMUST00000111623	ENSMUSG00000016487	Ppfibp1	73.445	6.05224	1.31582	1.39944e-07	3.85731e-05
7878	ENSMUST00000230724	ENSMUSG00000033762	Recql4	15.8598	5.86363	1.94445	6.44302e-05	0.00642728
21100	ENSMUST00000135318	ENSMUSG00000072889	Nfxl1	72.7675	5.68187	1.70769	2.01594e-05	0.002511
42490	ENSMUST00000056759	ENSMUSG00000040328	Olfr56	12.0375	5.57524	1.76965	4.78925e-05	0.00503797
103297	ENSMUST00000167317	ENSMUSG00000026358	Rgs1	13.275	5.48956	2.18772	0.000343205	0.0243025
71517	ENSMUST00000143865	ENSMUSG00000025340	Rabgef1	33.3742	5.46914	1.64486	3.69595e-05	0.00406733
93775	ENSMUST00000211571	ENSMUSG00000014418	Hps5	19.7283	5.40164	1.6621	5.56133e-05	0.00574159
137752	ENSMUST00000125813	ENSMUSG00000030178	Klra13-ps	83.948	5.20034	1.90923	0.000129306	0.0114595
116907	ENSMUST00000152498	ENSMUSG00000029009	Mthfr	41.0916	5.18837	1.96122	0.000161745	0.0136291
NA.1	NA	NA	NA	13.4981	5.13323	1.5005	6.45654e-05	0.00642728
97475	ENSMUST00000197915	ENSMUSG00000029089	5730480H06Rik	18.8041	4.97535	1.62579	0.000110062	0.01002
21431	ENSMUST00000161654	ENSMUSG00000003500	Impdh1	12.7635	4.94751	1.59984	0.000155853	0.0132945
4816	ENSMUST00000059888	ENSMUSG00000026971	Itgb6	7.696	4.917	1.78682	0.000230537	0.0179798
40720	ENSMUST00000231228	ENSMUSG00000006134	Crkl	16.4036	4.88093	1.87388	0.000306132	0.0221192
110614	ENSMUST00000125758	ENSMUSG00000005611	Mrvi1	157.251	4.79833	1.35721	1.09959e-05	0.00153367
117651	ENSMUST00000016344	ENSMUSG00000016200	Syt14	68.1742	4.69801	1.21551	3.5532e-06	0.000617194
119278	ENSMUST00000065567	ENSMUSG00000035948	Acss3	11.4235	4.68611	1.56785	0.000181531	0.01495
119156	ENSMUST00000117895	ENSMUSG00000082432	Gm11231	7.24758	4.67116	1.83563	0.000342822	0.0243025
27245	ENSMUST00000226952	ENSMUSG00000022124	Fbxl3	17.9231	4.55201	1.27233	1.59121e-05	0.0020483
63539	ENSMUST00000179992	ENSMUSG00000054676	1600014C10Rik	14.2869	4.54959	1.57952	0.000197399	0.01584
72443	ENSMUST00000211201	ENSMUSG00000109601	Zfp148-ps1	7.84212	4.52825	2.05579	0.000643182	0.0386619
38996	ENSMUST00000114819	ENSMUSG00000022837	Iqcb1	50.7615	4.49564	1.15335	3.63291e-06	0.000625461
21707	ENSMUST00000075641	ENSMUSG00000057113	Npm1	49.1151	4.49156	2.09518	0.000518973	0.032728
27540	ENSMUST00000175799	ENSMUSG00000022377	Asap1	218.972	4.48586	1.92504	0.000302374	0.0220065
60242	ENSMUST00000050385	ENSMUSG00000043932	Klri2	130.514	4.44633	0.711583	1.6836e-11	5.36887e-08
16202	ENSMUST00000196262	ENSMUSG00000105471	A430073D23Rik	92.1404	4.32641	0.930459	1.17371e-07	3.35827e-05
84223	ENSMUST00000120310	ENSMUSG00000028194	Ddah1	10.4335	4.30949	1.68762	0.0004437	0.0293487
11583	ENSMUST00000203840	ENSMUSG00000029798	Herc6	12.6867	4.18745	1.76242	0.000626787	0.0379498
32121	ENSMUST00000112475	ENSMUSG00000030125	Lrrc23	19.2685	4.15896	1.81837	0.000499816	0.031846
51830	ENSMUST00000231498	ENSMUSG00000021765	Fst	9.6847	4.1227	1.74745	0.000682867	0.0407539
87099	ENSMUST00000099684	ENSMUSG00000075015	Gm10801	21.6907	4.10795	1.24194	3.66266e-05	0.00405745
24541	ENSMUST00000162125	ENSMUSG00000074604	Mgst2	12.8856	4.09095	1.61948	0.000363336	0.0253737
24475	ENSMUST00000142960	ENSMUSG00000074643	Cpne1	14.7213	3.91063	2.12368	0.00122379	0.0635172
42378	ENSMUST00000140529	ENSMUSG00000029071	Dvl1	11.9351	3.80125	1.83683	0.000954713	0.0527075
115936	ENSMUST00000150807	ENSMUSG00000057110	Cntrl	13.4891	3.76408	2.02671	0.00119019	0.061949
109479	ENSMUST00000170265	ENSMUSG00000019990	Pde7b	21.1719	3.73047	2.09971	0.0011408	0.0599585
79629	ENSMUST00000175722	ENSMUSG00000034252	Senp6	43.0964	3.69911	1.86583	0.000712084	0.0418001
73213	ENSMUST00000215046	ENSMUSG00000036902	Neto2	7.41819	3.69557	1.73989	0.00125402	0.0648
70108	ENSMUST00000212627	ENSMUSG00000110674	Gm45892	19.1058	3.67273	1.22368	9.28884e-05	0.00865472
69713	ENSMUST00000164395	ENSMUSG00000032594	Ip6k1	20.0333	3.52097	2.28781	0.00157196	0.0770104
92810	ENSMUST00000174105	ENSMUSG00000032113	Chek1	8.94385	3.44662	1.93816	0.0019638	0.0892298
123228	ENSMUST00000164325	ENSMUSG00000012535	Tnpo3	8.99966	3.38006	1.73885	0.00132033	0.067373
69518	ENSMUST00000129902	ENSMUSG00000037754	Ppp1r16b	33.9956	3.29812	0.757313	5.97746e-07	0.000135431
38338	ENSMUST00000216616	ENSMUSG00000075069	Olfr1264	26.6144	3.27558	0.994695	3.21308e-05	0.00366482
26515	ENSMUST00000196350	ENSMUSG00000040407	Akap9	10.0595	3.24001	1.32245	0.000491201	0.0314922
8455	ENSMUST00000168055	ENSMUSG00000017286	Glod4	13.0328	3.20229	1.88075	0.00161985	0.0783665
43268	ENSMUST00000214223	ENSMUSG00000032034	Kcnj5	51.5567	3.19488	1.12686	0.00012784	0.0113496
95357	ENSMUST00000126043	ENSMUSG00000018932	Map2k3	34.0421	3.09466	1.64374	0.0010267	0.055878
136012	ENSMUST00000203016	ENSMUSG00000030201	Lrp6	15.6287	3.08647	0.886877	2.20127e-05	0.00269933
6603	ENSMUST00000180290	ENSMUSG00000027088	Phospho2	24.3887	3.08358	2.06005	0.00174257	0.0822157
76170	ENSMUST00000120626	ENSMUSG00000081170	Gm12922	11.9739	3.04319	1.55051	0.00115769	0.0605726
134213	ENSMUST00000203164	ENSMUSG00000039985	Sinhcaf	64.7248	3.03971	2.51228	0.00191074	0.0879363
136266	ENSMUST00000135396	ENSMUSG00000029772	Ahcyl2	6.32971	3.03027	1.52417	0.0015749	0.0770104
84797	ENSMUST00000099683	ENSMUSG00000075014	Gm10800	86.4702	3.01667	1.91496	0.00143718	0.0721069
82608	ENSMUST00000215107	ENSMUSG00000111360	Gm38642	11.3915	2.8988	1.38827	0.000985957	0.054014
132790	ENSMUST00000176538	ENSMUSG00000050860	Phospho1	28.6165	2.8866	1.96738	0.0017293	0.0818424
61470	ENSMUST00000159640	ENSMUSG00000071350	Setdb2	24.125	2.84499	0.832561	2.20488e-05	0.00269933
15300	ENSMUST00000144429	ENSMUSG00000031328	Flna	1118.14	2.78759	2.57284	0.00217346	0.0951307
21149	ENSMUST00000199392	ENSMUSG00000029253	Cenpc1	20.263	2.73975	1.49098	0.00125565	0.0648175
109500	ENSMUST00000019117	ENSMUSG00000018973	Hoxb1	34.1997	2.68362	0.623896	7.14704e-07	0.00015765
137749	ENSMUST00000205252	ENSMUSG00000030178	Klra13-ps	139.018	2.6734	0.625093	7.11051e-07	0.000157539
28173	ENSMUST00000143015	ENSMUSG00000053510	Nrd1	20.7834	2.66952	1.19027	0.000612412	0.0372597
7495	ENSMUST00000132653	ENSMUSG00000018395	Kif3a	11.8831	2.57384	1.52803	0.00179748	0.0841939
68243	ENSMUST00000232294	ENSMUSG00000022940	Pigp	34.5087	2.51535	0.806341	5.74441e-05	0.00588209
119502	ENSMUST00000102998	ENSMUSG00000055761	Nkain3	22.9423	2.49809	1.16082	0.000698984	0.0413218
57712	ENSMUST00000032472	ENSMUSG00000079298	Klrb1b	56.042	2.4794	0.898974	0.000161304	0.0136203
59224	ENSMUST00000213963	ENSMUSG00000111326	Gm3953	14.6383	2.47187	0.980886	0.000338041	0.0240431
9576	ENSMUST00000132504	ENSMUSG00000025190	Got1	136.989	2.42663	0.704053	1.90566e-05	0.00239148
121223	ENSMUST00000210153	ENSMUSG00000038143	Stox2	27.832	2.39406	0.921346	0.000267873	0.0200209
138673	ENSMUST00000014476	ENSMUSG00000089727	Klra8	198.185	2.33802	0.589209	2.7263e-06	0.000489289
137957	ENSMUST00000182148	ENSMUSG00000066772	Obox3	17.4447	2.33367	0.883245	0.000249644	0.018911
81261	ENSMUST00000214295	ENSMUSG00000032254	Kif23	21.0477	2.33255	0.771947	8.86483e-05	0.00837509
80800	ENSMUST00000226468	ENSMUSG00000022489	Pde1b	74.097	2.3108	0.59707	4.14244e-06	0.000689105
134619	ENSMUST00000096350	ENSMUSG00000042622	Maff	252.43	2.2918	0.683583	2.72139e-05	0.00321381
33731	ENSMUST00000162145	ENSMUSG00000030621	Me3	21.0402	2.22776	1.11203	0.00101137	0.0551648
2732	ENSMUST00000139589	ENSMUSG00000026504	Sdccag8	58.9169	2.16973	0.703088	6.42075e-05	0.00642728
66467	ENSMUST00000193372	ENSMUSG00000032562	Gnai2	108.034	2.15904	0.553308	3.56225e-06	0.000617194
61340	ENSMUST00000231483	ENSMUSG00000116657	Gm49774	51.8068	2.10131	0.935679	0.000610151	0.0371838
28052	ENSMUST00000183131	ENSMUSG00000024998	Plce1	12.7548	2.07665	0.96569	0.000863457	0.0489084
133348	ENSMUST00000173271	ENSMUSG00000000804	Usp32	72.6967	2.02659	0.651922	6.07865e-05	0.00616134
15911	ENSMUST00000196421	ENSMUSG00000028007	Snx7	33.7466	2.01888	0.819038	0.000373973	0.0258999
36116	ENSMUST00000112968	ENSMUSG00000055725	Paqr3	32.9709	1.98567	0.825627	0.000431349	0.028875
29047	ENSMUST00000055662	ENSMUSG00000045776	Lrtm1	17.6312	1.97362	0.820735	0.000467797	0.0303414
62787	ENSMUST00000098545	ENSMUSG00000019437	Tlcd1	27.0936	1.95455	1.11095	0.00149818	0.0741481
139890	ENSMUST00000207445	ENSMUSG00000097893	1700034P13Rik	192.524	1.9286	0.889671	0.000708454	0.0417337
118548	ENSMUST00000171424	ENSMUSG00000036940	Kdm1a	39.0472	1.91139	0.7621	0.000341418	0.0242489
47025	ENSMUST00000151336	ENSMUSG00000030417	Pdcd5	29.8225	1.89431	1.19198	0.0019361	0.0883725
44548	ENSMUST00000161490	ENSMUSG00000029334	Prkg2	37.4585	1.89118	0.708971	0.000228359	0.0178384
25956	ENSMUST00000033543	ENSMUSG00000090110	Cmc4	58.0893	1.87075	0.945823	0.00104487	0.056401
140193	ENSMUST00000032214	ENSMUSG00000030120	Mlf2	92.6551	1.84973	0.714987	0.000276966	0.0205152
6721	ENSMUST00000034026	ENSMUSG00000031613	Hpgd	120.977	1.84084	0.610819	8.41629e-05	0.00805775
53162	ENSMUST00000183318	ENSMUSG00000071054	Safb	41.682	1.817	0.659063	0.000184783	0.0151431
98579	ENSMUST00000218867	ENSMUSG00000010461	Eya4	54.9164	1.78262	0.59429	8.93522e-05	0.00840986
113420	ENSMUST00000135201	ENSMUSG00000006392	Med8	27.987	1.77768	0.83582	0.000823488	0.0469632
43901	ENSMUST00000187579	ENSMUSG00000025949	Pikfyve	30.5493	1.7686	0.770486	0.000588403	0.0361828
120117	ENSMUST00000041616	ENSMUSG00000032788	Pdxk	669.617	1.7534	0.470184	7.29242e-06	0.00110316
22899	ENSMUST00000203906	ENSMUSG00000060205	Olfr57	36.1184	1.69612	0.845372	0.00103551	0.056115
123956	ENSMUST00000206891	ENSMUSG00000057176	Ccdc189	58.678	1.69426	0.693281	0.000401166	0.027247
45832	ENSMUST00000107229	ENSMUSG00000028126	Pip5k1a	49.2497	1.67363	0.76378	0.000723975	0.0423987
16037	ENSMUST00000119448	ENSMUSG00000083084	Gm14667	38.0851	1.66245	1.01049	0.00188427	0.0870379
26245	ENSMUST00000015137	ENSMUSG00000029674	Limk1	183.957	1.65705	0.696066	0.000469106	0.0303869
64001	ENSMUST00000161021	ENSMUSG00000027860	Vangl1	61.987	1.64782	0.836443	0.00109586	0.0581885
47205	ENSMUST00000233730	ENSMUSG00000090362	Vmn2r79	68.3653	1.58639	0.909874	0.00161881	0.0783665
11405	ENSMUST00000142555	ENSMUSG00000069919	Hba-a1	387810	1.58494	0.737924	0.000981946	0.0538532
6003	ENSMUST00000196753	ENSMUSG00000029472	Anapc5	61.1867	1.57898	0.587269	0.000219477	0.0171982
39047	ENSMUST00000217590	ENSMUSG00000091531	Olfr102	23.4158	1.56	0.968486	0.00201871	0.0907474
128639	ENSMUST00000184143	ENSMUSG00000051811	Cox6b2	224.788	1.55031	0.715744	0.000763353	0.0440353
15253	ENSMUST00000190008	ENSMUSG00000006299	Aamp	38.6747	1.50337	0.829174	0.00149447	0.07409
1812	ENSMUST00000155287	ENSMUSG00000003363	Pld3	126.535	1.4436	0.714382	0.00103944	0.0562059
108523	ENSMUST00000118044	ENSMUSG00000081553	Ccdc50-ps	108.642	1.43403	0.503576	0.000143861	0.0125277
70469	ENSMUST00000139491	ENSMUSG00000022708	Zbtb20	271.833	1.41314	0.700743	0.00104755	0.056401
72612	ENSMUST00000060987	ENSMUSG00000035242	Oaz1	2116.03	1.41062	0.527972	0.000235533	0.018172
92968	ENSMUST00000151079	ENSMUSG00000024773	Atg2a	50.71	1.38223	0.844352	0.00200426	0.0904119
143408	ENSMUST00000202686	ENSMUSG00000106907	Atg2a	50.71	1.38223	0.844352	0.00200426	0.0904119
112916	ENSMUST00000206514	ENSMUSG00000046223	Plaur	983.443	1.37636	0.605795	0.000628931	0.0379877
50703	ENSMUST00000020308	ENSMUSG00000020108	Ddit4	824.891	1.35062	0.857403	0.00215681	0.09465
40799	ENSMUST00000221286	ENSMUSG00000059811	Atl2	148.993	1.34666	0.640258	0.000902531	0.0503247
92473	ENSMUST00000153821	ENSMUSG00000049470	Aff4	90.6438	1.34484	0.652563	0.000980966	0.0538532
61976	ENSMUST00000052089	ENSMUSG00000046962	Zbtb21	162.904	1.33808	0.792799	0.0018355	0.085495
887	ENSMUST00000136506	ENSMUSG00000026155	Smap1	278.138	1.28442	0.528388	0.000440583	0.0292197
5755	ENSMUST00000126558	ENSMUSG00000028651	Ppie	40.3777	1.28261	0.731544	0.00173564	0.0819876
44693	ENSMUST00000181653	ENSMUSG00000097724	Gm26850	38.8314	1.25552	0.70179	0.00163448	0.0786939
136919	ENSMUST00000220994	ENSMUSG00000113795	Gm48119	163.483	1.24541	0.638217	0.00122416	0.0635172
118429	ENSMUST00000142392	ENSMUSG00000020893	Per1	1592.4	1.22531	0.45028	0.000209874	0.0166016
64	ENSMUST00000228427	ENSMUSG00000042354	Gnl3	81.2606	1.21188	0.518294	0.000564101	0.0350442
47179	ENSMUST00000189820	ENSMUSG00000033124	Atg9a	248.354	1.20408	0.760078	0.00220088	0.0956617
100491	ENSMUST00000219287	ENSMUSG00000112477	Gm48657	205.363	1.19585	0.466372	0.000321548	0.0230008
40798	ENSMUST00000223273	ENSMUSG00000059811	Atl2	70.6176	1.16655	0.706583	0.00203384	0.0910083
140152	ENSMUST00000187290	ENSMUSG00000085998	AW822252	450.624	1.12975	0.421213	0.000239364	0.0183544
94315	ENSMUST00000198378	ENSMUSG00000029169	Dhx15	158.238	1.12468	0.52817	0.000897324	0.0500901
118427	ENSMUST00000021271	ENSMUSG00000020893	Per1	6184.28	1.1128	0.466641	0.000610423	0.0371838
48900	ENSMUST00000232867	ENSMUSG00000037805	Rpl10a	853.466	1.04621	0.612117	0.0019294	0.0883725
105776	ENSMUST00000185804	ENSMUSG00000100252	Mir124-2hg	266.879	1.04413	0.407348	0.000334081	0.0238292
92505	ENSMUST00000002152	ENSMUSG00000002083	Bbc3	380.925	1.04291	0.444832	0.000572765	0.0354506
114843	ENSMUST00000156092	ENSMUSG00000026532	Spta1	1350.98	1.04209	0.52818	0.00124071	0.0641786
133216	ENSMUST00000048655	ENSMUSG00000039384	Dusp10	1568.97	0.990308	0.599227	0.00215608	0.09465
74506	ENSMUST00000065167	ENSMUSG00000042249	Grk3	513.314	0.977902	0.556672	0.00190485	0.0878033
130300	ENSMUST00000220083	ENSMUSG00000112294	Gm4129	456.87	0.957609	0.542055	0.00181386	0.0846446
30057	ENSMUST00000063957	ENSMUSG00000052217	Hbb-bh1	849.605	0.940806	0.459321	0.00110026	0.058255
11645	ENSMUST00000020535	ENSMUSG00000020295	Hbq1a	2088.42	0.864949	0.500065	0.00203917	0.0911653
83103	ENSMUST00000094065	ENSMUSG00000070394	Tmem256	4356.57	0.762224	0.432697	0.00200923	0.0905545
29768	ENSMUST00000222170	ENSMUSG00000113765	Gm47549	5.37133	0.0187217	0.105667	0.00153794	0.0757142
27207	ENSMUST00000148993	ENSMUSG00000005672	Kit	6.59331	0.0160328	0.105017	0.00147014	0.0733197
104008	ENSMUST00000224370	ENSMUSG00000021738	Atxn7	6.288	0.0152905	0.104867	0.000305413	0.0221192
85893	ENSMUST00000157397	ENSMUSG00000088022	Gm49799	6.88552	0.0149739	0.104802	0.000258402	0.0194567
20150	ENSMUST00000173412	ENSMUSG00000042632	Pla2g6	6.41237	0.0149307	0.10479	0.000320666	0.0230008
62854	ENSMUST00000124761	ENSMUSG00000039307	Hexdc	8.24721	0.014675	0.104744	0.000165694	0.0138508
104547	ENSMUST00000229441	ENSMUSG00000043460	Elfn2	5.92	0.0146019	0.104717	0.000438277	0.0291439
66782	ENSMUST00000168533	ENSMUSG00000033327	Tnxb	6.26748	0.0144865	0.104695	0.000390249	0.0268414
83775	ENSMUST00000123516	ENSMUSG00000044348	Slc25a53	9.79408	0.0144023	0.104663	0.00226016	0.0978986
94347	ENSMUST00000150966	ENSMUSG00000000318	Clec10a	8.69346	0.0143289	0.104673	0.000160055	0.0135405
52434	ENSMUST00000209908	ENSMUSG00000025464	Paox	6.1944	0.0143012	0.104657	0.000422073	0.0283679
99305	ENSMUST00000127965	ENSMUSG00000070730	Rmdn3	14.711	0.0141083	0.10461	0.00145186	0.072625
48219	ENSMUST00000128079	ENSMUSG00000007570	Fance	9.66152	0.0137567	0.10456	0.000140999	0.0122998
50606	ENSMUST00000131348	ENSMUSG00000036585	Fgf1	6.41751	0.0136888	0.104535	0.000459093	0.0300309
23464	ENSMUST00000166531	ENSMUSG00000044024	Rell2	8.52035	0.0136158	0.104529	0.000215743	0.0169587
118258	ENSMUST00000103399	ENSMUSG00000076598	Igkv3-7	12.2786	0.0131224	0.104442	8.81048e-05	0.00833948
32949	ENSMUST00000188080	ENSMUSG00000026205	Slc23a3	8.47293	0.0130126	0.104414	0.000267894	0.0200209
56389	ENSMUST00000233105	ENSMUSG00000071172	Srsf3	6.16363	0.012933	0.10439	0.000640405	0.0385413
35125	ENSMUST00000185305	ENSMUSG00000032555	Topbp1	10.727	0.0126373	0.104349	0.000156419	0.0133201
48284	ENSMUST00000136168	ENSMUSG00000023030	Slc11a2	9.44535	0.0123377	0.10428	0.00143974	0.0721626
53781	ENSMUST00000125730	ENSMUSG00000019823	Mical1	5.5661	0.0121497	0.104247	0.00105346	0.0565973
118046	ENSMUST00000148742	ENSMUSG00000029003	Mad2l2	5.60587	0.0120062	0.104222	0.00109711	0.0581934
15402	ENSMUST00000197098	ENSMUSG00000045576	St7l	9.61403	0.0119927	0.104233	0.000272275	0.0202576
47184	ENSMUST00000188430	ENSMUSG00000033124	Atg9a	7.75872	0.0119354	0.104219	0.000498299	0.031846
73415	ENSMUST00000207862	ENSMUSG00000032604	Qars	13.739	0.0118926	0.104221	0.00010548	0.00967324
33941	ENSMUST00000196260	ENSMUSG00000029004	Kmt2e	13.6211	0.0118101	0.104206	0.000112503	0.0101318
111847	ENSMUST00000123681	ENSMUSG00000005609	Ctr9	8.01644	0.0117996	0.104196	0.000476247	0.0307698
130044	ENSMUST00000134748	ENSMUSG00000034601	2700049A03Rik	6.76884	0.0117203	0.104179	0.00076113	0.0439577
138038	ENSMUST00000154971	ENSMUSG00000030309	Caprin2	6.7701	0.011472	0.104138	0.000816546	0.0466204
20846	ENSMUST00000220309	ENSMUSG00000055170	Ifng	4.73909	0.0109434	0.104045	0.00226331	0.0979502
27591	ENSMUST00000105500	ENSMUSG00000019804	Snx3	9.2704	0.0108255	0.104041	0.000477518	0.0307726
114464	ENSMUST00000139205	ENSMUSG00000031210	Gpr165	5.53149	0.0105149	0.103983	0.00186496	0.0865376
140651	ENSMUST00000114795	ENSMUSG00000026072	Il1r1	6.95091	0.0102999	0.103956	0.00118396	0.0616892
24333	ENSMUST00000206352	ENSMUSG00000030530	Furin	6.34956	0.0102955	0.103954	0.00147852	0.0735179
106638	ENSMUST00000151084	ENSMUSG00000063889	Crem	30.9499	0.0102942	0.103963	0.000463224	0.0301228
51437	ENSMUST00000216146	ENSMUSG00000015889	Lta4h	5.53407	0.010212	0.103939	0.00206729	0.0921277
35200	ENSMUST00000153417	ENSMUSG00000025531	Chm	6.74444	0.0099101	0.1039	0.00147709	0.0735179
139800	ENSMUST00000089681	ENSMUSG00000055762	Eef1d	7.52916	0.00990845	0.103901	0.001152	0.0604623
57519	ENSMUST00000153817	ENSMUSG00000087575	Gm12976	7.25733	0.00976417	0.10388	0.00132457	0.0674378
74320	ENSMUST00000157051	ENSMUSG00000032342	Mto1	5.93156	0.00971442	0.10387	0.00212966	0.0939526
63410	ENSMUST00000027778	ENSMUSG00000026497	Mixl1	6.02131	0.00959174	0.103853	0.00214743	0.0945702
66930	ENSMUST00000233309	ENSMUSG00000024219	Anks1	16.8111	0.00950941	0.103853	0.000194854	0.0157113
1933	ENSMUST00000143776	ENSMUSG00000038718	Pbx3	12.2106	0.00942477	0.103839	0.000459068	0.0300309
91243	ENSMUST00000119640	ENSMUSG00000035062	Zc4h2	17.0138	0.00937927	0.103836	0.000204392	0.0163487
52229	ENSMUST00000049926	ENSMUSG00000048031	Fcrl5	9.34613	0.00936544	0.103829	0.000889823	0.0497824
136004	ENSMUST00000137323	ENSMUSG00000047804	Akap10	29.2808	0.00935078	0.103834	4.83162e-05	0.00506127
18495	ENSMUST00000219046	ENSMUSG00000112684	Gm47958	10.654	0.00904811	0.103788	0.000760635	0.0439577
37614	ENSMUST00000126441	ENSMUSG00000028431	Elp1	7.76387	0.00892488	0.103769	0.00163918	0.0788444
111644	ENSMUST00000200744	ENSMUSG00000107283	Mpv17	40.6424	0.00891876	0.103778	2.60668e-05	0.00310766
108397	ENSMUST00000109076	ENSMUSG00000020389	Cdkl3	6.9971	0.00877809	0.103749	0.00217922	0.0951951
67620	ENSMUST00000203608	ENSMUSG00000033174	Mgll	13.1966	0.00853191	0.103724	0.000606799	0.0370985
78189	ENSMUST00000123279	ENSMUSG00000030538	Cib1	30.3976	0.00841288	0.103713	8.33103e-05	0.00799347
18580	ENSMUST00000151272	ENSMUSG00000026036	Nif3l1	11.9785	0.00833517	0.1037	0.000836769	0.0476122
18749	ENSMUST00000191865	ENSMUSG00000026074	Map4k4	12.5376	0.00804626	0.103666	0.000886844	0.0497824
34214	ENSMUST00000208571	ENSMUSG00000066979	Bub3	16.5868	0.00779835	0.103639	0.000551884	0.0344993
123227	ENSMUST00000170634	ENSMUSG00000012535	Tnpo3	9.51282	0.00750947	0.103604	0.00210517	0.0930362
123299	ENSMUST00000201162	ENSMUSG00000025326	Ube3a	10.5155	0.00730484	0.103583	0.00193009	0.0883725
61542	ENSMUST00000049537	ENSMUSG00000039361	Picalm	60.0039	0.00645177	0.103502	0.000367737	0.0256097
45168	ENSMUST00000163995	ENSMUSG00000004530	Coro1c	25.4253	0.00641894	0.103496	0.00212449	0.0938075
19110	ENSMUST00000206508	ENSMUSG00000040940	Arhgef1	77.4791	0.006371	0.103495	0.000228285	0.0178384
121897	ENSMUST00000107777	ENSMUSG00000035517	Tdrd7	62.841	0.00626416	0.103485	0.000393141	0.0269842
115932	ENSMUST00000156933	ENSMUSG00000057110	Cntrl	271.735	0.00619283	0.103478	0.000729327	0.0425132
83573	ENSMUST00000107912	ENSMUSG00000060601	Nr1h2	30.2901	0.00606191	0.103465	0.00194241	0.0884187
137284	ENSMUST00000147139	ENSMUSG00000048332	Lhfp	51.2789	0.00580356	0.103444	0.00087982	0.0495836
18757	ENSMUST00000173369	ENSMUSG00000045409	Trim39	95.716	0.00564384	0.103431	0.000839261	0.0476998
132343	ENSMUST00000122129	ENSMUSG00000028849	Map7d1	54.2653	0.0052015	0.103396	0.00133093	0.0675836
5995	ENSMUST00000196640	ENSMUSG00000029472	Anapc5	143.267	0.00486744	0.103372	0.00199624	0.0902944
104333	ENSMUST00000223322	ENSMUSG00000020630	Rnaseh1	31.6772	0.00467574	0.103359	0.00170864	0.0813498
83504	ENSMUST00000129979	ENSMUSG00000002871	Tpra1	32.794	0.00466965	0.103359	0.001625	0.0784639
37499	ENSMUST00000209858	ENSMUSG00000063511	Snrnp70	34.9546	0.00466702	0.103359	0.00146235	0.0730039
100337	ENSMUST00000220046	ENSMUSG00000021048	Mthfd1	43.716	0.00466671	0.103359	0.000993714	0.0543202
8644	ENSMUST00000140349	ENSMUSG00000056962	Jmjd6	38.1114	0.00466549	0.103358	0.00126515	0.0650398
48511	ENSMUST00000170865	ENSMUSG00000022019	Tdrd3	36.9317	0.00466327	0.103358	0.00132527	0.0674378
128468	ENSMUST00000179332	ENSMUSG00000057181	5730455P16Rik	46.6496	0.00466306	0.103358	0.000889785	0.0497824
29300	ENSMUST00000148807	ENSMUSG00000024845	Tmem134	54.0801	0.00464204	0.103357	0.000699868	0.0413252
66426	ENSMUST00000109480	ENSMUSG00000022442	Ttll1	41.4861	0.00463633	0.103357	0.00112431	0.0592592
59749	ENSMUST00000172915	ENSMUSG00000020899	Pfas	27.0689	0.00463143	0.103356	0.00231894	0.0999538
58208	ENSMUST00000229432	ENSMUSG00000056851	Pcbp2	54.1044	0.00462863	0.103356	0.000710276	0.041792
105050	ENSMUST00000066345	ENSMUSG00000068663	Clec16a	60.7348	0.0046231	0.103356	0.000579335	0.0357687
5917	ENSMUST00000107057	ENSMUSG00000028565	Nfia	37.9061	0.00462044	0.103355	0.00133218	0.0675836
92899	ENSMUST00000171108	ENSMUSG00000062115	Rai1	53.353	0.0046188	0.103356	0.000736649	0.0428901
76514	ENSMUST00000169407	ENSMUSG00000029634	Rnf6	65.8624	0.00461056	0.103355	0.000508458	0.0321865
136895	ENSMUST00000163603	ENSMUSG00000004561	Mettl17	34.0441	0.00460461	0.103354	0.00162885	0.0785737
118448	ENSMUST00000221166	ENSMUSG00000020949	Fkbp3	44.657	0.00460039	0.103354	0.00102872	0.055878
5920	ENSMUST00000092532	ENSMUSG00000028565	Nfia	44.8534	0.00459933	0.103354	0.0010217	0.0556675
128976	ENSMUST00000091237	ENSMUSG00000031441	Atp11a	53.2157	0.00458994	0.103354	0.000764507	0.0440511
113862	ENSMUST00000106145	ENSMUSG00000030979	Uros	34.2262	0.00458442	0.103353	0.00164609	0.079025
45957	ENSMUST00000136748	ENSMUSG00000039917	Rhbdd2	43.2618	0.00458315	0.103353	0.00110515	0.0584339
127399	ENSMUST00000114446	ENSMUSG00000029836	Cbx3	47.2611	0.00456099	0.103352	0.000972916	0.0534751
24619	ENSMUST00000160556	ENSMUSG00000071657	Bscl2	32.1887	0.00456035	0.103351	0.00186825	0.0865376
5915	ENSMUST00000107062	ENSMUSG00000028565	Nfia	35.0275	0.0045491	0.103351	0.00164227	0.0789172
98695	ENSMUST00000070953	ENSMUSG00000029056	Pank4	43.2106	0.0045457	0.103351	0.00115529	0.0605102
11993	ENSMUST00000145668	ENSMUSG00000028886	Eya3	43.3606	0.00452961	0.103349	0.00117275	0.0612964
57713	ENSMUST00000172887	ENSMUSG00000079298	Klrb1b	44.1774	0.00452957	0.103349	0.00113167	0.0595848
105957	ENSMUST00000194727	ENSMUSG00000057335	Cep170	77.9252	0.00452455	0.103349	0.000414596	0.0279403
7200	ENSMUST00000115195	ENSMUSG00000029014	Dnajc2	85.4712	0.0045133	0.103349	0.000355309	0.0249259
135996	ENSMUST00000112424	ENSMUSG00000038346	Zfp384	56.9046	0.00450299	0.103348	0.000751131	0.0435308
3303	ENSMUST00000110136	ENSMUSG00000027346	Gpcpd1	98.346	0.00449697	0.103348	0.000279234	0.0205918
119191	ENSMUST00000159880	ENSMUSG00000041831	Sytl3	35.1419	0.00449127	0.103347	0.00173208	0.0818969
46522	ENSMUST00000172738	ENSMUSG00000022216	Psme1	48.1244	0.00448068	0.103346	0.00103018	0.0558863
70989	ENSMUST00000233054	ENSMUSG00000024096	Ralbp1	33.3647	0.00446672	0.103345	0.00192992	0.0883725
46303	ENSMUST00000146837	ENSMUSG00000025162	Csnk1d	57.9385	0.00446332	0.103345	0.000765578	0.0440621
134007	ENSMUST00000118341	ENSMUSG00000027951	Adar	94.162	0.00446263	0.103345	0.000318197	0.0229248
69699	ENSMUST00000166471	ENSMUSG00000021111	Papola	32.03	0.00445806	0.103345	0.00208504	0.0925757
116729	ENSMUST00000107503	ENSMUSG00000068923	Syt11	31.9644	0.00445794	0.103345	0.0020855	0.0925757
113178	ENSMUST00000108318	ENSMUSG00000040738	Ints8	108.237	0.0044512	0.103345	0.000248365	0.0188426
136488	ENSMUST00000152979	ENSMUSG00000020898	Ctc1	32.4762	0.00444536	0.103344	0.00206399	0.0921106
103066	ENSMUST00000097467	ENSMUSG00000013973	Dedd	68.1931	0.00443824	0.103344	0.000588455	0.0361828
13165	ENSMUST00000201374	ENSMUSG00000038759	Nup205	64.3189	0.00440074	0.103341	0.000684188	0.0407841
112921	ENSMUST00000076639	ENSMUSG00000001017	Chtop	63.8867	0.00439848	0.103341	0.000694608	0.041209
72070	ENSMUST00000162915	ENSMUSG00000032295	Man2c1	35.0522	0.00438886	0.10334	0.00193572	0.0883725
47078	ENSMUST00000113713	ENSMUSG00000071337	Tia1	48.5026	0.00435092	0.103338	0.00117769	0.0614907
127924	ENSMUST00000113852	ENSMUSG00000034616	Ssh3	58.3034	0.00434788	0.103338	0.000864454	0.0489095
54629	ENSMUST00000111561	ENSMUSG00000049550	Clip1	149.345	0.00434288	0.103338	0.000160089	0.0135405
33961	ENSMUST00000197313	ENSMUSG00000054892	Txk	45.5559	0.00433084	0.103337	0.00133711	0.0677649
94433	ENSMUST00000039810	ENSMUSG00000034667	Xpot	138.557	0.00432591	0.103337	0.00017658	0.0145903
43870	ENSMUST00000174269	ENSMUSG00000032423	Syncrip	46.0199	0.00432567	0.103336	0.001321	0.067373
15487	ENSMUST00000106499	ENSMUSG00000059923	Grb2	193.483	0.00432153	0.103337	0.000109872	0.01002
56880	ENSMUST00000173207	ENSMUSG00000092586	Ly6g6c	36.1434	0.00431849	0.103336	0.00197382	0.0896038
98795	ENSMUST00000207907	ENSMUSG00000061028	Clasrp	99.1492	0.00431686	0.103336	0.000353136	0.0248346
140312	ENSMUST00000168361	ENSMUSG00000020594	Pum2	143.456	0.004287	0.103334	0.000186261	0.0151897
137917	ENSMUST00000149850	ENSMUSG00000036281	Snapc4	93.8582	0.0042812	0.103334	0.000408746	0.0276202
76576	ENSMUST00000232874	ENSMUSG00000005936	Kctd20	42.9121	0.00427196	0.103333	0.0015748	0.0770104
42109	ENSMUST00000084433	ENSMUSG00000038007	Acer2	88.4725	0.00424779	0.103332	0.000475494	0.0307609
5577	ENSMUST00000177978	ENSMUSG00000094103	1700047I17Rik2	80.1327	0.00420639	0.103329	0.000596703	0.0365705
54086	ENSMUST00000124936	ENSMUSG00000061887	Ssbp3	106.994	0.00420614	0.103329	0.00035543	0.0249259
95809	ENSMUST00000152225	ENSMUSG00000039354	Smarcal1	40.0542	0.00414756	0.103325	0.00201452	0.0907115
54952	ENSMUST00000221721	ENSMUSG00000021140	Pcnx	55.7217	0.00404034	0.103319	0.00134803	0.0681805
75263	ENSMUST00000181795	ENSMUSG00000031818	Cox4i1	44.9703	0.0038888	0.10331	0.00225534	0.0977745
65241	ENSMUST00000073873	ENSMUSG00000039463	Slc9a8	57.8554	0.00369937	0.1033	0.00193974	0.0883803
80309	ENSMUST00000162127	ENSMUSG00000032280	Tle3	19.5718	0.0023039	0.103239	3.54057e-08	1.7212e-05
48059	ENSMUST00000127118	ENSMUSG00000018761	Mpdu1	19.2999	0.002303	0.103239	1.3161e-07	3.70222e-05
6005	ENSMUST00000200415	ENSMUSG00000029472	Anapc5	19.0281	0.00230241	0.103239	3.76616e-08	1.79599e-05
39785	ENSMUST00000105700	ENSMUSG00000041459	Tardbp	19.0281	0.00230241	0.103239	3.76616e-08	1.79599e-05
81905	ENSMUST00000031734	ENSMUSG00000093445	Lrch4	18.4845	0.00230123	0.103239	9.6015e-08	2.96492e-05
113247	ENSMUST00000222441	ENSMUSG00000021282	Eif5	18.4845	0.00230123	0.103239	9.60145e-08	2.96492e-05
60919	ENSMUST00000113566	ENSMUSG00000031232	Magt1	19.8436	0.00230028	0.103239	3.44167e-08	1.68952e-05
59207	ENSMUST00000071920	ENSMUSG00000052736	Klrc2	19.8436	0.00230028	0.103239	3.44167e-08	1.68952e-05
61850	ENSMUST00000182409	ENSMUSG00000074151	Nlrc5	19.8436	0.00230028	0.103239	3.44167e-08	1.68952e-05
74075	ENSMUST00000144458	ENSMUSG00000031826	Usp10	17.1253	0.00229922	0.103239	4.64958e-08	2.10429e-05
32484	ENSMUST00000220247	ENSMUSG00000035798	Zdhhc17	17.3229	0.00229846	0.103239	1.8353e-07	4.76151e-05
18418	ENSMUST00000161838	ENSMUSG00000041879	Ipo9	17.3229	0.00229846	0.103239	1.8353e-07	4.76151e-05
32950	ENSMUST00000019226	ENSMUSG00000019082	Slc25a22	17.3229	0.00229846	0.103239	1.8353e-07	4.76151e-05
15853	ENSMUST00000154406	ENSMUSG00000014077	Chp1	17.0754	0.00229764	0.103239	4.6772e-08	2.10429e-05
122419	ENSMUST00000199469	ENSMUSG00000027944	Hax1	17.0754	0.00229764	0.103239	4.6772e-08	2.10429e-05
48826	ENSMUST00000123826	ENSMUSG00000056153	Socs6	16.8535	0.00229738	0.103239	4.80537e-08	2.10537e-05
140890	ENSMUST00000118694	ENSMUSG00000025512	Chid1	16.828	0.00229704	0.103239	4.81817e-08	2.10537e-05
100987	ENSMUST00000220576	ENSMUSG00000054021	Sirt5	16.5816	0.00229624	0.103239	4.9733e-08	2.13297e-05
99631	ENSMUST00000120226	ENSMUSG00000006728	Cdk4	16.5805	0.00229621	0.103239	5.02656e-08	2.13297e-05
58150	ENSMUST00000023191	ENSMUSG00000022540	Rogdi	16.5805	0.00229621	0.103239	5.02656e-08	2.13297e-05
2129	ENSMUST00000203639	ENSMUSG00000023367	Tmem176a	16.0855	0.00229526	0.103239	5.28293e-08	2.22291e-05
56697	ENSMUST00000164655	ENSMUSG00000060373	Hnrnpc	16.038	0.00229525	0.103239	5.4733e-08	2.28383e-05
30441	ENSMUST00000029772	ENSMUSG00000005774	Rfx5	15.4943	0.00229343	0.103239	5.70092e-08	2.29833e-05
53513	ENSMUST00000146171	ENSMUSG00000024712	Rfk	15.4943	0.00229343	0.103239	5.70092e-08	2.29833e-05
97348	ENSMUST00000132109	ENSMUSG00000028959	Fastk	15.2225	0.00229298	0.103239	6.57599e-08	2.29833e-05
137741	ENSMUST00000134495	ENSMUSG00000025199	Chuk	14.8482	0.00229209	0.103239	6.81549e-08	2.29833e-05
104084	ENSMUST00000178399	ENSMUSG00000022221	Ripk3	14.8482	0.00229209	0.103239	6.8155e-08	2.29833e-05
57653	ENSMUST00000173030	ENSMUSG00000024299	Adamts10	14.8482	0.00229209	0.103239	6.81549e-08	2.29833e-05
21669	ENSMUST00000177056	ENSMUSG00000003680	Taf6l	14.8482	0.00229209	0.103239	6.81549e-08	2.29833e-05
123329	ENSMUST00000229009	ENSMUSG00000022463	Srebf2	14.9507	0.00229198	0.103239	6.14916e-08	2.29833e-05
118402	ENSMUST00000179592	ENSMUSG00000031565	Fgfr1	15.0957	0.0022917	0.103239	6.02405e-08	2.29833e-05
42356	ENSMUST00000144951	ENSMUSG00000042831	Alkbh6	15.0957	0.0022917	0.103239	6.02405e-08	2.29833e-05
142418	ENSMUST00000108255	ENSMUSG00000037652	Phc3	15.0957	0.0022917	0.103239	6.02405e-08	2.29833e-05
36394	ENSMUST00000146698	ENSMUSG00000029464	Gpn3	15.0957	0.0022917	0.103239	6.02405e-08	2.29833e-05
76961	ENSMUST00000160784	ENSMUSG00000022550	Adck5	14.6788	0.00229146	0.103239	6.35663e-08	2.29833e-05
62096	ENSMUST00000194847	ENSMUSG00000058729	Lin9	14.6788	0.00229146	0.103239	6.35663e-08	2.29833e-05
111497	ENSMUST00000211173	ENSMUSG00000030826	Bcat2	14.6007	0.00229128	0.103239	6.43782e-08	2.29833e-05
51416	ENSMUST00000112655	ENSMUSG00000033773	Rpap2	14.6007	0.00229128	0.103239	6.43782e-08	2.29833e-05
13314	ENSMUST00000159194	ENSMUSG00000000295	Hddc2	14.6007	0.00229128	0.103239	6.43782e-08	2.29833e-05
20519	ENSMUST00000227674	ENSMUSG00000041841	Rpl37	13.8583	0.00229027	0.103239	7.13591e-08	2.35072e-05
76335	ENSMUST00000212514	ENSMUSG00000031878	Nae1	13.8583	0.00229027	0.103239	7.13591e-08	2.35072e-05
120044	ENSMUST00000157052	ENSMUSG00000020402	Vdac1	14.3533	0.0022901	0.103239	6.64812e-08	2.29833e-05
44330	ENSMUST00000229236	ENSMUSG00000023018	Smarcd1	14.3533	0.0022901	0.103239	6.64812e-08	2.29833e-05
76891	ENSMUST00000174080	ENSMUSG00000059714	Flot1	14.3533	0.0022901	0.103239	6.64812e-08	2.29833e-05
NA	NA	NA	NA	14.3533	0.0022901	0.103239	6.64812e-08	2.29833e-05
93823	ENSMUST00000168086	ENSMUSG00000025764	Jade1	14.3533	0.0022901	0.103239	6.64812e-08	2.29833e-05
47921	ENSMUST00000112298	ENSMUSG00000042121	Ssh1	14.3533	0.0022901	0.103239	6.64812e-08	2.29833e-05
98063	ENSMUST00000051915	ENSMUSG00000039599	Fam149b	14.3533	0.0022901	0.103239	6.64812e-08	2.29833e-05
107621	ENSMUST00000201917	ENSMUSG00000029165	Agbl5	14.407	0.00228986	0.103239	6.59978e-08	2.29833e-05
97436	ENSMUST00000045566	ENSMUSG00000039521	Foxp3	14.407	0.00228986	0.103239	6.59978e-08	2.29833e-05
104342	ENSMUST00000149395	ENSMUSG00000055541	Lair1	14.407	0.00228986	0.103239	6.59978e-08	2.29833e-05
22211	ENSMUST00000111338	ENSMUSG00000040549	Ckap5	96.3682	-0.00387023	0.103311	0.00178714	0.0837883
115586	ENSMUST00000090785	ENSMUSG00000038495	Otud7b	103.735	-0.00387117	0.103311	0.00157236	0.0770104
69691	ENSMUST00000169938	ENSMUSG00000021111	Papola	94.5022	-0.00392157	0.103313	0.00174375	0.0822157
58499	ENSMUST00000123399	ENSMUSG00000026667	Uhmk1	81.4024	-0.00393324	0.103314	0.00218063	0.0951951
26662	ENSMUST00000089645	ENSMUSG00000068329	Htra2	93.4825	-0.00393439	0.103314	0.0016806	0.0804683
46615	ENSMUST00000145459	ENSMUSG00000026199	Ankzf1	81.3455	-0.00401994	0.103319	0.00202426	0.0907474
134989	ENSMUST00000055833	ENSMUSG00000027104	Atf2	76.4104	-0.00404176	0.10332	0.00207383	0.0923031
118431	ENSMUST00000166748	ENSMUSG00000020893	Per1	76.1947	-0.00407054	0.103322	0.0021042	0.0930362
79506	ENSMUST00000233245	ENSMUSG00000024053	Emilin2	191.945	-0.0051045	0.103391	0.000449902	0.0296805
48726	ENSMUST00000118666	ENSMUSG00000050921	P2ry10	75.8235	-0.00525138	0.1034	0.00217949	0.0951951
70799	ENSMUST00000132320	ENSMUSG00000045983	Eif4g1	62.6104	-0.00568766	0.103434	0.00219812	0.095625
52959	ENSMUST00000043526	ENSMUSG00000036712	Cyld	37.2511	-0.00663645	0.10352	0.000848768	0.0481854
130329	ENSMUST00000084979	ENSMUSG00000030761	Myo7a	68.6991	-0.00679557	0.103536	0.000196677	0.0158074
39264	ENSMUST00000103031	ENSMUSG00000020776	Fbf1	61.6533	-0.00716431	0.103574	0.000185977	0.0151897
6829	ENSMUST00000164992	ENSMUSG00000048000	Gigyf2	20.8927	-0.00722254	0.103576	0.00191544	0.0880716
79734	ENSMUST00000124826	ENSMUSG00000025809	Itgb1	125.684	-0.00735934	0.103593	0.000460012	0.0300309
61539	ENSMUST00000208730	ENSMUSG00000039361	Picalm	23.434	-0.00804699	0.103667	0.00095742	0.0527075
8100	ENSMUST00000171423	ENSMUSG00000024659	Anxa1	15.1294	-0.00841586	0.103707	0.00200203	0.0904119
120340	ENSMUST00000177543	ENSMUSG00000049659	Aftph	44.5953	-0.00873103	0.103753	0.000138538	0.0121063
65323	ENSMUST00000050827	ENSMUSG00000029422	Rsrc2	13.2285	-0.00873616	0.103745	0.00231959	0.0999538
106733	ENSMUST00000207916	ENSMUSG00000032860	P2ry2	14.9017	-0.00874889	0.103748	0.00180067	0.0841974
24624	ENSMUST00000162071	ENSMUSG00000071657	Bscl2	16.1892	-0.0091264	0.103797	0.00127053	0.0652495
141997	ENSMUST00000162461	ENSMUSG00000030166	Rad52	17.0786	-0.00925026	0.103814	0.00105919	0.0567671
138008	ENSMUST00000148028	ENSMUSG00000075555	Gm10863	13.1178	-0.00929748	0.103817	0.00187988	0.0869959
114229	ENSMUST00000201624	ENSMUSG00000042331	Specc1	28.8555	-0.00931311	0.103827	0.000296733	0.0217222
119456	ENSMUST00000108278	ENSMUSG00000030598	Fbxo17	15.0783	-0.00941687	0.103834	0.00131128	0.0671356
21958	ENSMUST00000030316	ENSMUSG00000028581	Laptm5	190.826	-0.00943714	0.103839	0.00104722	0.056401
30434	ENSMUST00000148803	ENSMUSG00000005774	Rfx5	15.2693	-0.0094404	0.103838	0.00126414	0.0650398
29263	ENSMUST00000134804	ENSMUSG00000014606	Slc25a11	13.3028	-0.00962337	0.103861	0.00160778	0.0780084
63230	ENSMUST00000120691	ENSMUSG00000037098	Rab11fip3	42.5476	-0.00969215	0.103881	8.74656e-05	0.00831039
126249	ENSMUST00000195855	ENSMUSG00000040374	Pex2	12.4276	-0.00970155	0.10387	0.00178639	0.0837883
137541	ENSMUST00000166360	ENSMUSG00000001211	Agpat3	40.6723	-0.00976122	0.103891	9.59968e-05	0.0089014
121137	ENSMUST00000088169	ENSMUSG00000024758	Rtn3	150.134	-0.00982954	0.103887	0.00223278	0.0969641
96408	ENSMUST00000107115	ENSMUSG00000020923	Ubtf	52.6207	-0.00984919	0.103904	4.38826e-05	0.00470512
125273	ENSMUST00000021843	ENSMUSG00000046949	Nqo2	12.7817	-0.00986524	0.103894	0.00157916	0.0771429
91368	ENSMUST00000112184	ENSMUSG00000006527	Sfmbt1	15.7471	-0.00994554	0.103908	0.000955586	0.0527075
77352	ENSMUST00000125975	ENSMUSG00000000738	Spg7	55.8602	-0.00997145	0.103922	3.36665e-05	0.00381391
NA.4	NA	NA	NA	10.5607	-0.00998134	0.103907	0.00227304	0.0982865
30939	ENSMUST00000185861	ENSMUSG00000022587	Ly6e	28.4962	-0.0100984	0.103937	0.000205463	0.0164082
59847	ENSMUST00000075301	ENSMUSG00000026950	Neb	13.1421	-0.0101084	0.103929	0.00136726	0.0690134
54808	ENSMUST00000138408	ENSMUSG00000089917	Uckl1	12.1422	-0.0102445	0.103947	0.00152965	0.0756007
49222	ENSMUST00000231684	ENSMUSG00000022761	Lztr1	11.8176	-0.0102806	0.103952	0.00159884	0.0777255
37029	ENSMUST00000040148	ENSMUSG00000037325	Bbs7	10.4399	-0.0103901	0.103965	0.00202103	0.0907474
95838	ENSMUST00000064547	ENSMUSG00000052605	Isoc2b	23.3619	-0.0103975	0.103979	0.000297947	0.0217475
20690	ENSMUST00000162659	ENSMUSG00000062743	Zfp677	26.9739	-0.0104093	0.103975	0.00109288	0.0580919
119186	ENSMUST00000231743	ENSMUSG00000041831	Sytl3	17.899	-0.0104768	0.103988	0.000560995	0.034938
19847	ENSMUST00000126195	ENSMUSG00000035086	Becn1	15.1668	-0.0105453	0.103996	0.000815	0.0465852
103125	ENSMUST00000085299	ENSMUSG00000034574	Daam1	25.5148	-0.0106074	0.104012	0.000214564	0.0168925
99746	ENSMUST00000113222	ENSMUSG00000026797	Stxbp1	17.8956	-0.0106969	0.104021	0.000514572	0.0324914
126935	ENSMUST00000027866	ENSMUSG00000026577	Blzf1	14.3078	-0.010718	0.104021	0.000876893	0.0495014
10520	ENSMUST00000163748	ENSMUSG00000037174	Elf2	50.3853	-0.0108131	0.104049	2.81381e-05	0.00330735
40412	ENSMUST00000177689	ENSMUSG00000035513	Ntng2	21.3729	-0.0108645	0.10405	0.000304343	0.0220856
132645	ENSMUST00000152060	ENSMUSG00000024483	Ankhd1	9.66156	-0.0110174	0.104059	0.00193981	0.0883803
84400	ENSMUST00000156486	ENSMUSG00000030265	Kras	14.5933	-0.0110391	0.104071	0.000738362	0.0428901
109172	ENSMUST00000193793	ENSMUSG00000026070	Il18r1	14.5172	-0.0110877	0.104079	0.000737552	0.0428901
113908	ENSMUST00000071728	ENSMUSG00000029822	Osbpl3	11.9464	-0.0111344	0.104082	0.00115317	0.0604623
64752	ENSMUST00000029171	ENSMUSG00000027642	Rpn2	9.78364	-0.0113161	0.104107	0.00170096	0.0811919
137146	ENSMUST00000135106	ENSMUSG00000020227	Irak3	85.1151	-0.0113782	0.104117	0.00218914	0.095317
68782	ENSMUST00000136410	ENSMUSG00000033808	Tmem87a	8.69191	-0.0114107	0.104118	0.00216721	0.0949442
9938	ENSMUST00000165860	ENSMUSG00000066036	Ubr4	268.607	-0.0114402	0.104128	0.00209658	0.0929027
110594	ENSMUST00000113332	ENSMUSG00000039205	Ciz1	98.8524	-0.0114741	0.104137	0.0013934	0.0702622
82643	ENSMUST00000216628	ENSMUSG00000025794	Rpl14	12.2665	-0.0116389	0.104165	0.000908108	0.0505793
110141	ENSMUST00000015893	ENSMUSG00000015749	Anp32e	15.1525	-0.0117327	0.104185	0.000522741	0.0329241
35919	ENSMUST00000024881	ENSMUSG00000024077	Strn	23.273	-0.011797	0.104203	0.000162233	0.0136291
30104	ENSMUST00000077472	ENSMUSG00000030930	Chst15	38.6202	-0.011822	0.104213	3.69081e-05	0.00406733
53013	ENSMUST00000153485	ENSMUSG00000020868	Xylt2	18.7586	-0.0118327	0.104206	0.000287681	0.0211213
51461	ENSMUST00000204930	ENSMUSG00000009281	Rarres2	19.8051	-0.0118407	0.104208	0.00024766	0.0188176
99278	ENSMUST00000077243	ENSMUSG00000031371	Haus7	10.3562	-0.0118428	0.104195	0.00126328	0.0650398
99243	ENSMUST00000124314	ENSMUSG00000025499	Hras	17.9685	-0.0118475	0.104208	0.000321331	0.0230008
52471	ENSMUST00000191537	ENSMUSG00000045411	2410002F23Rik	8.53812	-0.0118655	0.104192	0.00195373	0.0888529
24845	ENSMUST00000209707	ENSMUSG00000013878	Rnf170	13.6814	-0.011967	0.104223	0.000621025	0.0376464
133238	ENSMUST00000137431	ENSMUSG00000024830	Rps6kb2	16.2731	-0.0119741	0.104228	0.000397711	0.0270573
144066	ENSMUST00000180903	ENSMUSG00000097721	Rps6kb2	16.2731	-0.0119741	0.104228	0.000397711	0.0270573
16585	ENSMUST00000134049	ENSMUSG00000037916	Ndufv1	8.86724	-0.0120066	0.104218	0.0017129	0.0814513
72145	ENSMUST00000127423	ENSMUSG00000024012	Mtch1	15.089	-0.0120076	0.104232	0.000477504	0.0307726
95027	ENSMUST00000131255	ENSMUSG00000030427	Lilra6	83.0954	-0.0120235	0.104226	0.00172512	0.0817243
57465	ENSMUST00000068664	ENSMUSG00000032340	Neo1	14.3322	-0.0120444	0.104237	0.000535064	0.0335736
41235	ENSMUST00000100473	ENSMUSG00000060012	Kif13b	8.8443	-0.0120542	0.104225	0.00170868	0.0813498
2257	ENSMUST00000213643	ENSMUSG00000032246	Calml4	7.95285	-0.0120769	0.104226	0.00215536	0.09465
108092	ENSMUST00000092673	ENSMUSG00000019970	Sgk1	11.6464	-0.0121082	0.104243	0.000880328	0.0495836
73769	ENSMUST00000165802	ENSMUSG00000001576	Ergic1	9.14645	-0.0122683	0.104264	0.00148307	0.0736709
16042	ENSMUST00000106348	ENSMUSG00000030695	Aldoa	13.5749	-0.0123342	0.104287	0.000554958	0.0346482
41286	ENSMUST00000145452	ENSMUSG00000034932	Mrpl54	8.01284	-0.0123852	0.104279	0.00193081	0.0883725
2270	ENSMUST00000069298	ENSMUSG00000025188	Hps1	21.4462	-0.0124279	0.104312	0.000158084	0.0134162
139117	ENSMUST00000204437	ENSMUSG00000001156	Mxd1	8.68925	-0.012439	0.104292	0.00158645	0.0773944
123223	ENSMUST00000171865	ENSMUSG00000012535	Tnpo3	7.72433	-0.0124493	0.104289	0.00206805	0.0921277
23303	ENSMUST00000230266	ENSMUSG00000022610	Mapk12	13.8918	-0.0124552	0.104309	0.000501989	0.031898
119630	ENSMUST00000141750	ENSMUSG00000027184	Caprin1	16.4054	-0.0124643	0.104314	0.000327323	0.0233804
53380	ENSMUST00000111240	ENSMUSG00000040174	Alkbh3	8.75481	-0.0124741	0.104298	0.00153932	0.0757142
91484	ENSMUST00000112568	ENSMUSG00000035168	Tanc1	52.4436	-0.0125751	0.104349	9.47893e-06	0.00136781
65701	ENSMUST00000172455	ENSMUSG00000073423	Zfp414	25.4108	-0.0125978	0.104346	9.07198e-05	0.00850659
123436	ENSMUST00000138140	ENSMUSG00000034639	Setmar	9.35018	-0.0126391	0.10433	0.00126327	0.0650398
40028	ENSMUST00000183887	ENSMUSG00000020532	Acaca	8.71384	-0.0126683	0.104332	0.00147515	0.0734962
106825	ENSMUST00000123180	ENSMUSG00000030805	Stx4a	8.21022	-0.012677	0.104332	0.00168098	0.0804683
5918	ENSMUST00000148930	ENSMUSG00000028565	Nfia	7.58701	-0.012682	0.104329	0.00202619	0.0907474
59153	ENSMUST00000178116	ENSMUSG00000026269	Rnpepl1	24.7825	-0.0127276	0.104369	9.22553e-05	0.0086183
17383	ENSMUST00000134263	ENSMUSG00000003438	Timm50	10.7456	-0.0127409	0.104353	0.000876728	0.0495014
57099	ENSMUST00000018681	ENSMUSG00000018537	Pcgf2	9.9819	-0.0127535	0.104353	0.00104558	0.056401
104564	ENSMUST00000204945	ENSMUSG00000107849	Gm43904	8.46543	-0.0127747	0.10435	0.00153116	0.0756007
31156	ENSMUST00000153888	ENSMUSG00000024985	Tcf7l2	14.3272	-0.0129081	0.104392	0.000397621	0.0270573
108184	ENSMUST00000093883	ENSMUSG00000027122	Arl14ep	13.4107	-0.0129482	0.104398	0.000466377	0.0302885
97279	ENSMUST00000175646	ENSMUSG00000042410	Agps	7.85351	-0.0129727	0.104384	0.00171547	0.0814961
8946	ENSMUST00000182768	ENSMUSG00000097589	Dleu2	35.1795	-0.0129748	0.10442	2.86477e-05	0.0033437
57168	ENSMUST00000098362	ENSMUSG00000031835	Mbtps1	56.1351	-0.012983	0.104425	6.09572e-06	0.000962855
81665	ENSMUST00000031731	ENSMUSG00000029718	Pcolce	11.8236	-0.0130014	0.104404	0.000634153	0.038211
120235	ENSMUST00000217915	ENSMUSG00000020573	Pik3cg	7.51899	-0.0130295	0.104392	0.00188191	0.0870092
99885	ENSMUST00000145133	ENSMUSG00000039137	Whrn	25.102	-0.0130458	0.104429	7.82664e-05	0.00758019
NA.3	NA	NA	NA	7.64257	-0.0130985	0.104406	0.00180091	0.0841974
129609	ENSMUST00000159004	ENSMUSG00000093973	Mrgpra2a	8.33067	-0.0131146	0.104412	0.00144901	0.0725549
66661	ENSMUST00000108981	ENSMUSG00000078878	Gm14305	10.1689	-0.0131216	0.104421	0.000893091	0.0499095
83867	ENSMUST00000099709	ENSMUSG00000040479	Dgkz	117.366	-0.013128	0.104457	3.77795e-07	9.0947e-05
43443	ENSMUST00000153679	ENSMUSG00000007891	Ctsd	13.2801	-0.0131282	0.104431	0.000453897	0.0298262
58121	ENSMUST00000147604	ENSMUSG00000037860	Aim2	29.8935	-0.0131347	0.104448	4.44447e-05	0.00473759
47879	ENSMUST00000097897	ENSMUSG00000028649	Macf1	15.3748	-0.0131369	0.104436	0.000305903	0.0221192
66180	ENSMUST00000161639	ENSMUSG00000021666	Gfm2	16.8464	-0.0131767	0.104446	0.000235403	0.018172
63311	ENSMUST00000108803	ENSMUSG00000031979	Cog2	8.8895	-0.0131954	0.10443	0.00121167	0.0630019
75398	ENSMUST00000229403	ENSMUSG00000115919	Gm31583	6.94752	-0.0131974	0.104419	0.00214595	0.0945702
136550	ENSMUST00000140086	ENSMUSG00000027091	Zc3h15	21.9294	-0.0132009	0.104445	0.000723169	0.0423987
51162	ENSMUST00000054895	ENSMUSG00000029699	Ssc4d	8.55207	-0.0132052	0.10443	0.00133218	0.0675836
41587	ENSMUST00000160713	ENSMUSG00000038425	Poli	23.8182	-0.013214	0.10446	8.55938e-05	0.00816459
50837	ENSMUST00000131726	ENSMUSG00000029545	Acads	11.6798	-0.0132212	0.104444	0.000614518	0.0373424
10864	ENSMUST00000110633	ENSMUSG00000021156	Zmynd11	60.6205	-0.0132566	0.104451	0.000933502	0.0518207
24855	ENSMUST00000122091	ENSMUSG00000032400	Zwilch	11.0185	-0.0132644	0.104451	0.000702713	0.0414443
35211	ENSMUST00000135161	ENSMUSG00000025350	Rdh5	6.67814	-0.0132663	0.10443	0.00231198	0.099798
9429	ENSMUST00000128680	ENSMUSG00000026821	Ralgds	6.81016	-0.0132905	0.104435	0.00218884	0.095317
71248	ENSMUST00000217735	ENSMUSG00000035278	Plekhj1	9.35997	-0.0133483	0.104461	0.00102891	0.055878
64076	ENSMUST00000189524	ENSMUSG00000051998	Lax1	7.51522	-0.0133682	0.104455	0.00170914	0.0813498
112942	ENSMUST00000225066	ENSMUSG00000021484	Lman2	13.0767	-0.0133851	0.104479	0.000433369	0.0289329
52404	ENSMUST00000135565	ENSMUSG00000047554	Tmem41b	6.86287	-0.0133997	0.104457	0.00208418	0.0925757
21917	ENSMUST00000144706	ENSMUSG00000025792	Slc25a10	11.9786	-0.0134003	0.104479	0.000544507	0.0341233
41515	ENSMUST00000152551	ENSMUSG00000027637	Rab5if	14.8327	-0.0134404	0.104493	0.000304163	0.0220856
99735	ENSMUST00000232338	ENSMUSG00000041215	Yeats2	11.6025	-0.0134468	0.104487	0.000584606	0.0360498
132636	ENSMUST00000133911	ENSMUSG00000030214	Plbd1	7.52389	-0.013464	0.104473	0.00167108	0.0801479
15090	ENSMUST00000112706	ENSMUSG00000026315	Serpinb8	17.3512	-0.0134679	0.104503	0.000193981	0.0156915
13570	ENSMUST00000147258	ENSMUSG00000026034	Clk1	7.77529	-0.0134847	0.104479	0.00153505	0.0756526
127869	ENSMUST00000045042	ENSMUSG00000039699	Batf2	7.12468	-0.0135033	0.104478	0.00186619	0.0865376
46879	ENSMUST00000140244	ENSMUSG00000059183	Mtfmt	13.8102	-0.01354	0.104511	0.000358384	0.0250777
106621	ENSMUST00000113498	ENSMUSG00000064080	Fbln2	25.4926	-0.0135543	0.104527	6.10389e-05	0.00617443
28598	ENSMUST00000180369	ENSMUSG00000023156	Rpp14	6.96777	-0.0135585	0.104487	0.0019352	0.0883725
101790	ENSMUST00000219213	ENSMUSG00000020664	Dld	6.83796	-0.0135713	0.104489	0.00202512	0.0907474
100867	ENSMUST00000204317	ENSMUSG00000098715	Gm28053	12.3007	-0.0135843	0.104516	0.000479956	0.0308899
44289	ENSMUST00000109769	ENSMUSG00000033102	Cdc14b	13.7161	-0.0135962	0.104521	0.000358596	0.0250777
30440	ENSMUST00000142708	ENSMUSG00000005774	Rfx5	6.57348	-0.0137798	0.104527	0.00209979	0.0929627
95870	ENSMUST00000107424	ENSMUSG00000059810	Rgs3	15.6974	-0.0137962	0.104565	0.00023227	0.0180593
141437	ENSMUST00000205505	ENSMUSG00000053470	Kdm3a	10.4108	-0.013821	0.104556	0.000689511	0.0410526
81978	ENSMUST00000163546	ENSMUSG00000022106	Rcbtb2	8.62234	-0.0138529	0.104555	0.0010916	0.0580856
114638	ENSMUST00000119403	ENSMUSG00000042198	Chchd7	8.60144	-0.0138772	0.104559	0.00108686	0.0580185
54742	ENSMUST00000152418	ENSMUSG00000035268	Pkig	7.25072	-0.0139535	0.104566	0.0016075	0.0780084
16810	ENSMUST00000165971	ENSMUSG00000019917	Sept10	9.4385	-0.0140143	0.104591	0.000832094	0.0474
32161	ENSMUST00000209504	ENSMUSG00000031483	Erlin2	10.4585	-0.0140164	0.104595	0.000644328	0.0386844
137539	ENSMUST00000138035	ENSMUSG00000001211	Agpat3	7.90906	-0.0140187	0.104583	0.00128086	0.0657123
11086	ENSMUST00000118835	ENSMUSG00000045636	Mtus1	12.0644	-0.0140588	0.104609	0.000437644	0.0291406
84257	ENSMUST00000190472	ENSMUSG00000036873	2410004B18Rik	6.35965	-0.0140926	0.104586	0.00209492	0.0929027
47718	ENSMUST00000231451	ENSMUSG00000022771	Ppil2	67.816	-0.0141232	0.104652	1.72141e-06	0.000330248
140650	ENSMUST00000027241	ENSMUSG00000026072	Il1r1	7.05466	-0.0141356	0.1046	0.00163418	0.0786939
111942	ENSMUST00000136941	ENSMUSG00000084918	Gm12708	6.22118	-0.0141358	0.104593	0.00218308	0.095219
29734	ENSMUST00000232468	ENSMUSG00000005899	Smpd4	6.59571	-0.0141563	0.104601	0.00190524	0.0878033
18883	ENSMUST00000182902	ENSMUSG00000030314	Atg7	12.6531	-0.0141746	0.104634	0.000372654	0.0258851
108456	ENSMUST00000202200	ENSMUSG00000061755	Bod1l	7.4334	-0.0141881	0.104614	0.00143105	0.0718714
95878	ENSMUST00000107420	ENSMUSG00000059810	Rgs3	26.6261	-0.0142024	0.104658	4.15732e-05	0.00450575
21173	ENSMUST00000050735	ENSMUSG00000049421	Zfp260	59.3613	-0.0142044	0.104668	2.70202e-06	0.000486675
77699	ENSMUST00000160021	ENSMUSG00000021578	Ccdc127	12.9642	-0.0142057	0.104641	0.000344814	0.0243519
18755	ENSMUST00000113706	ENSMUSG00000045409	Trim39	53.6276	-0.0142324	0.104673	3.83894e-06	0.00065382
72293	ENSMUST00000159871	ENSMUSG00000031782	Coq9	11.2654	-0.0142352	0.104642	0.000500262	0.031846
47322	ENSMUST00000061766	ENSMUSG00000066510	Ankdd1a	6.19517	-0.0142372	0.104613	0.00215149	0.09465
101508	ENSMUST00000211405	ENSMUSG00000025521	Tmem192	7.3123	-0.0142576	0.104627	0.00145904	0.0729113
140098	ENSMUST00000177462	ENSMUSG00000030788	Rnf141	13.7857	-0.0142711	0.104657	0.000286778	0.021086
49245	ENSMUST00000192877	ENSMUSG00000094134	Ighv5-15	7.02932	-0.0142756	0.104628	0.00159735	0.0777255
16940	ENSMUST00000210275	ENSMUSG00000090963	Gm17655	7.63036	-0.0142799	0.104634	0.00130759	0.067015
122174	ENSMUST00000129914	ENSMUSG00000031065	Cdk16	8.5305	-0.0143128	0.104646	0.000989027	0.054123
53170	ENSMUST00000232653	ENSMUSG00000072214	Sept5	66.009	-0.0143337	0.10467	0.000523847	0.0329523
133882	ENSMUST00000102682	ENSMUSG00000000538	Tom1l2	15.6752	-0.0143459	0.104676	0.000193874	0.0156915
139617	ENSMUST00000123575	ENSMUSG00000020528	Prpsap2	6.01225	-0.0143587	0.104635	0.00224169	0.097267
71387	ENSMUST00000159816	ENSMUSG00000043336	Filip1l	6.64059	-0.0143649	0.104643	0.00178368	0.0837829
91946	ENSMUST00000044721	ENSMUSG00000019302	Atp6v0a1	58.1515	-0.0143887	0.104707	2.66524e-06	0.000481784
10432	ENSMUST00000165154	ENSMUSG00000021501	Caml	6.3961	-0.0143942	0.104647	0.00192856	0.0883725
120920	ENSMUST00000127168	ENSMUSG00000009207	Lnpk	9.55158	-0.0144229	0.104674	0.000727997	0.0424852
41012	ENSMUST00000189049	ENSMUSG00000075528	Aarsd1	6.26519	-0.0144625	0.104659	0.00198505	0.090032
32711	ENSMUST00000102948	ENSMUSG00000016477	E2f3	8.49542	-0.0144804	0.10468	0.000957897	0.0527075
56216	ENSMUST00000128067	ENSMUSG00000028975	Pex14	6.68882	-0.0144814	0.104667	0.00169969	0.0811919
116068	ENSMUST00000126171	ENSMUSG00000007613	Tgfbr1	10.2573	-0.0145277	0.104698	0.000588932	0.0361828
118015	ENSMUST00000181879	ENSMUSG00000097795	Gm7678	6.38499	-0.0145437	0.104677	0.00186576	0.0865376
24994	ENSMUST00000209222	ENSMUSG00000030796	Tead2	6.53079	-0.0145772	0.104685	0.00175808	0.0828132
94727	ENSMUST00000137474	ENSMUSG00000058818	Pirb	36.6624	-0.0146507	0.104757	1.20455e-05	0.00164793
126991	ENSMUST00000108630	ENSMUSG00000035585	Tsen34	11.9696	-0.0146759	0.104735	0.000372726	0.0258851
98025	ENSMUST00000142087	ENSMUSG00000026939	Tmem141	22.4357	-0.014678	0.104755	5.99273e-05	0.006098
141928	ENSMUST00000199051	ENSMUSG00000028098	Rnf115	23.9196	-0.0146967	0.10476	4.87379e-05	0.00508417
16996	ENSMUST00000090095	ENSMUSG00000022307	Oxr1	43.938	-0.0147106	0.104772	6.3261e-06	0.00099298
52154	ENSMUST00000112610	ENSMUSG00000007458	M6pr	42.5041	-0.0147147	0.104773	7.0989e-06	0.00109036
8101	ENSMUST00000163902	ENSMUSG00000024659	Anxa1	14.5119	-0.0147583	0.10476	0.000216424	0.0169856
132007	ENSMUST00000145884	ENSMUSG00000026930	Gpsm1	18.8644	-0.014767	0.104769	9.80972e-05	0.00907934
7320	ENSMUST00000154255	ENSMUSG00000036918	Ttc7	9.03598	-0.0147969	0.104749	0.00075819	0.0438891
12412	ENSMUST00000171338	ENSMUSG00000058239	Usf2	48.3165	-0.0148022	0.104793	4.32797e-06	0.000713801
117816	ENSMUST00000106110	ENSMUSG00000025173	Wdr45b	8.33179	-0.0148416	0.104754	0.000922463	0.0513218
114958	ENSMUST00000169911	ENSMUSG00000078765	U2af1l4	14.2874	-0.0149028	0.10479	0.000213281	0.016818
34292	ENSMUST00000203455	ENSMUSG00000030016	Zfp638	8.40851	-0.0149062	0.104768	0.000885606	0.0497689
12583	ENSMUST00000139981	ENSMUSG00000033577	Myo6	7.51589	-0.0149925	0.10478	0.00114117	0.0599585
61997	ENSMUST00000029825	ENSMUSG00000028175	Depdc1a	6.38033	-0.0150028	0.104772	0.0016912	0.0808803
113841	ENSMUST00000128427	ENSMUSG00000033961	Zfp446	15.6664	-0.0150723	0.10483	0.000154806	0.0132277
79776	ENSMUST00000035069	ENSMUSG00000032491	Nradd	10.2228	-0.0151109	0.104822	0.000506631	0.0321114
8510	ENSMUST00000121111	ENSMUSG00000028641	P3h1	16.3371	-0.0151145	0.10484	0.000136656	0.0119836
NA.2	NA	NA	NA	18.0728	-0.0151472	0.10485	9.93053e-05	0.0091742
41996	ENSMUST00000222095	ENSMUSG00000038732	Mboat1	9.04863	-0.0151492	0.104824	0.000691916	0.041098
10681	ENSMUST00000057843	ENSMUSG00000051355	Commd1	6.76485	-0.0151582	0.104809	0.00141853	0.0713548
80493	ENSMUST00000102478	ENSMUSG00000017390	Aldoc	11.3001	-0.0151596	0.104837	0.000383521	0.0264878
126975	ENSMUST00000138044	ENSMUSG00000039646	Vasn	7.45544	-0.0151752	0.104819	0.00111484	0.0588221
78194	ENSMUST00000144295	ENSMUSG00000030538	Cib1	6.78328	-0.0151842	0.104815	0.00140168	0.0706085
52602	ENSMUST00000139917	ENSMUSG00000033857	Engase	49.2505	-0.0152236	0.104862	0.000349611	0.024654
119615	ENSMUST00000021468	ENSMUSG00000021068	Nin	60.6525	-0.0152298	0.104889	1.5318e-06	0.000300786
58863	ENSMUST00000195037	ENSMUSG00000102301	Ighv8-2	6.86329	-0.0152475	0.104829	0.00134169	0.0679286
83678	ENSMUST00000126913	ENSMUSG00000021235	Coq6	9.44999	-0.015281	0.104855	0.000596004	0.0365705
78424	ENSMUST00000222130	ENSMUSG00000112964	E430024I08Rik	7.05869	-0.0153104	0.104844	0.00123479	0.0639383
99428	ENSMUST00000203469	ENSMUSG00000030104	Edem1	32.0308	-0.0153286	0.104857	0.00177427	0.0834975
54717	ENSMUST00000232724	ENSMUSG00000024006	Stk38	54.575	-0.0153308	0.104881	0.000385603	0.0265583
70958	ENSMUST00000227681	ENSMUSG00000022749	Tbc1d23	7.49697	-0.0153515	0.104857	0.00106002	0.0567671
125425	ENSMUST00000137695	ENSMUSG00000032615	Nt5m	11.0999	-0.0154039	0.10489	0.000374527	0.0259024
91379	ENSMUST00000133218	ENSMUSG00000026526	Fh1	6.58659	-0.01543	0.104866	0.00141934	0.0713548
65463	ENSMUST00000165223	ENSMUSG00000064302	Clasp1	129.478	-0.0154319	0.104883	0.00149162	0.074022
35508	ENSMUST00000129836	ENSMUSG00000046671	Mtfr1l	8.737	-0.0154486	0.104887	0.000696912	0.041248
3788	ENSMUST00000161515	ENSMUSG00000003135	Cnot11	19.4462	-0.0154667	0.104923	7.19174e-05	0.00706088
109669	ENSMUST00000052774	ENSMUSG00000047583	Tyw3	10.8172	-0.0154706	0.104903	0.000395053	0.0270234
69658	ENSMUST00000132304	ENSMUSG00000025451	Paip1	24.5422	-0.0154729	0.10493	3.41359e-05	0.00385604
107422	ENSMUST00000137137	ENSMUSG00000002395	Use1	16.804	-0.0154789	0.104922	0.000111802	0.0100936
59895	ENSMUST00000125709	ENSMUSG00000014771	Pdcd2	7.9304	-0.015497	0.104893	0.000884708	0.0497689
47100	ENSMUST00000129637	ENSMUSG00000051557	Pusl1	7.23025	-0.0155082	0.104889	0.0011148	0.0588221
26527	ENSMUST00000226788	ENSMUSG00000006526	Stimate	8.38871	-0.0155184	0.1049	0.000767501	0.044122
132825	ENSMUST00000103390	ENSMUSG00000076589	Igkv8-18	7.73526	-0.0155323	0.104899	0.000934949	0.0518236
35255	ENSMUST00000042194	ENSMUSG00000038260	Trpm4	14.6601	-0.015535	0.10493	0.000163806	0.0137159
60749	ENSMUST00000161031	ENSMUSG00000068245	Phf11d	8.52696	-0.0155484	0.104908	0.000726589	0.0424525
9973	ENSMUST00000027372	ENSMUSG00000026180	Cxcr2	41.6512	-0.01555	0.104957	5.3893e-06	0.000862151
81597	ENSMUST00000084885	ENSMUSG00000009741	Ubp1	78.4393	-0.015553	0.104964	4.7997e-07	0.000111782
111950	ENSMUST00000128090	ENSMUSG00000003762	Coq8b	13.8644	-0.0155579	0.104933	0.000192162	0.0155947
124430	ENSMUST00000102509	ENSMUSG00000017781	Pitpna	111.669	-0.0155832	0.104973	1.09656e-07	3.21092e-05
15769	ENSMUST00000136734	ENSMUSG00000042055	Wdr11	7.26582	-0.0155845	0.104906	0.00107862	0.0576401
78740	ENSMUST00000118576	ENSMUSG00000041609	Bicdl1	13.8682	-0.0155889	0.10494	0.000189338	0.0153905
78102	ENSMUST00000141662	ENSMUSG00000024426	Atat1	9.34467	-0.0156202	0.104929	0.000562567	0.0349924
110691	ENSMUST00000227816	ENSMUSG00000026781	Acbd5	12.6415	-0.0156237	0.104944	0.000245574	0.0186875
18074	ENSMUST00000130443	ENSMUSG00000028467	Gba2	6.66082	-0.0156459	0.104914	0.0013213	0.067373
2188	ENSMUST00000143803	ENSMUSG00000042404	Dennd4b	6.66082	-0.0156459	0.104914	0.0013213	0.067373
106382	ENSMUST00000047362	ENSMUSG00000038930	Rccd1	8.25422	-0.0156461	0.104928	0.000773657	0.0443233
111434	ENSMUST00000208744	ENSMUSG00000069755	Zfp125	8.27066	-0.0156504	0.104929	0.000769813	0.0441536
54786	ENSMUST00000233867	ENSMUSG00000060475	Wtap	9.70229	-0.0156948	0.104947	0.000503322	0.0319421
65422	ENSMUST00000163419	ENSMUSG00000022983	Scaf4	105.192	-0.0157408	0.104994	2.93684e-05	0.00338453
41023	ENSMUST00000103448	ENSMUSG00000095285	Ighv5-9	8.03418	-0.0157463	0.104949	0.000808149	0.0462465
65303	ENSMUST00000162379	ENSMUSG00000034908	Sidt2	7.5841	-0.0157617	0.104948	0.000935623	0.0518236
8339	ENSMUST00000156696	ENSMUSG00000020807	4933427D14Rik	7.24427	-0.0157987	0.104953	0.00103875	0.0562059
140507	ENSMUST00000107807	ENSMUSG00000078713	Tomm5	13.3355	-0.015813	0.10499	0.000207909	0.0165128
10778	ENSMUST00000082197	ENSMUSG00000062906	Hdac10	56.5985	-0.0158132	0.105021	1.5313e-06	0.000300786
61501	ENSMUST00000122182	ENSMUSG00000009575	Cbx5	8.55917	-0.0158331	0.104972	0.000672517	0.0402631
126450	ENSMUST00000038069	ENSMUSG00000054169	Ceacam10	13.7318	-0.0158432	0.104997	0.000184525	0.0151431
81299	ENSMUST00000161333	ENSMUSG00000001844	Zdhhc4	10.0946	-0.0158435	0.104983	0.000432599	0.02892
59548	ENSMUST00000109148	ENSMUSG00000052033	Pfdn4	10.1961	-0.0158512	0.104985	0.000421203	0.0283474
120262	ENSMUST00000111836	ENSMUSG00000042772	Smg7	32.9893	-0.0158548	0.105023	1.09437e-05	0.00153065
141957	ENSMUST00000183007	ENSMUSG00000058690	Ccser2	25.1129	-0.0158549	0.105018	2.78256e-05	0.00327831
126574	ENSMUST00000022867	ENSMUSG00000022257	Laptm4b	24.7634	-0.0158648	0.10502	2.87828e-05	0.00334388
59846	ENSMUST00000028320	ENSMUSG00000026950	Neb	19.0186	-0.0158812	0.105017	6.71586e-05	0.00665894
142352	ENSMUST00000188444	ENSMUSG00000006344	Ggt5	8.72233	-0.0159342	0.104996	0.000627878	0.0379699
81379	ENSMUST00000117644	ENSMUSG00000058240	Cryzl1	28.5256	-0.0159539	0.105044	1.74817e-05	0.00222168
62555	ENSMUST00000109058	ENSMUSG00000078903	Gm14391	13.8431	-0.0160953	0.105055	0.000166519	0.0138965
50574	ENSMUST00000184861	ENSMUSG00000079293	Clec7a	7.50608	-0.0160976	0.105023	0.000888909	0.0497824
60864	ENSMUST00000154759	ENSMUSG00000029602	Rasal1	8.39157	-0.0161002	0.105031	0.000666545	0.0399703
108681	ENSMUST00000113936	ENSMUSG00000030035	Wbp1	30.4923	-0.0161437	0.105089	1.30005e-05	0.00173127
118160	ENSMUST00000223315	ENSMUSG00000035597	Prpf39	9.64738	-0.0161537	0.105052	0.000452976	0.0298047
39331	ENSMUST00000136947	ENSMUSG00000002748	Baz1b	8.30468	-0.0161608	0.105045	0.000673479	0.0402631
63045	ENSMUST00000163193	ENSMUSG00000040820	Hlcs	12.8151	-0.0161855	0.105073	0.000206894	0.01647
21130	ENSMUST00000027401	ENSMUSG00000026201	Stk16	9.19289	-0.0162063	0.105061	0.000511351	0.0323287
12286	ENSMUST00000144698	ENSMUSG00000075706	Gpx4	10.0254	-0.0162225	0.10507	0.000401587	0.027247
39961	ENSMUST00000162762	ENSMUSG00000033004	Mycbp2	8.58672	-0.0162343	0.105063	0.000608372	0.0371493
58900	ENSMUST00000170148	ENSMUSG00000033027	Klrc3	25.8331	-0.016259	0.105113	2.20088e-05	0.00269933
28970	ENSMUST00000182036	ENSMUSG00000010608	Rbm25	11.3697	-0.0162799	0.105089	0.000277402	0.0205171
131319	ENSMUST00000100739	ENSMUSG00000056069	Otulinl	37.0683	-0.0163098	0.105132	6.09524e-06	0.000962855
70090	ENSMUST00000131121	ENSMUSG00000029524	Sirt4	9.16422	-0.0163314	0.10509	0.000500111	0.031846
25342	ENSMUST00000145961	ENSMUSG00000086184	Gm12764	9.9597	-0.0163412	0.105097	0.000397685	0.0270573
43208	ENSMUST00000177170	ENSMUSG00000073434	Wdr90	48.9709	-0.0164213	0.105163	2.06552e-06	0.000390281
51887	ENSMUST00000109723	ENSMUSG00000021144	Mta1	7.15136	-0.0164249	0.105095	0.000933111	0.0518207
11194	ENSMUST00000170617	ENSMUSG00000024050	Wiz	12.436	-0.0164375	0.105131	0.000208092	0.0165128
59275	ENSMUST00000116403	ENSMUSG00000021546	Hnrnpk	8.4676	-0.0164406	0.10511	0.00060318	0.0369223
23514	ENSMUST00000122975	ENSMUSG00000049044	Rapgef4	9.47867	-0.01645	0.10512	0.000442519	0.0293093
18776	ENSMUST00000178727	ENSMUSG00000096370	Gm21992	16.8448	-0.0164511	0.105146	8.33319e-05	0.00799347
105610	ENSMUST00000135063	ENSMUSG00000063524	Eno1	10.1549	-0.0164532	0.105124	0.000366784	0.0255788
32237	ENSMUST00000188328	ENSMUSG00000073147	5031425E22Rik	8.00464	-0.0164638	0.105112	0.000690428	0.0410583
104706	ENSMUST00000127079	ENSMUSG00000028833	Ncdn	18.9378	-0.0164727	0.105155	5.68918e-05	0.00583747
14135	ENSMUST00000141205	ENSMUSG00000031921	Terf2	11.7623	-0.0164798	0.105138	0.00024053	0.0184156
16366	ENSMUST00000116398	ENSMUSG00000037143	Cfap61	7.67523	-0.0164895	0.105115	0.000769072	0.0441536
114206	ENSMUST00000154585	ENSMUSG00000027829	Ccnl1	33.61	-0.0164898	0.105174	8.11911e-06	0.00121355
70026	ENSMUST00000151705	ENSMUSG00000027540	Ptpn1	15.4534	-0.016508	0.105157	0.000106886	0.00976639
78841	ENSMUST00000066037	ENSMUSG00000022641	Bbx	17.3453	-0.0165556	0.105172	7.3978e-05	0.00723482
37778	ENSMUST00000233371	ENSMUSG00000024081	Cebpz	10.5271	-0.0165806	0.105156	0.000321405	0.0230008
40574	ENSMUST00000110127	ENSMUSG00000002346	Slc25a42	23.2147	-0.0165862	0.105167	0.000740601	0.0429703
64002	ENSMUST00000160226	ENSMUSG00000027860	Vangl1	12.9027	-0.0166105	0.105173	0.000176054	0.0145709
141750	ENSMUST00000225982	ENSMUSG00000021488	Nsd1	9.23863	-0.016626	0.10516	0.000458126	0.0300309
74667	ENSMUST00000187042	ENSMUSG00000026425	Srgap2	20.7349	-0.0166566	0.105202	4.01681e-05	0.00437239
40750	ENSMUST00000102858	ENSMUSG00000040907	Atp1a3	18.7353	-0.0166805	0.105205	5.53864e-05	0.00572997
91395	ENSMUST00000225354	ENSMUSG00000021809	Nudt13	7.77013	-0.0166951	0.105165	0.000711296	0.0418001
43915	ENSMUST00000132809	ENSMUSG00000006010	Odr4	28.7665	-0.0167004	0.105185	0.000695861	0.0412345
98534	ENSMUST00000148861	ENSMUSG00000023118	Sympk	8.44092	-0.0167062	0.105173	0.000570715	0.0353674
114095	ENSMUST00000188124	ENSMUSG00000053877	Srcap	10.0775	-0.0167401	0.105192	0.000350076	0.024654
63352	ENSMUST00000225489	ENSMUSG00000071181	3830408C21Rik	13.4043	-0.0167532	0.10521	0.000153931	0.0131754
102421	ENSMUST00000102739	ENSMUSG00000028568	Btf3l4	20.8886	-0.0168085	0.10524	3.7322e-05	0.00409822
70098	ENSMUST00000166258	ENSMUSG00000000915	Hip1r	14.6217	-0.0168336	0.105233	0.000115464	0.0103581
31031	ENSMUST00000230315	ENSMUSG00000022526	Zfp251	25.9543	-0.0168427	0.105254	1.78352e-05	0.00225516
3271	ENSMUST00000216721	ENSMUSG00000047036	Zfp445	10.6824	-0.0168466	0.105221	0.000290104	0.0212681
32134	ENSMUST00000038900	ENSMUSG00000034021	Pds5b	21.8774	-0.0168621	0.105254	3.19879e-05	0.00365684
62576	ENSMUST00000133449	ENSMUSG00000085385	Snhg17	8.40914	-0.0168636	0.10521	0.000557501	0.0347636
111750	ENSMUST00000221308	ENSMUSG00000021178	Psmc1	10.8803	-0.0169152	0.105238	0.000270926	0.0202173
8543	ENSMUST00000200450	ENSMUSG00000027751	Supt20	9.37469	-0.0169688	0.105243	0.000404495	0.0274071
94062	ENSMUST00000027202	ENSMUSG00000026039	Sgo2a	9.02592	-0.0169902	0.105246	0.000448374	0.0296187
66554	ENSMUST00000106240	ENSMUSG00000030786	Itgam	50.2316	-0.0170101	0.105308	1.47964e-06	0.000294001
123615	ENSMUST00000222146	ENSMUSG00000021012	Zc3h14	12.645	-0.0170472	0.105279	0.000169007	0.0140573
93822	ENSMUST00000170711	ENSMUSG00000025764	Jade1	14.996	-0.017074	0.105293	0.000100384	0.0092568
48334	ENSMUST00000127042	ENSMUSG00000018697	Aatf	10.3224	-0.0171351	0.105289	0.00029761	0.0217475
80776	ENSMUST00000123582	ENSMUSG00000025736	Jmjd8	7.61967	-0.0171826	0.105281	0.000673839	0.0402631
82359	ENSMUST00000214042	ENSMUSG00000032220	Myo1e	63.1532	-0.0172128	0.105361	5.48253e-07	0.000125352
36436	ENSMUST00000214217	ENSMUSG00000032178	Ilf3	15.2172	-0.0172935	0.105348	9.04264e-05	0.008495
59023	ENSMUST00000097299	ENSMUSG00000044279	Crb3	10.8841	-0.0173179	0.105338	0.00024364	0.0185969
9922	ENSMUST00000173374	ENSMUSG00000092187	Gm20457	10.3731	-0.0173791	0.10535	0.000278231	0.0205481
79951	ENSMUST00000176321	ENSMUSG00000062082	Cd200r4	14.3283	-0.0173996	0.105372	0.000105894	0.00969347
123566	ENSMUST00000140668	ENSMUSG00000058192	Zfp846	20.8364	-0.0174558	0.105348	0.00153249	0.0756007
98276	ENSMUST00000132846	ENSMUSG00000071866	Ppia	11.642	-0.0175102	0.10539	0.000194798	0.0157113
36627	ENSMUST00000191424	ENSMUSG00000101501	Rps27a-ps1	7.88905	-0.0175426	0.105372	0.000569522	0.0353372
858	ENSMUST00000171249	ENSMUSG00000028100	Nudt17	8.89701	-0.0175831	0.105391	0.000406568	0.0275104
101469	ENSMUST00000078947	ENSMUSG00000035299	Mid1	10.6561	-0.0175937	0.105405	0.000244154	0.0186077
58097	ENSMUST00000219197	ENSMUSG00000021112	Mpp5	74.9257	-0.0176098	0.105465	2.26322e-07	5.78182e-05
22754	ENSMUST00000113444	ENSMUSG00000026159	Agfg1	12.9569	-0.0176331	0.105426	0.000135742	0.0119561
45550	ENSMUST00000146619	ENSMUSG00000025723	Nmb	10.1602	-0.017697	0.105429	0.000273389	0.0203103
3653	ENSMUST00000187989	ENSMUSG00000030577	Cd22	27.6303	-0.0177224	0.105477	1.08128e-05	0.00152485
98927	ENSMUST00000050171	ENSMUSG00000021918	Nek4	12.7735	-0.0178135	0.105472	0.000135865	0.0119561
65610	ENSMUST00000113753	ENSMUSG00000054226	Tprkb	28.4144	-0.0178285	0.105506	9.4598e-06	0.00136781
132581	ENSMUST00000114975	ENSMUSG00000028944	Prkag2	20.5094	-0.0178479	0.105501	2.94031e-05	0.00338453
22755	ENSMUST00000190052	ENSMUSG00000026159	Agfg1	8.99259	-0.0178484	0.105459	0.000373839	0.0258999
37684	ENSMUST00000130066	ENSMUSG00000008763	Man1a2	8.33515	-0.0178495	0.105454	0.000459887	0.0300309
117758	ENSMUST00000188656	ENSMUSG00000026594	Ralgps2	10.4715	-0.0179026	0.105483	0.00023844	0.0183116
139856	ENSMUST00000201032	ENSMUSG00000106734	Gm20559	14.6527	-0.0179098	0.105503	8.65132e-05	0.00823553
5820	ENSMUST00000139303	ENSMUSG00000062234	Gak	16.9893	-0.0179307	0.105515	5.37538e-05	0.00558415
98470	ENSMUST00000205017	ENSMUSG00000030276	Ttll3	9.62247	-0.0179853	0.105499	0.000299269	0.0218122
12248	ENSMUST00000127773	ENSMUSG00000002319	Ipo4	9.42466	-0.0179876	0.105498	0.000317512	0.0229084
21770	ENSMUST00000209276	ENSMUSG00000051007	Gatd1	8.7121	-0.0180095	0.105498	0.000393941	0.0269842
101056	ENSMUST00000131476	ENSMUSG00000039515	Ptpa	13.4314	-0.0180413	0.105533	0.000110563	0.0100292
136692	ENSMUST00000144488	ENSMUSG00000029534	St7	11.2197	-0.0180608	0.105528	0.000188599	0.0153554
70913	ENSMUST00000132669	ENSMUSG00000055897	Ppp4r1l-ps	10.1188	-0.0181159	0.105536	0.000252056	0.0190649
7858	ENSMUST00000230979	ENSMUSG00000068246	Apol9b	9.53469	-0.0181423	0.105501	0.00204707	0.091437
126519	ENSMUST00000145857	ENSMUSG00000018999	Slc35b4	12.5844	-0.0181577	0.10556	0.000131391	0.0116032
77706	ENSMUST00000063089	ENSMUSG00000050312	Nsun3	64.5701	-0.0181839	0.105614	3.31259e-07	8.05184e-05
140177	ENSMUST00000125466	ENSMUSG00000031557	Plekha2	11.1955	-0.0182154	0.105569	0.000182208	0.0149812
127560	ENSMUST00000182580	ENSMUSG00000098234	Snhg6	10.6671	-0.018273	0.105581	0.000208456	0.0165155
135576	ENSMUST00000059199	ENSMUSG00000045757	Zfp764	39.285	-0.0183332	0.105647	2.37616e-06	0.000439036
68381	ENSMUST00000153680	ENSMUSG00000006273	Atp6v1b2	9.1415	-0.0183436	0.105589	0.000320977	0.0230008
103855	ENSMUST00000174629	ENSMUSG00000063646	Jakmip1	19.798	-0.0183508	0.105632	2.87472e-05	0.00334388
43944	ENSMUST00000227259	ENSMUSG00000022091	Sorbs3	23.6201	-0.0183692	0.105643	1.54647e-05	0.00201129
123047	ENSMUST00000107691	ENSMUSG00000027993	Trim2	11.4971	-0.0183715	0.105611	0.000162144	0.0136291
74301	ENSMUST00000135298	ENSMUSG00000039585	Myo9a	74.3976	-0.018375	0.105667	1.67655e-07	4.51336e-05
19533	ENSMUST00000180902	ENSMUSG00000096965	3300005D01Rik	9.90339	-0.0183825	0.105576	0.00183209	0.0854157
57105	ENSMUST00000169807	ENSMUSG00000018537	Pcgf2	10.1622	-0.0183847	0.105607	0.000233802	0.0181334
109569	ENSMUST00000039234	ENSMUSG00000040410	Fbxl4	29.6156	-0.0183856	0.105654	6.76208e-06	0.00104644
105307	ENSMUST00000123591	ENSMUSG00000030759	Far1	12.994	-0.0184082	0.105628	0.00011186	0.0100936
131894	ENSMUST00000140933	ENSMUSG00000045679	Pqlc3	19.9473	-0.0184298	0.105616	0.000860623	0.0488031
13045	ENSMUST00000105675	ENSMUSG00000028964	Park7	12.1326	-0.0184378	0.105632	0.000136624	0.0119836
105409	ENSMUST00000174579	ENSMUSG00000030707	Coro1a	8.83767	-0.0184551	0.105615	0.000343629	0.0243025
138614	ENSMUST00000140393	ENSMUSG00000031389	Arhgap4	81.7346	-0.0184569	0.105691	1.07395e-07	3.21092e-05
115151	ENSMUST00000135890	ENSMUSG00000043909	Trp53bp1	23.1167	-0.018459	0.105667	1.63312e-05	0.00208606
9401	ENSMUST00000151245	ENSMUSG00000022214	Dcaf11	8.89235	-0.0184936	0.105626	0.00033551	0.0238971
42513	ENSMUST00000110856	ENSMUSG00000026623	Lpgat1	16.1425	-0.0185561	0.105679	5.37476e-05	0.00558415
142368	ENSMUST00000230005	ENSMUSG00000052369	Tmem106c	9.31132	-0.0186774	0.105678	0.000283555	0.0208797
118846	ENSMUST00000137461	ENSMUSG00000053317	Sec61b	9.44359	-0.0186804	0.10568	0.000271796	0.020252
40833	ENSMUST00000131863	ENSMUSG00000000916	Nsun5	9.6087	-0.0186993	0.105686	0.000257033	0.0193828
83557	ENSMUST00000175761	ENSMUSG00000047284	Neurl4	9.81453	-0.0187033	0.105689	0.000240963	0.0184206
67265	ENSMUST00000113407	ENSMUSG00000079457	Gm7609	16.512	-0.0187265	0.105726	4.77966e-05	0.00503797
24262	ENSMUST00000206034	ENSMUSG00000051910	Sox6	31.4422	-0.0187322	0.10575	4.82082e-06	0.000786281
53902	ENSMUST00000216850	ENSMUSG00000023277	Twf2	11.4653	-0.0187552	0.105713	0.000146644	0.0127037
53929	ENSMUST00000204819	ENSMUSG00000030361	Klrb1a	17.969	-0.0187817	0.105745	3.56277e-05	0.00397316
61550	ENSMUST00000097911	ENSMUSG00000033326	Kdm4a	103.392	-0.0188486	0.105701	0.00162344	0.0784639
20427	ENSMUST00000151131	ENSMUSG00000026956	Uap1l1	9.26775	-0.0188569	0.105726	0.000276358	0.0205004
33452	ENSMUST00000021120	ENSMUSG00000020773	Trim47	20.2527	-0.0188648	0.105772	2.28033e-05	0.00277812
117331	ENSMUST00000108375	ENSMUSG00000000631	Myo18a	65.8546	-0.0188739	0.105803	2.33238e-07	5.92827e-05
118054	ENSMUST00000135662	ENSMUSG00000025995	Wdr75	14.8649	-0.0189109	0.105771	6.45274e-05	0.00642728
126059	ENSMUST00000151708	ENSMUSG00000026385	Dbi	13.3386	-0.0189214	0.105768	9.09181e-05	0.00850926
7879	ENSMUST00000230544	ENSMUSG00000033762	Recql4	12.5126	-0.0189373	0.105769	0.000110409	0.0100292
14736	ENSMUST00000113735	ENSMUSG00000000881	Dlg3	22.2193	-0.0190286	0.105821	1.59538e-05	0.0020483
29740	ENSMUST00000231436	ENSMUSG00000005899	Smpd4	14.7272	-0.0190299	0.105804	6.42612e-05	0.00642728
138617	ENSMUST00000143696	ENSMUSG00000031389	Arhgap4	15.051	-0.0190365	0.105806	6.00398e-05	0.006098
98350	ENSMUST00000097827	ENSMUSG00000073739	Gm16287	11.4412	-0.0190496	0.105767	0.0011006	0.058255
102805	ENSMUST00000227293	ENSMUSG00000024137	E4f1	24.4304	-0.0190533	0.105831	1.13267e-05	0.0015624
9823	ENSMUST00000164916	ENSMUSG00000075229	Ccdc58	17.392	-0.0190616	0.10582	3.6928e-05	0.00406733
50999	ENSMUST00000213015	ENSMUSG00000010936	Vac14	9.25397	-0.0190975	0.105792	0.000263757	0.0198004
73191	ENSMUST00000098576	ENSMUSG00000038535	Zfp280d	76.7209	-0.0191334	0.105878	1.10365e-07	3.2129e-05
54195	ENSMUST00000181283	ENSMUSG00000037926	Ssh2	59.7852	-0.0191361	0.105855	2.40088e-05	0.00291082
38505	ENSMUST00000181998	ENSMUSG00000045659	Plekha7	13.7844	-0.0191497	0.105833	7.77212e-05	0.00754197
54815	ENSMUST00000142491	ENSMUSG00000089917	Uckl1	23.3466	-0.0191691	0.105862	1.29269e-05	0.00172607
123576	ENSMUST00000222022	ENSMUSG00000021241	Isca2	11.1081	-0.0192098	0.105836	0.000149544	0.0128659
49761	ENSMUST00000028000	ENSMUSG00000026683	Nuf2	9.88323	-0.0192105	0.105828	0.000211135	0.016675
11148	ENSMUST00000186811	ENSMUSG00000026280	Atg4b	9.93699	-0.0192357	0.105835	0.000205911	0.0164178
110221	ENSMUST00000149602	ENSMUSG00000055923	Aasdh	11.1303	-0.01926	0.10585	0.000146121	0.0126804
128182	ENSMUST00000106154	ENSMUSG00000025144	Cenpx	17.7576	-0.0192682	0.105879	3.25696e-05	0.00370642
107247	ENSMUST00000136972	ENSMUSG00000026927	Entr1	13.2357	-0.0192806	0.105867	8.56049e-05	0.00816459
66259	ENSMUST00000232437	ENSMUSG00000040276	Pacsin1	45.7447	-0.0193093	0.10592	9.2602e-07	0.000196473
37108	ENSMUST00000154049	ENSMUSG00000032185	Carm1	10.0728	-0.0193405	0.105865	0.000195243	0.0157174
36113	ENSMUST00000112969	ENSMUSG00000055725	Paqr3	10.2944	-0.0194091	0.105886	0.000179518	0.0148086
28981	ENSMUST00000182840	ENSMUSG00000010608	Rbm25	10.3946	-0.0194283	0.105892	0.000175453	0.0145452
126683	ENSMUST00000219488	ENSMUSG00000066637	Ttc32	10.939	-0.0194297	0.105896	0.000149437	0.0128659
48669	ENSMUST00000114059	ENSMUSG00000016382	Pls3	18.2132	-0.0194409	0.105929	2.86287e-05	0.0033437
91647	ENSMUST00000055372	ENSMUSG00000040720	Virma	11.3971	-0.0194473	0.105904	0.000131296	0.0116032
97186	ENSMUST00000210780	ENSMUSG00000020102	Slc16a7	16.0017	-0.0194476	0.105924	4.44693e-05	0.00473759
120249	ENSMUST00000125180	ENSMUSG00000028455	Stoml2	17.2725	-0.0194519	0.10593	3.41924e-05	0.00385604
62305	ENSMUST00000109060	ENSMUSG00000090093	Gm14399	10.8507	-0.0195338	0.105925	0.000149112	0.0128659
137640	ENSMUST00000225971	ENSMUSG00000033111	3830406C13Rik	15.8248	-0.0195879	0.105964	4.44413e-05	0.00473759
134881	ENSMUST00000199344	ENSMUSG00000028121	Bcar3	18.6126	-0.0195995	0.105975	2.548e-05	0.00306691
40558	ENSMUST00000132054	ENSMUSG00000033943	Mga	9.78736	-0.0196204	0.10591	0.0015694	0.0770104
76552	ENSMUST00000135824	ENSMUSG00000024191	Bnip1	16.4749	-0.0196388	0.10598	3.84917e-05	0.0042082
67155	ENSMUST00000159582	ENSMUSG00000052477	C130026I21Rik	13.129	-0.0197002	0.105985	7.98518e-05	0.0077188
73096	ENSMUST00000195209	ENSMUSG00000026516	Nvl	15.9695	-0.0197012	0.105997	4.19752e-05	0.00452971
2892	ENSMUST00000065353	ENSMUSG00000053110	Yap1	79.3805	-0.0197028	0.106041	7.34813e-08	2.40126e-05
66441	ENSMUST00000171474	ENSMUSG00000014074	Rnf168	31.1402	-0.0197429	0.106035	3.71999e-06	0.000637902
41042	ENSMUST00000145838	ENSMUSG00000027198	Ext2	19.9692	-0.0197492	0.106021	1.91809e-05	0.00239507
94223	ENSMUST00000079130	ENSMUSG00000063445	Nmral1	14.5267	-0.01976	0.106008	5.68817e-05	0.00583747
79711	ENSMUST00000197260	ENSMUSG00000044791	Setd2	22.3713	-0.019761	0.106029	1.28278e-05	0.00172203
101892	ENSMUST00000128885	ENSMUSG00000028108	Ecm1	53.4711	-0.019771	0.105949	0.00159867	0.0777255
138582	ENSMUST00000088287	ENSMUSG00000004768	Rab23	15.282	-0.0197898	0.10602	4.75756e-05	0.00502574
65024	ENSMUST00000143496	ENSMUSG00000032997	Chpf	10.6183	-0.0197947	0.105997	0.000150717	0.0129446
54393	ENSMUST00000141118	ENSMUSG00000032786	Alas1	18.3049	-0.0198075	0.106034	2.56311e-05	0.0030777
41539	ENSMUST00000002008	ENSMUSG00000001943	Vsig2	26.1156	-0.0198077	0.106049	7.12461e-06	0.00109096
130746	ENSMUST00000071096	ENSMUSG00000028332	Hemgn	125.245	-0.0198221	0.106067	1.11612e-06	0.00023286
113192	ENSMUST00000108433	ENSMUSG00000038178	Slc43a2	23.7945	-0.01984	0.106055	9.93883e-06	0.00142595
45120	ENSMUST00000110371	ENSMUSG00000018796	Acsl1	9.83588	-0.0199283	0.10603	0.000185697	0.0151897
60445	ENSMUST00000068452	ENSMUSG00000036550	Cnot1	80.4434	-0.0199666	0.106119	6.16514e-08	2.29833e-05
46284	ENSMUST00000115601	ENSMUSG00000000884	Gnb1l	14.1753	-0.0199926	0.106006	0.00229737	0.0992529
37829	ENSMUST00000034205	ENSMUSG00000031756	Cenpn	9.98968	-0.0200245	0.106059	0.000174806	0.0145155
71922	ENSMUST00000181907	ENSMUSG00000037416	Dmxl1	27.1867	-0.0200316	0.106115	5.75101e-06	0.000914173
114017	ENSMUST00000152065	ENSMUSG00000020654	Adcy3	25.8649	-0.0200992	0.106133	6.83267e-06	0.00105269
106381	ENSMUST00000130888	ENSMUSG00000038930	Rccd1	13.0291	-0.0201206	0.106106	7.42743e-05	0.00724964
114445	ENSMUST00000144247	ENSMUSG00000037486	Asxl2	16.9777	-0.0202787	0.106168	2.97982e-05	0.00341432
81974	ENSMUST00000171070	ENSMUSG00000022106	Rcbtb2	11.1797	-0.0202803	0.106142	0.000117408	0.010498
96489	ENSMUST00000176408	ENSMUSG00000008496	Pou2f2	14.6622	-0.0203034	0.106167	4.84311e-05	0.00506272
110585	ENSMUST00000108476	ENSMUSG00000005949	Ctns	29.4827	-0.020349	0.106212	3.86626e-06	0.000656241
10602	ENSMUST00000176764	ENSMUSG00000011832	Evi5l	37.0398	-0.0203536	0.10622	1.60941e-06	0.000313566
26881	ENSMUST00000177011	ENSMUSG00000033697	Arhgap39	10.1979	-0.0203577	0.106157	0.000152934	0.0131125
118439	ENSMUST00000111977	ENSMUSG00000026365	Cfh	128.022	-0.0203778	0.106246	5.56788e-09	4.09992e-06
65951	ENSMUST00000162192	ENSMUSG00000031985	Gnpat	9.88565	-0.0204044	0.106168	0.000166862	0.013902
15332	ENSMUST00000081503	ENSMUSG00000031860	Pbx4	10.8992	-0.0204127	0.106179	0.000123603	0.0110322
68677	ENSMUST00000035201	ENSMUSG00000032582	Rbm6	43.6917	-0.0205029	0.106269	7.55673e-07	0.000165956
137140	ENSMUST00000171381	ENSMUSG00000041642	Kif21b	13.9611	-0.0205033	0.106223	5.49043e-05	0.00569186
25902	ENSMUST00000036320	ENSMUSG00000034175	Rhbdd3	11.0608	-0.0205158	0.10621	0.000115637	0.0103581
70940	ENSMUST00000166151	ENSMUSG00000063268	Parp10	38.5034	-0.0205341	0.106275	1.26963e-06	0.000260546
136697	ENSMUST00000053148	ENSMUSG00000029534	St7	32.6784	-0.0205384	0.106272	2.45184e-06	0.000451355
72079	ENSMUST00000159954	ENSMUSG00000032295	Man2c1	18.1167	-0.0205711	0.106186	0.0014986	0.0741481
47195	ENSMUST00000021372	ENSMUSG00000054894	Dmac2l	15.0351	-0.0206163	0.106262	4.17639e-05	0.00451664
16571	ENSMUST00000139518	ENSMUSG00000004642	Slbp	9.80031	-0.0206693	0.106246	0.000162497	0.0136291
73892	ENSMUST00000172336	ENSMUSG00000000743	Chmp1a	9.87187	-0.0206865	0.106252	0.00015768	0.0134046
43231	ENSMUST00000164936	ENSMUSG00000090659	Zfp493	10.0884	-0.0206934	0.106256	0.000148138	0.012811
122227	ENSMUST00000152500	ENSMUSG00000059851	Kmt5c	11.2601	-0.0207297	0.106276	0.000104262	0.00959675
98052	ENSMUST00000225834	ENSMUSG00000039599	Fam149b	12.4188	-0.0207324	0.106284	7.63459e-05	0.00743734
21732	ENSMUST00000143463	ENSMUSG00000004707	Ly9	112.002	-0.0207666	0.106364	9.38299e-09	6.10162e-06
78948	ENSMUST00000150006	ENSMUSG00000048922	Cdca2	15.7468	-0.0208392	0.106276	0.00108818	0.058027
112449	ENSMUST00000109691	ENSMUSG00000041992	Rapgef5	21.6861	-0.0208484	0.106351	1.079e-05	0.00152485
22759	ENSMUST00000190046	ENSMUSG00000026159	Agfg1	22.5198	-0.0208632	0.106358	9.38043e-06	0.0013654
80866	ENSMUST00000032749	ENSMUSG00000030534	Vps33b	103.804	-0.0209828	0.10643	1.26357e-08	7.37721e-06
109435	ENSMUST00000015846	ENSMUSG00000015702	Anxa9	16.5774	-0.0210082	0.106387	2.7175e-05	0.00321381
60854	ENSMUST00000137604	ENSMUSG00000029432	Nipsnap2	12.6235	-0.0210186	0.106338	0.000619076	0.0375738
118317	ENSMUST00000022856	ENSMUSG00000022248	Rad1	31.1625	-0.0210881	0.106439	2.53483e-06	0.000464725
40023	ENSMUST00000103201	ENSMUSG00000020532	Acaca	46.7718	-0.0210986	0.106454	4.6867e-07	0.000110175
79549	ENSMUST00000197248	ENSMUSG00000032489	Kif9	10.3651	-0.0211041	0.106382	0.00012527	0.0111413
101263	ENSMUST00000153415	ENSMUSG00000014554	Dguok	8.56242	-0.0211178	0.106329	0.00180581	0.0843475
9633	ENSMUST00000208429	ENSMUSG00000039116	Adgrg6	14.084	-0.0211228	0.106412	4.62965e-05	0.00491135
123611	ENSMUST00000221576	ENSMUSG00000021012	Zc3h14	19.1498	-0.0212325	0.106464	1.55239e-05	0.00201219
2557	ENSMUST00000107431	ENSMUSG00000030610	Det1	11.4471	-0.0212587	0.106438	8.89851e-05	0.00839108
116759	ENSMUST00000225917	ENSMUSG00000024911	Fibp	27.4244	-0.0212917	0.106498	3.94178e-06	0.0006668
98654	ENSMUST00000030290	ENSMUSG00000061859	Patj	12.2539	-0.021303	0.106457	7.09097e-05	0.00697562
51357	ENSMUST00000175876	ENSMUSG00000023021	Cers5	11.1226	-0.0213786	0.106473	9.54721e-05	0.00886916
64706	ENSMUST00000228986	ENSMUSG00000061740	Cyp2d22	12.2174	-0.0214771	0.106511	6.92453e-05	0.00682818
115580	ENSMUST00000040227	ENSMUSG00000038973	Cldnd2	10.4404	-0.021489	0.106501	0.000114194	0.0102655
100978	ENSMUST00000127263	ENSMUSG00000087259	2610035D17Rik	11.3137	-0.0215242	0.106519	8.78027e-05	0.00832662
140519	ENSMUST00000014683	ENSMUSG00000030173	Klra5	11.0083	-0.0216739	0.106564	9.29909e-05	0.00865472
107997	ENSMUST00000091089	ENSMUSG00000026825	Dnm1	23.259	-0.0216774	0.106613	6.76457e-06	0.00104644
55989	ENSMUST00000171678	ENSMUSG00000042210	Abhd14a	19.6962	-0.0217786	0.106637	1.22861e-05	0.00167627
41740	ENSMUST00000196600	ENSMUSG00000029084	Cd38	14.33	-0.0218227	0.106632	3.78338e-05	0.00414533
44348	ENSMUST00000230466	ENSMUSG00000022515	Anks3	13.5728	-0.0218606	0.10664	4.50929e-05	0.00479382
138823	ENSMUST00000046748	ENSMUSG00000037661	Gpr160	18.5184	-0.0218938	0.106671	1.50022e-05	0.00197681
129096	ENSMUST00000161409	ENSMUSG00000022635	Zcrb1	11.6675	-0.0219479	0.106656	7.35004e-05	0.00720218
123856	ENSMUST00000188182	ENSMUSG00000069045	Ddx3y	7.90319	-0.0219527	0.106574	0.0019904	0.0901929
123394	ENSMUST00000164669	ENSMUSG00000029672	Fam3c	16.1993	-0.0220401	0.106644	0.00109149	0.0580856
114246	ENSMUST00000220952	ENSMUSG00000021240	Abcd4	12.2283	-0.0220572	0.106695	6.14277e-05	0.00620122
137745	ENSMUST00000182663	ENSMUSG00000079884	Gm10698	67.2288	-0.0220859	0.10668	0.000430468	0.0288546
38404	ENSMUST00000027279	ENSMUSG00000026107	Nabp1	27.0337	-0.0221018	0.106757	3.40463e-06	0.000598164
51893	ENSMUST00000109727	ENSMUSG00000021144	Mta1	11.0025	-0.0222997	0.106763	8.28785e-05	0.00798056
138181	ENSMUST00000144622	ENSMUSG00000064065	Ipcef1	11.8343	-0.022345	0.106785	6.47739e-05	0.00643523
73827	ENSMUST00000233561	ENSMUSG00000063952	Brpf3	32.395	-0.0223712	0.106852	1.56765e-06	0.000306622
97744	ENSMUST00000057272	ENSMUSG00000037270	4932438A13Rik	171.481	-0.0224649	0.106913	5.07875e-10	6.69219e-07
2494	ENSMUST00000136183	ENSMUSG00000039678	Tbc1d13	7.62843	-0.0224708	0.106723	0.00202423	0.0907474
27997	ENSMUST00000075036	ENSMUSG00000057948	Unc13d	133.64	-0.022541	0.106937	1.85618e-09	1.82241e-06
14884	ENSMUST00000135646	ENSMUSG00000015341	Golga7	14.2561	-0.0225477	0.106866	3.30628e-05	0.00375402
122858	ENSMUST00000222101	ENSMUSG00000020590	Snx13	12.7111	-0.0225655	0.106826	0.000487405	0.0312889
74703	ENSMUST00000185106	ENSMUSG00000090626	Tex9	12.1572	-0.0226619	0.106852	0.000548348	0.0343211
115093	ENSMUST00000135714	ENSMUSG00000021948	Prkcd	70.0515	-0.0227487	0.106887	0.00046133	0.0300777
16786	ENSMUST00000102592	ENSMUSG00000030516	Tjp1	21.2958	-0.0228119	0.10698	7.25477e-06	0.00110316
97822	ENSMUST00000084589	ENSMUSG00000030720	Cln3	36.6739	-0.0228232	0.107008	8.05602e-07	0.000172385
39579	ENSMUST00000167773	ENSMUSG00000032393	Dpp8	100.242	-0.0228363	0.107034	7.3591e-09	4.97952e-06
140737	ENSMUST00000118879	ENSMUSG00000083120	Gm15854	11.6093	-0.022842	0.106946	6.29006e-05	0.00632442
125398	ENSMUST00000132147	ENSMUSG00000004394	Tmed4	16.8458	-0.0228657	0.106984	1.72314e-05	0.00219544
65395	ENSMUST00000050166	ENSMUSG00000040537	Adam22	14.0978	-0.0228991	0.10693	0.00105195	0.0565773
78525	ENSMUST00000171244	ENSMUSG00000001285	Myg1	15.8483	-0.0229336	0.107003	2.10664e-05	0.00261098
67346	ENSMUST00000051264	ENSMUSG00000047798	Cd300lf	123.738	-0.0229503	0.107075	2.34803e-09	2.17723e-06
42049	ENSMUST00000045744	ENSMUSG00000034917	Tjp3	46.4022	-0.0229561	0.10706	2.78721e-07	6.90897e-05
79490	ENSMUST00000125445	ENSMUSG00000053730	Tmem39b	30.4039	-0.0229617	0.107048	1.71243e-06	0.000329788
38406	ENSMUST00000188204	ENSMUSG00000026107	Nabp1	19.7393	-0.0230732	0.107064	9.15672e-06	0.00134979
75805	ENSMUST00000198069	ENSMUSG00000005583	Mef2c	45.3862	-0.0231331	0.107015	0.000450934	0.0297094
28735	ENSMUST00000206575	ENSMUSG00000075701	Selenos	16.4157	-0.0231853	0.10709	1.77007e-05	0.00224382
35439	ENSMUST00000180704	ENSMUSG00000097075	Cdiptos	8.62357	-0.0231906	0.106988	0.00136073	0.0687531
130965	ENSMUST00000108428	ENSMUSG00000040952	Rps19	18.7655	-0.0232121	0.107056	0.000425279	0.028545
30295	ENSMUST00000078323	ENSMUSG00000013495	Tmem175	60.9638	-0.0232168	0.107156	7.38525e-08	2.40126e-05
23643	ENSMUST00000132494	ENSMUSG00000098950	Gm28036	45.6186	-0.0233142	0.107183	2.71364e-07	6.76007e-05
97077	ENSMUST00000213763	ENSMUSG00000031939	Taf1d	21.1915	-0.023344	0.107161	6.57563e-06	0.00102572
83400	ENSMUST00000138746	ENSMUSG00000038644	Pold1	18.4364	-0.0233455	0.107153	1.11335e-05	0.00154426
67916	ENSMUST00000139350	ENSMUSG00000064061	Dzip3	13.2361	-0.023388	0.107142	3.63874e-05	0.00403989
62651	ENSMUST00000207365	ENSMUSG00000108980	Gm45155	11.1994	-0.023401	0.107088	0.000631166	0.0380768
43938	ENSMUST00000133777	ENSMUSG00000047250	Ptgs1	16.8229	-0.0234294	0.107175	1.53903e-05	0.00200683
32125	ENSMUST00000032218	ENSMUSG00000030125	Lrrc23	23.7336	-0.0234645	0.107209	4.12946e-06	0.000689105
28830	ENSMUST00000095743	ENSMUSG00000038481	Cdk19	53.3662	-0.0234701	0.107241	1.25149e-07	3.54036e-05
97046	ENSMUST00000171686	ENSMUSG00000021418	Rpp40	15.3292	-0.0234909	0.10719	2.12518e-05	0.00262099
134529	ENSMUST00000161266	ENSMUSG00000022234	Cct5	19.0541	-0.0235416	0.107223	9.42185e-06	0.00136745
47087	ENSMUST00000126404	ENSMUSG00000071337	Tia1	19.6223	-0.0235785	0.107237	8.39362e-06	0.00124714
98889	ENSMUST00000179852	ENSMUSG00000021368	Tbc1d7	18.5655	-0.0237423	0.107291	9.99113e-06	0.00142848
19068	ENSMUST00000212993	ENSMUSG00000031930	Wwp2	24.435	-0.0237567	0.107312	3.38737e-06	0.000598164
133368	ENSMUST00000115109	ENSMUSG00000028995	Fam126a	16.5976	-0.0237705	0.107293	1.5115e-05	0.00198125
4038	ENSMUST00000159730	ENSMUSG00000022386	Trmu	10.4929	-0.0237856	0.107209	0.00072553	0.0424401
117084	ENSMUST00000027874	ENSMUSG00000026582	Sele	15.16	-0.0238054	0.107298	2.08765e-05	0.00259387
46831	ENSMUST00000180384	ENSMUSG00000032021	Crtam	16.7586	-0.0238573	0.107324	1.4462e-05	0.00191066
80887	ENSMUST00000032591	ENSMUSG00000029587	Zfp12	14.687	-0.023937	0.107341	2.27956e-05	0.00277812
53787	ENSMUST00000007005	ENSMUSG00000023832	Acat2	14.3674	-0.0239676	0.10735	2.45171e-05	0.00296527
117310	ENSMUST00000006556	ENSMUSG00000006389	Mpl	109.577	-0.0240151	0.107447	3.06124e-09	2.51199e-06
49326	ENSMUST00000029179	ENSMUSG00000027650	Tti1	95.6435	-0.0240403	0.107454	6.16863e-09	4.41251e-06
47788	ENSMUST00000086325	ENSMUSG00000040097	Flywch1	17.007	-0.0241243	0.107419	1.28668e-05	0.00172263
67656	ENSMUST00000110721	ENSMUSG00000079110	Capn3	17.4591	-0.0241949	0.107446	1.14885e-05	0.00158037
6042	ENSMUST00000109390	ENSMUSG00000020289	Nprl3	17.5292	-0.0242908	0.107481	1.11169e-05	0.00154426
97322	ENSMUST00000115742	ENSMUSG00000039556	Ppp1r3f	15.0493	-0.0243975	0.107507	1.91555e-05	0.00239507
109366	ENSMUST00000095319	ENSMUSG00000068250	Amn1	12.7049	-0.024459	0.107514	3.45526e-05	0.00388613
29898	ENSMUST00000126319	ENSMUSG00000040688	Tbl3	14.1456	-0.0245418	0.107553	2.3269e-05	0.00282798
75237	ENSMUST00000231125	ENSMUSG00000049076	Acap2	19.8004	-0.0246515	0.10762	6.4743e-06	0.00101307
127794	ENSMUST00000132678	ENSMUSG00000015247	Nipsnap3b	17.5462	-0.0247825	0.107659	1.00135e-05	0.00142848
120538	ENSMUST00000221559	ENSMUSG00000021079	Timm9	15.6819	-0.0248127	0.107661	1.52196e-05	0.00198975
75064	ENSMUST00000119213	ENSMUSG00000049624	Slc17a5	16.5527	-0.0248266	0.107671	1.23692e-05	0.00168301
73804	ENSMUST00000181402	ENSMUSG00000031819	Emc8	13.1881	-0.0248502	0.107659	2.82452e-05	0.00331217
100755	ENSMUST00000229248	ENSMUSG00000018008	Cyth4	17.5723	-0.0249079	0.107705	9.68851e-06	0.00139403
77997	ENSMUST00000059740	ENSMUSG00000050705	2310061I04Rik	13.3886	-0.0250541	0.107735	2.58887e-05	0.00309379
100311	ENSMUST00000127818	ENSMUSG00000020463	Ppp4r3b	13.2065	-0.0250808	0.107743	2.70092e-05	0.00320475
100635	ENSMUST00000209870	ENSMUSG00000030881	Arfip2	13.8467	-0.0251148	0.107731	0.000267661	0.0200209
110940	ENSMUST00000079855	ENSMUSG00000058470	Gm8369	54.2677	-0.0251923	0.107859	1.63537e-06	0.000317389
134482	ENSMUST00000142010	ENSMUSG00000014504	Srp19	14.9833	-0.0254937	0.107909	1.59279e-05	0.0020483
54395	ENSMUST00000074082	ENSMUSG00000032786	Alas1	57.8801	-0.0255496	0.108004	4.83539e-08	2.10537e-05
45615	ENSMUST00000022104	ENSMUSG00000021611	Tert	17.1499	-0.0257273	0.108009	9.20274e-06	0.00135132
34225	ENSMUST00000202478	ENSMUSG00000005378	Bud23	17.9658	-0.025811	0.108045	7.55196e-06	0.00113556
72004	ENSMUST00000142820	ENSMUSG00000027519	Rab22a	31.2462	-0.0258311	0.108089	7.71462e-07	0.000167871
68239	ENSMUST00000113906	ENSMUSG00000022940	Pigp	24.6675	-0.0259572	0.108124	2.06118e-06	0.000390281
95590	ENSMUST00000118850	ENSMUSG00000055553	Kxd1	96.8729	-0.0259635	0.108175	3.11039e-09	2.51199e-06
3385	ENSMUST00000213645	ENSMUSG00000035164	Zc3h12c	19.0301	-0.0260404	0.108138	5.74881e-06	0.000914173
38494	ENSMUST00000231375	ENSMUSG00000074994	Qser1	105.135	-0.0260477	0.10821	1.97132e-09	1.89823e-06
11431	ENSMUST00000155391	ENSMUSG00000028689	Ccdc163	14.655	-0.0260634	0.108123	1.55519e-05	0.00201219
38610	ENSMUST00000052691	ENSMUSG00000050088	1600012H06Rik	20.4444	-0.0260744	0.108157	4.33367e-06	0.000713801
130076	ENSMUST00000107193	ENSMUSG00000052572	Dlg2	16.0849	-0.0261565	0.108168	1.08413e-05	0.00152485
69563	ENSMUST00000035211	ENSMUSG00000032591	Mst1	14.4932	-0.0261584	0.108159	1.60296e-05	0.00205277
100526	ENSMUST00000028137	ENSMUSG00000026798	Coq4	15.4078	-0.0261998	0.108181	1.26345e-05	0.00170983
129886	ENSMUST00000071023	ENSMUSG00000036022	Fam122b	43.7085	-0.0262037	0.108249	1.55843e-07	4.24095e-05
25830	ENSMUST00000177230	ENSMUSG00000030067	Foxp1	15.9317	-0.0263119	0.108228	1.09046e-05	0.00152945
115532	ENSMUST00000134553	ENSMUSG00000026843	Fubp3	20.2956	-0.0263474	0.108262	4.24115e-06	0.000703189
127656	ENSMUST00000114082	ENSMUSG00000026924	Sec16a	130.257	-0.0264426	0.108369	5.28385e-10	6.78393e-07
67744	ENSMUST00000050997	ENSMUSG00000043190	Rfesd	16.5629	-0.0264877	0.108301	9.16537e-06	0.00134979
91244	ENSMUST00000044382	ENSMUSG00000035062	Zc4h2	18.3132	-0.0265075	0.108317	6.19771e-06	0.000975886
23387	ENSMUST00000138192	ENSMUSG00000014748	Tex261	13.6805	-0.0265824	0.108213	0.00100629	0.0549475
15697	ENSMUST00000122003	ENSMUSG00000034724	Cnot6l	25.8889	-0.0266068	0.108382	1.47783e-06	0.000294001
117962	ENSMUST00000180720	ENSMUSG00000097739	Gm2539	13.5689	-0.0268145	0.108377	0.000230888	0.0179798
91155	ENSMUST00000224995	ENSMUSG00000074886	Grk6	71.1678	-0.0268277	0.108512	1.21888e-08	7.34319e-06
139156	ENSMUST00000169385	ENSMUSG00000022246	Rai14	67.1229	-0.0268509	0.10852	1.63012e-08	8.87211e-06
6137	ENSMUST00000229391	ENSMUSG00000116383	Apol10c-ps	17.1472	-0.0268944	0.108464	7.48353e-06	0.00112866
24029	ENSMUST00000078478	ENSMUSG00000043587	Pxylp1	31.2777	-0.0269124	0.108515	6.118e-07	0.000137991
31535	ENSMUST00000177258	ENSMUSG00000053178	Mterf1b	14.8957	-0.0269198	0.108461	1.27148e-05	0.00171455
39263	ENSMUST00000136318	ENSMUSG00000020776	Fbf1	33.0162	-0.0269351	0.108527	4.771e-07	0.000111632
40757	ENSMUST00000047510	ENSMUSG00000038429	Usp5	25.4637	-0.0269545	0.10852	1.47283e-06	0.000294001
11216	ENSMUST00000227745	ENSMUSG00000002496	Tsc2	36.6631	-0.0269903	0.108555	2.93405e-07	7.20165e-05
66247	ENSMUST00000125892	ENSMUSG00000059540	Tcea2	12.4051	-0.0269999	0.108399	0.000939393	0.0519749
110402	ENSMUST00000160518	ENSMUSG00000027692	Tnik	29.5329	-0.0270313	0.10856	7.65112e-07	0.000167296
52393	ENSMUST00000113898	ENSMUSG00000079508	Apoo	15.4261	-0.0271783	0.108568	1.06788e-05	0.00151476
112366	ENSMUST00000032994	ENSMUSG00000030741	Spns1	46.6568	-0.0271831	0.108643	9.08616e-08	2.8614e-05
2321	ENSMUST00000220376	ENSMUSG00000038594	Cep85l	17.2701	-0.0272904	0.108624	6.77116e-06	0.00104644
64283	ENSMUST00000160163	ENSMUSG00000040669	Phc1	26.4838	-0.0273096	0.108666	1.16218e-06	0.000240466
113415	ENSMUST00000130421	ENSMUSG00000006392	Med8	16.6952	-0.0273725	0.108654	7.6314e-06	0.00114407
32468	ENSMUST00000169736	ENSMUSG00000062031	Pgghg	37.4575	-0.027512	0.108769	2.37465e-07	6.00524e-05
141104	ENSMUST00000032884	ENSMUSG00000030649	Anapc15	26.4708	-0.0277424	0.108844	1.07506e-06	0.000226178
104344	ENSMUST00000131126	ENSMUSG00000055541	Lair1	19.9409	-0.0277986	0.108846	3.49381e-06	0.000611686
31687	ENSMUST00000140940	ENSMUSG00000026031	Cflar	26.9391	-0.0278167	0.108877	9.81075e-07	0.000207276
45827	ENSMUST00000107233	ENSMUSG00000028126	Pip5k1a	47.8503	-0.0278489	0.10892	6.88506e-08	2.29833e-05
50415	ENSMUST00000092378	ENSMUSG00000025575	Cant1	61.1787	-0.0278575	0.108932	1.95177e-08	1.01801e-05
25562	ENSMUST00000121085	ENSMUSG00000037552	Plekhg2	62.4974	-0.027869	0.108938	1.8052e-08	9.61593e-06
62744	ENSMUST00000034375	ENSMUSG00000031901	Dus2	46.2898	-0.0280038	0.108984	7.78639e-08	2.49923e-05
14791	ENSMUST00000208183	ENSMUSG00000051590	Map3k19	25.125	-0.028031	0.108961	1.27573e-06	0.000260728
12654	ENSMUST00000044007	ENSMUSG00000039670	Oxld1	13.5337	-0.028079	0.108877	0.000197792	0.0158461
12673	ENSMUST00000106787	ENSMUSG00000002233	Rhoc	46.2648	-0.0281388	0.109041	7.58428e-08	2.45007e-05
11428	ENSMUST00000126197	ENSMUSG00000028689	Ccdc163	18.8447	-0.0282026	0.10901	4.1007e-06	0.000686723
6446	ENSMUST00000138050	ENSMUSG00000020287	Mpg	14.4981	-0.0288948	0.109208	0.000462579	0.03012
23345	ENSMUST00000133108	ENSMUSG00000032402	Smad3	21.0096	-0.0289522	0.10934	2.3024e-06	0.00043017
107027	ENSMUST00000126562	ENSMUSG00000006333	Rps9	17.834	-0.0290709	0.109376	4.44703e-06	0.000730072
93452	ENSMUST00000029726	ENSMUSG00000028085	Gatb	26.8932	-0.0290818	0.109417	7.77803e-07	0.000167871
126027	ENSMUST00000146506	ENSMUSG00000002102	Psmc3	37.1294	-0.0291713	0.109477	1.75304e-07	4.66906e-05
80385	ENSMUST00000169383	ENSMUSG00000023952	Gtpbp2	70.9072	-0.0292283	0.109529	6.7144e-09	4.73526e-06
129657	ENSMUST00000124349	ENSMUSG00000007610	Gtpbp3	20.6604	-0.0293398	0.109508	2.31973e-06	0.000431797
14123	ENSMUST00000069968	ENSMUSG00000021493	Pdlim7	112.996	-0.0293516	0.109579	3.40494e-08	1.68952e-05
101087	ENSMUST00000119847	ENSMUSG00000032040	Dcps	22.3607	-0.0293791	0.109532	1.65373e-06	0.000319713
59120	ENSMUST00000159645	ENSMUSG00000040325	Dcaf1	17.0355	-0.0295097	0.109563	4.9708e-06	0.000805495
81430	ENSMUST00000159295	ENSMUSG00000116933	Atp5o	27.0806	-0.0295433	0.109584	4.37614e-05	0.00470219
5501	ENSMUST00000115044	ENSMUSG00000022824	Muc13	131.955	-0.0296466	0.10973	1.95849e-10	3.63206e-07
74585	ENSMUST00000001565	ENSMUSG00000001524	Gtf2h4	36.7436	-0.0298032	0.109758	1.6265e-07	4.40227e-05
95219	ENSMUST00000148895	ENSMUSG00000017428	Psmd11	18.087	-0.0299299	0.109755	3.56088e-06	0.000617194
248	ENSMUST00000170862	ENSMUSG00000024576	Csnk1a1	82.2779	-0.030059	0.109907	2.4521e-09	2.23239e-06
130610	ENSMUST00000177743	ENSMUSG00000042079	Hnrnpf	34.2034	-0.0302327	0.109948	2.09576e-07	5.38148e-05
133902	ENSMUST00000135733	ENSMUSG00000027365	Trpm7	14.4046	-0.0302622	0.109806	0.000409294	0.0276202
106035	ENSMUST00000176509	ENSMUSG00000056459	Zbtb25	37.1872	-0.0302693	0.10997	1.40204e-07	3.85731e-05
131456	ENSMUST00000141230	ENSMUSG00000038271	Iffo1	39.1103	-0.0302924	0.109984	1.0904e-07	3.21092e-05
72646	ENSMUST00000150499	ENSMUSG00000022538	Lsg1	57.7171	-0.0303849	0.109694	0.00161088	0.0780832
76584	ENSMUST00000168507	ENSMUSG00000005936	Kctd20	25.3191	-0.0305042	0.110051	7.91576e-07	0.000170111
112831	ENSMUST00000179855	ENSMUSG00000017561	Crlf3	32.0895	-0.0308223	0.110217	2.54111e-07	6.3939e-05
872	ENSMUST00000153038	ENSMUSG00000020849	Ywhae	57.8056	-0.0308978	0.110275	4.09178e-07	9.75637e-05
11625	ENSMUST00000121337	ENSMUSG00000066363	Serpina3f	30.3819	-0.0309984	0.110295	3.17951e-07	7.76607e-05
109032	ENSMUST00000112881	ENSMUSG00000073609	D2hgdh	63.5176	-0.0310384	0.110355	7.94912e-09	5.30704e-06
44178	ENSMUST00000009713	ENSMUSG00000009569	Mrtfb	21.7313	-0.0310993	0.110314	1.43079e-06	0.000287722
42173	ENSMUST00000103227	ENSMUSG00000027361	Gabpb1	48.5351	-0.0312751	0.110455	3.07768e-08	1.57251e-05
72630	ENSMUST00000179937	ENSMUSG00000062210	Tnfaip8	24.7881	-0.0313505	0.110219	0.000500535	0.031846
101806	ENSMUST00000220171	ENSMUSG00000061983	Rps12	75.8546	-0.0314373	0.110551	2.77061e-09	2.31217e-06
113562	ENSMUST00000123539	ENSMUSG00000027695	Pld1	26.411	-0.0315596	0.110495	3.49602e-05	0.00391617
94540	ENSMUST00000227299	ENSMUSG00000022195	6030458C11Rik	35.6946	-0.0316251	0.110605	1.32981e-07	3.71991e-05
38408	ENSMUST00000185534	ENSMUSG00000026107	Nabp1	26.331	-0.0316805	0.110607	5.46228e-07	0.000125352
133582	ENSMUST00000167967	ENSMUSG00000095134	Mid1-ps1	19.7487	-0.0316983	0.110587	1.9337e-06	0.000369558
107420	ENSMUST00000136368	ENSMUSG00000002395	Use1	19.6182	-0.0317336	0.110603	1.98463e-06	0.00037785
114376	ENSMUST00000207843	ENSMUSG00000079610	Ankrd39	36.9982	-0.0320701	0.110823	1.031e-07	3.12873e-05
64173	ENSMUST00000102501	ENSMUSG00000027291	Vps39	105.604	-0.0321541	0.11091	3.56321e-10	5.50794e-07
103971	ENSMUST00000148040	ENSMUSG00000002983	Relb	51.6599	-0.0321735	0.110893	1.87256e-08	9.86977e-06
117993	ENSMUST00000179054	ENSMUSG00000097327	E030030I06Rik	29.4193	-0.0324118	0.110973	2.91497e-07	7.19008e-05
68696	ENSMUST00000172818	ENSMUSG00000024083	Pja2	92.7686	-0.032564	0.11111	6.88491e-10	8.61853e-07
41570	ENSMUST00000159817	ENSMUSG00000026694	Eef1aknmt	23.1286	-0.0327893	0.111137	8.24935e-07	0.000175771
10353	ENSMUST00000161410	ENSMUSG00000021266	Wars	85.3343	-0.0327976	0.111225	1.04765e-09	1.16574e-06
132370	ENSMUST00000206843	ENSMUSG00000025133	Ints4	18.7255	-0.0329266	0.111067	0.000144931	0.012599
130883	ENSMUST00000057836	ENSMUSG00000049755	Zfp672	62.4447	-0.0332496	0.111442	5.49123e-09	4.09992e-06
96961	ENSMUST00000113721	ENSMUSG00000026171	Rnf25	31.2238	-0.0333839	0.111467	1.87285e-07	4.83389e-05
104195	ENSMUST00000100500	ENSMUSG00000017210	Med24	87.1419	-0.0334426	0.111554	8.11381e-10	9.67321e-07
18470	ENSMUST00000021359	ENSMUSG00000020974	Pole2	22.8406	-0.0335858	0.111538	7.77107e-07	0.000167871
78597	ENSMUST00000198560	ENSMUSG00000029470	P2rx4	34.2473	-0.0335969	0.111584	1.15945e-07	3.35583e-05
62176	ENSMUST00000232778	ENSMUSG00000005823	Gpr108	50.1405	-0.0336132	0.111618	1.66806e-08	8.98097e-06
25334	ENSMUST00000120563	ENSMUSG00000039942	Ptger4	99.7838	-0.0339398	0.111817	3.29949e-10	5.45241e-07
31588	ENSMUST00000049714	ENSMUSG00000034940	Synrg	50.5086	-0.0339803	0.111809	1.48906e-08	8.32735e-06
40735	ENSMUST00000071804	ENSMUSG00000056383	AI987944	34.1187	-0.0340788	0.111833	1.08977e-07	3.21092e-05
17402	ENSMUST00000126391	ENSMUSG00000018920	Cxcl16	18.1562	-0.0344922	0.111945	3.61533e-05	0.00402282
830	ENSMUST00000108473	ENSMUSG00000030409	Dmpk	43.4496	-0.0345027	0.112075	3.00063e-08	1.54894e-05
84269	ENSMUST00000087897	ENSMUSG00000037426	Depdc5	34.309	-0.0348229	0.112228	9.4769e-08	2.96492e-05
95491	ENSMUST00000204178	ENSMUSG00000059182	Skap2	58.6475	-0.0348325	0.11227	5.7453e-09	4.16925e-06
35010	ENSMUST00000070200	ENSMUSG00000056220	Pla2g4a	104.17	-0.0357919	0.11282	1.71995e-10	3.39461e-07
83876	ENSMUST00000138894	ENSMUSG00000040479	Dgkz	24.6005	-0.0358993	0.112779	4.00813e-07	9.60263e-05
107902	ENSMUST00000187542	ENSMUSG00000101191	Gm28809	20.5646	-0.0359159	0.112532	0.000233946	0.0181334
30250	ENSMUST00000051226	ENSMUSG00000033065	Pfkm	77.805	-0.0359568	0.112901	9.44349e-10	1.09966e-06
5366	ENSMUST00000038863	ENSMUSG00000035202	Lars2	132.754	-0.0360112	0.11295	3.71018e-11	9.7777e-08
15008	ENSMUST00000116558	ENSMUSG00000024939	Fam89b	32.1777	-0.0362331	0.112995	1.05176e-07	3.17251e-05
120216	ENSMUST00000159064	ENSMUSG00000027942	4933434E20Rik	49.0045	-0.0362522	0.113041	1.18614e-08	7.24298e-06
38880	ENSMUST00000155410	ENSMUSG00000019802	Sec63	28.6626	-0.0363223	0.113033	1.832e-07	4.76151e-05
125482	ENSMUST00000098604	ENSMUSG00000074227	Spint2	50.1273	-0.0365438	0.113209	1.04632e-08	6.63181e-06
21581	ENSMUST00000195804	ENSMUSG00000004709	Cd244a	30.5049	-0.0372936	0.113594	1.18204e-07	3.36289e-05
104262	ENSMUST00000022998	ENSMUSG00000022369	Mtbp	45.2878	-0.037493	0.113748	1.49677e-08	8.32735e-06
74339	ENSMUST00000173168	ENSMUSG00000031976	Urb2	31.2808	-0.0377888	0.113886	9.77796e-08	2.98538e-05
39967	ENSMUST00000100194	ENSMUSG00000002546	Golga2	107.051	-0.0382864	0.114268	9.07517e-11	2.27206e-07
84405	ENSMUST00000111726	ENSMUSG00000040370	Etfrf1	31.3088	-0.0384844	0.1143	8.8619e-08	2.80844e-05
105514	ENSMUST00000115019	ENSMUSG00000026662	Sephs1	67.0076	-0.038526	0.114102	4.72839e-05	0.00500549
111584	ENSMUST00000103396	ENSMUSG00000094117	Igkv3-12	109.427	-0.0385404	0.113735	0.0015874	0.0773944
1944	ENSMUST00000211958	ENSMUSG00000031907	Zfp90	21.1163	-0.0388891	0.114446	1.3243e-05	0.00175424
44022	ENSMUST00000225196	ENSMUSG00000021962	Dcp1a	43.2876	-0.038999	0.114646	1.53363e-08	8.43868e-06
74721	ENSMUST00000085671	ENSMUSG00000055991	Zkscan5	43.4468	-0.0390845	0.114699	1.4853e-08	8.32735e-06
22234	ENSMUST00000028835	ENSMUSG00000027357	Crls1	34.9589	-0.0393249	0.114824	4.51623e-08	2.09386e-05
98226	ENSMUST00000085735	ENSMUSG00000066632	Pgk1-rs7	124.563	-0.0397796	0.114995	2.23112e-06	0.000418414
137705	ENSMUST00000140466	ENSMUSG00000047193	Dync2h1	34.9482	-0.0400796	0.115295	4.11604e-08	1.94433e-05
121658	ENSMUST00000124187	ENSMUSG00000027285	Haus2	68.1043	-0.0400833	0.115357	9.95733e-10	1.13314e-06
5056	ENSMUST00000133089	ENSMUSG00000030846	Tial1	34.0758	-0.040104	0.115308	4.70682e-08	2.10429e-05
104210	ENSMUST00000011055	ENSMUSG00000010911	Apip	43.5567	-0.0403548	0.115494	1.23188e-08	7.34319e-06
140301	ENSMUST00000165293	ENSMUSG00000020594	Pum2	79.3305	-0.0406679	0.11574	3.63002e-10	5.50794e-07
46365	ENSMUST00000004576	ENSMUSG00000004462	Tbccd1	61.5157	-0.0412694	0.116116	1.52394e-09	1.53829e-06
135367	ENSMUST00000030884	ENSMUSG00000029020	Mfn2	33.4801	-0.0414619	0.11618	4.29776e-08	2.01119e-05
43049	ENSMUST00000147399	ENSMUSG00000086564	Cd101	89.1162	-0.0417153	0.116436	1.6502e-10	3.39461e-07
113558	ENSMUST00000120834	ENSMUSG00000027695	Pld1	53.862	-0.0426646	0.117039	2.70422e-09	2.29501e-06
71551	ENSMUST00000198878	ENSMUSG00000028173	Wls	58.7159	-0.043085	0.117336	1.53608e-09	1.53829e-06
26117	ENSMUST00000048305	ENSMUSG00000041846	Ppp4r3a	84.3414	-0.0431055	0.117378	1.76266e-10	3.39461e-07
75241	ENSMUST00000230698	ENSMUSG00000049076	Acap2	198.392	-0.0433799	0.117606	5.75724e-13	5.76553e-09
72725	ENSMUST00000120450	ENSMUSG00000022962	Gart	41.6059	-0.0435155	0.1176	1.07019e-08	6.69835e-06
25996	ENSMUST00000132329	ENSMUSG00000042185	Nfrkb	86.8396	-0.0435175	0.117667	1.38858e-10	3.16041e-07
4396	ENSMUST00000053594	ENSMUSG00000045867	Cradd	40.6568	-0.0437224	0.117742	1.18348e-08	7.24298e-06
12189	ENSMUST00000101249	ENSMUSG00000020358	Hnrnpab	41.9567	-0.0439503	0.117907	9.69595e-09	6.2243e-06
639	ENSMUST00000194563	ENSMUSG00000026116	Tmem131	509.298	-0.0439576	0.116942	0.0021673	0.0949442
109327	ENSMUST00000069503	ENSMUSG00000020513	Tubd1	26.4359	-0.0439756	0.11781	3.32503e-06	0.000590394
32696	ENSMUST00000135732	ENSMUSG00000028064	Sema4a	80.505	-0.0441788	0.117436	0.000384826	0.0265413
111163	ENSMUST00000021991	ENSMUSG00000021519	Mterf3	43.9279	-0.0444977	0.118302	7.00425e-09	4.87107e-06
75062	ENSMUST00000052441	ENSMUSG00000049624	Slc17a5	58.7117	-0.0450445	0.118731	1.23933e-09	1.32033e-06
124387	ENSMUST00000113826	ENSMUSG00000031214	Ophn1	61.4179	-0.0454959	0.118415	0.000235446	0.018172
28054	ENSMUST00000111333	ENSMUSG00000075040	Zfp408	69.1696	-0.0456044	0.119158	4.2684e-10	5.96541e-07
110891	ENSMUST00000148385	ENSMUSG00000034349	Smc4	271.172	-0.0463248	0.119767	3.29805e-14	8.25701e-10
127309	ENSMUST00000136331	ENSMUSG00000026466	Tor1aip1	46.3862	-0.0481808	0.121094	3.43629e-09	2.68847e-06
30070	ENSMUST00000161494	ENSMUSG00000029638	Glcci1	95.3397	-0.0482658	0.119927	0.00186798	0.0865376
68781	ENSMUST00000090046	ENSMUSG00000033808	Tmem87a	125.521	-0.0484465	0.1214	6.14929e-12	3.07907e-08
126768	ENSMUST00000168631	ENSMUSG00000026991	Pkp4	55.9635	-0.0484879	0.121364	1.1011e-09	1.19857e-06
114814	ENSMUST00000112224	ENSMUSG00000031342	Gpm6b	63.5974	-0.049628	0.122308	4.4919e-10	6.07888e-07
123642	ENSMUST00000107956	ENSMUSG00000036002	Fam214b	164.219	-0.0497103	0.122449	7.79532e-13	6.50545e-09
47213	ENSMUST00000016631	ENSMUSG00000016487	Ppfibp1	74.0098	-0.0499214	0.122568	1.68436e-10	3.39461e-07
140934	ENSMUST00000047885	ENSMUSG00000039480	Nt5dc1	58.504	-0.0499351	0.122553	7.2293e-10	8.82891e-07
21079	ENSMUST00000179584	ENSMUSG00000026773	Pfkfb3	52.4411	-0.0501328	0.122703	1.35897e-09	1.41763e-06
58622	ENSMUST00000101195	ENSMUSG00000029174	Tbc1d1	198.562	-0.0519757	0.123992	6.71163e-07	0.000150702
127481	ENSMUST00000037380	ENSMUSG00000037685	Atp8a1	61.0583	-0.0525915	0.124852	4.28892e-10	5.96541e-07
32475	ENSMUST00000164532	ENSMUSG00000022378	Fam49b	237.572	-0.0526125	0.12402	0.000111878	0.0100936
10887	ENSMUST00000031655	ENSMUSG00000029650	Slc46a3	64.316	-0.0537887	0.125946	2.75146e-10	4.92039e-07
53062	ENSMUST00000066177	ENSMUSG00000034101	Ctnnd1	96.1307	-0.0552765	0.127394	1.71557e-11	5.36887e-08
105842	ENSMUST00000209255	ENSMUSG00000030987	Stim1	149.596	-0.0561923	0.126819	0.000436798	0.029123
96569	ENSMUST00000108336	ENSMUSG00000037640	Zfp60	58.3629	-0.0585336	0.129139	0.000256405	0.0193646
45088	ENSMUST00000045142	ENSMUSG00000038816	Ctnnal1	45.7677	-0.0605255	0.130177	0.0018673	0.0865376
6095	ENSMUST00000064848	ENSMUSG00000052798	Nup107	150.156	-0.0614603	0.133861	3.84197e-13	4.80937e-09
9593	ENSMUST00000046743	ENSMUSG00000033488	Cryzl2	100.448	-0.0682575	0.138359	0.00178316	0.0837829
118502	ENSMUST00000029812	ENSMUSG00000028163	Nfkb1	84.3088	-0.0689699	0.14296	2.54038e-09	2.25884e-06
101104	ENSMUST00000180544	ENSMUSG00000074733	Zfp950	39.4771	-0.0709733	0.14196	0.00105511	0.0566253
10768	ENSMUST00000173660	ENSMUSG00000051650	B3gnt2	82.0026	-0.0719293	0.143656	0.000578109	0.0357371
135724	ENSMUST00000197818	ENSMUSG00000104927	Gm43388	57.3456	-0.0770351	0.151588	0.000138288	0.0121055
91925	ENSMUST00000061516	ENSMUSG00000045551	Fpr1	141.591	-0.0864919	0.163968	0.00155164	0.076245
107416	ENSMUST00000154550	ENSMUSG00000002395	Use1	67.1146	-0.0870174	0.167608	0.000236882	0.0182199
69931	ENSMUST00000049614	ENSMUSG00000043740	B430306N03Rik	176.3	-0.0953155	0.180055	0.00172517	0.0817243
144046	ENSMUST00000231101	ENSMUSG00000116225	B430306N03Rik	176.3	-0.0953155	0.180055	0.00172517	0.0817243
80692	ENSMUST00000113827	ENSMUSG00000022914	Brwd1	47.7171	-0.114936	0.247169	5.84033e-05	0.00596811
39003	ENSMUST00000027650	ENSMUSG00000026399	Cd55	2404.4	-0.69785	0.39315	0.0019945	0.0902944
135799	ENSMUST00000145610	ENSMUSG00000001741	Il16	1784.9	-0.894652	0.450228	0.00118059	0.0615774
104020	ENSMUST00000189288	ENSMUSG00000100658	F730311O21Rik	341.414	-0.934955	0.468616	0.00122539	0.0635172
74867	ENSMUST00000156333	ENSMUSG00000014444	Piezo1	351.89	-0.972089	0.566893	0.0019061	0.0878033
112356	ENSMUST00000167447	ENSMUSG00000025701	Alox5	147.397	-1.00248	0.488296	0.00106276	0.0568533
99397	ENSMUST00000163326	ENSMUSG00000020788	Atp2a3	1501.11	-1.04223	0.496687	0.000957216	0.0527075
22139	ENSMUST00000006667	ENSMUSG00000045868	Gvin1	3374.44	-1.1237	0.477523	0.000529003	0.0332349
137398	ENSMUST00000171001	ENSMUSG00000066026	Dhrs3	482.938	-1.26821	0.534344	0.000492017	0.0315042
91460	ENSMUST00000114234	ENSMUSG00000026942	Traf2	181.407	-1.3167	0.543026	0.000439681	0.0291986
58611	ENSMUST00000135158	ENSMUSG00000057337	Chst3	1287.57	-1.33064	0.397407	2.90264e-05	0.00336438
59151	ENSMUST00000179854	ENSMUSG00000026269	Rnpepl1	114.717	-1.41078	0.594175	0.000482253	0.0309979
81709	ENSMUST00000138127	ENSMUSG00000015597	Zfp318	288.921	-1.80881	0.687633	0.000236782	0.0182199
129432	ENSMUST00000009777	ENSMUSG00000009633	G0s2	512.033	-1.89233	0.395156	6.86936e-08	2.29833e-05
67290	ENSMUST00000155994	ENSMUSG00000027398	Il1b	213.953	-2.00481	0.562771	1.27379e-05	0.00171455
47088	ENSMUST00000203546	ENSMUSG00000071337	Tia1	18.8591	-2.28834	0.901842	0.000393474	0.0269842
126641	ENSMUST00000049208	ENSMUSG00000038403	Hjv	87.1583	-4.0476	0.745168	2.64209e-09	2.28094e-06
133527	ENSMUST00000089207	ENSMUSG00000068134	Zfp120	61.2365	-7.38204	1.47244	9.21466e-09	6.07101e-06

## Sheet: DESeq2_resSigIHW_full_mice
	target_id	ens_gene	ext_gene	baseMean	log2FoldChange	lfcSE	stat	pvalue	padj	weight
59207	ENSMUST00000071920	ENSMUSG00000052736	Klrc2	19.8436	21.5726	3.90996	5.51734	3.44167e-08	1.25972e-05	2.3805
61850	ENSMUST00000182409	ENSMUSG00000074151	Nlrc5	19.8436	21.5726	3.90996	5.51734	3.44167e-08	1.25972e-05	2.3805
60919	ENSMUST00000113566	ENSMUSG00000031232	Magt1	19.8436	21.5726	3.90996	5.51734	3.44167e-08	1.23932e-05	2.55717
80309	ENSMUST00000162127	ENSMUSG00000032280	Tle3	19.5718	21.5534	3.91001	5.51236	3.54057e-08	1.2466e-05	2.55717
6005	ENSMUST00000200415	ENSMUSG00000029472	Anapc5	19.0281	21.5113	3.9101	5.50148	3.76616e-08	5.57357e-05	0.291249
39785	ENSMUST00000105700	ENSMUSG00000041459	Tardbp	19.0281	21.5113	3.9101	5.50148	3.76616e-08	3.0129e-05	0.755902
74075	ENSMUST00000144458	ENSMUSG00000031826	Usp10	17.1253	21.3676	3.91047	5.46422	4.64958e-08	6.63394e-05	0.291249
15853	ENSMUST00000154406	ENSMUSG00000014077	Chp1	17.0754	21.3636	3.91048	5.46316	4.6772e-08	6.59806e-05	0.296343
122419	ENSMUST00000199469	ENSMUSG00000027944	Hax1	17.0754	21.3636	3.91048	5.46316	4.6772e-08	6.6393e-05	0.291249
48826	ENSMUST00000123826	ENSMUSG00000056153	Socs6	16.8535	21.3451	3.91053	5.45837	4.80537e-08	1.25972e-05	3.37827
140890	ENSMUST00000118694	ENSMUSG00000025512	Chid1	16.828	21.3433	3.91053	5.45789	4.81817e-08	6.65393e-05	0.296343
100987	ENSMUST00000220576	ENSMUSG00000054021	Sirt5	16.5816	21.3216	3.91059	5.45226	4.9733e-08	2.76245e-05	1.12218
58150	ENSMUST00000023191	ENSMUSG00000022540	Rogdi	16.5805	21.3142	3.91059	5.45037	5.02656e-08	3.5685e-05	0.755902
99631	ENSMUST00000120226	ENSMUSG00000006728	Cdk4	16.5805	21.3142	3.91059	5.45037	5.02656e-08	2.77072e-05	1.12218
2129	ENSMUST00000203639	ENSMUSG00000023367	Tmem176a	16.0855	21.2802	3.91071	5.44152	5.28293e-08	4.01308e-05	0.69268
56697	ENSMUST00000164655	ENSMUSG00000060373	Hnrnpc	16.038	21.2556	3.91072	5.43521	5.4733e-08	3.86009e-05	0.755902
53513	ENSMUST00000146171	ENSMUSG00000024712	Rfk	15.4943	21.2279	3.91086	5.42794	5.70092e-08	1.3816e-05	3.51961
30441	ENSMUST00000029772	ENSMUSG00000005774	Rfx5	15.4943	21.2279	3.91086	5.42794	5.70092e-08	4.22096e-05	0.69268
36394	ENSMUST00000146698	ENSMUSG00000029464	Gpn3	15.0957	21.19	3.91097	5.41809	6.02405e-08	3.14508e-05	1.12218
142418	ENSMUST00000108255	ENSMUSG00000037652	Phc3	15.0957	21.19	3.91097	5.41809	6.02405e-08	4.31923e-05	0.69268
42356	ENSMUST00000144951	ENSMUSG00000042831	Alkbh6	15.0957	21.19	3.91097	5.41809	6.02405e-08	4.13957e-05	0.755902
118402	ENSMUST00000179592	ENSMUSG00000031565	Fgfr1	15.0957	21.19	3.91097	5.41809	6.02405e-08	4.31923e-05	0.69268
123329	ENSMUST00000229009	ENSMUSG00000022463	Srebf2	14.9507	21.1758	3.91101	5.41441	6.14916e-08	4.33342e-05	0.69268
76961	ENSMUST00000160784	ENSMUSG00000022550	Adck5	14.6788	21.153	3.91109	5.40847	6.35663e-08	4.22096e-05	0.773116
62096	ENSMUST00000194847	ENSMUSG00000058729	Lin9	14.6788	21.153	3.91109	5.40847	6.35663e-08	4.37423e-05	0.69268
111497	ENSMUST00000211173	ENSMUSG00000030826	Bcat2	14.6007	21.1442	3.91111	5.40619	6.43782e-08	4.40419e-05	0.69268
13314	ENSMUST00000159194	ENSMUSG00000000295	Hddc2	14.6007	21.1442	3.91111	5.40619	6.43782e-08	3.22827e-05	1.12218
51416	ENSMUST00000112655	ENSMUSG00000033773	Rpap2	14.6007	21.1442	3.91111	5.40619	6.43782e-08	3.22827e-05	1.12218
97348	ENSMUST00000132109	ENSMUSG00000028959	Fastk	15.2225	21.1284	3.91093	5.40239	6.57599e-08	4.31923e-05	0.755902
107621	ENSMUST00000201917	ENSMUSG00000029165	Agbl5	14.407	21.1271	3.91117	5.40174	6.59978e-08	1.50919e-05	3.51961
97436	ENSMUST00000045566	ENSMUSG00000039521	Foxp3	14.407	21.1271	3.91117	5.40174	6.59978e-08	4.41886e-05	0.69268
104342	ENSMUST00000149395	ENSMUSG00000055541	Lair1	14.407	21.1271	3.91117	5.40174	6.59978e-08	4.41886e-05	0.69268
44330	ENSMUST00000229236	ENSMUSG00000023018	Smarcd1	14.3533	21.1221	3.91118	5.40043	6.64812e-08	1.50919e-05	3.51961
NA	NA	NA	NA	14.3533	21.1221	3.91118	5.40043	6.64812e-08	4.31923e-05	0.755902
93823	ENSMUST00000168086	ENSMUSG00000025764	Jade1	14.3533	21.1221	3.91118	5.40043	6.64812e-08	4.31923e-05	0.755902
47921	ENSMUST00000112298	ENSMUSG00000042121	Ssh1	14.3533	21.1221	3.91118	5.40043	6.64812e-08	4.31923e-05	0.773116
120044	ENSMUST00000157052	ENSMUSG00000020402	Vdac1	14.3533	21.1221	3.91118	5.40043	6.64812e-08	4.41886e-05	0.69268
76891	ENSMUST00000174080	ENSMUSG00000059714	Flot1	14.3533	21.1221	3.91118	5.40043	6.64812e-08	4.41886e-05	0.69268
98063	ENSMUST00000051915	ENSMUSG00000039599	Fam149b	14.3533	21.1221	3.91118	5.40043	6.64812e-08	4.31923e-05	0.773116
21669	ENSMUST00000177056	ENSMUSG00000003680	Taf6l	14.8482	21.1038	3.91104	5.39597	6.81549e-08	4.34207e-05	0.755902
137741	ENSMUST00000134495	ENSMUSG00000025199	Chuk	14.8482	21.1038	3.91104	5.39597	6.81549e-08	4.47921e-05	0.69268
57653	ENSMUST00000173030	ENSMUSG00000024299	Adamts10	14.8482	21.1038	3.91104	5.39597	6.81549e-08	3.39409e-05	1.12218
104084	ENSMUST00000178399	ENSMUSG00000022221	Ripk3	14.8482	21.1038	3.91104	5.39597	6.8155e-08	4.34207e-05	0.755902
20519	ENSMUST00000227674	ENSMUSG00000041841	Rpl37	13.8583	21.0732	3.91134	5.38771	7.13591e-08	4.41886e-05	0.755902
76335	ENSMUST00000212514	ENSMUSG00000031878	Nae1	13.8583	21.0732	3.91134	5.38771	7.13591e-08	4.63768e-05	0.69268
113247	ENSMUST00000222441	ENSMUSG00000021282	Eif5	18.4845	20.8574	3.9102	5.33411	9.60145e-08	1.98537e-05	3.37827
81905	ENSMUST00000031734	ENSMUSG00000093445	Lrch4	18.4845	20.8574	3.9102	5.33411	9.6015e-08	0.00012198	0.291249
48059	ENSMUST00000127118	ENSMUSG00000018761	Mpdu1	19.2999	20.6317	3.91005	5.27659	1.3161e-07	3.17729e-05	2.3805
18418	ENSMUST00000161838	ENSMUSG00000041879	Ipo9	17.3229	20.394	3.91042	5.21529	1.8353e-07	3.14508e-05	3.37827
32484	ENSMUST00000220247	ENSMUSG00000035798	Zdhhc17	17.3229	20.394	3.91042	5.21529	1.8353e-07	9.45878e-05	0.755902
32950	ENSMUST00000019226	ENSMUSG00000019082	Slc25a22	17.3229	20.394	3.91042	5.21529	1.8353e-07	6.6596e-05	1.12218
23843	ENSMUST00000205262	ENSMUSG00000030766	Arhgap17	197.527	11.5722	1.74335	6.63788	3.18218e-11	5.96859e-07	0.166937
53164	ENSMUST00000121322	ENSMUSG00000032232	Cgnl1	193.98	11.5463	2.44496	4.72249	2.32971e-06	0.00132963	0.415146
133421	ENSMUST00000092802	ENSMUSG00000018401	Mtmr4	170.105	11.3571	1.46911	7.7306	1.07039e-14	3.47223e-09	0.249799
77817	ENSMUST00000174366	ENSMUSG00000024422	Dhx16	162.546	11.291	1.67649	6.73494	1.64001e-11	3.01861e-07	0.249799
54629	ENSMUST00000111561	ENSMUSG00000049550	Clip1	149.345	11.1688	2.95872	3.77487	0.000160089	0.0542969	0.249799
140312	ENSMUST00000168361	ENSMUSG00000020594	Pum2	143.456	11.1108	2.97323	3.73696	0.000186261	0.0610298	0.247803
94433	ENSMUST00000039810	ENSMUSG00000034667	Xpot	138.557	11.0607	2.94925	3.75036	0.00017658	0.0595862	0.243543
109771	ENSMUST00000150213	ENSMUSG00000047909	Ankrd16	120.417	10.859	1.5324	7.08622	1.37826e-12	5.57593e-08	0.250369
142183	ENSMUST00000213114	ENSMUSG00000032193	Ldlr	115.711	10.8013	1.58201	6.82762	8.63321e-12	1.90392e-07	0.244956
113178	ENSMUST00000108318	ENSMUSG00000040738	Ints8	108.237	10.7045	2.92157	3.66394	0.000248365	0.0734857	0.250369
54086	ENSMUST00000124936	ENSMUSG00000061887	Ssbp3	106.994	10.6876	2.99277	3.57114	0.00035543	0.0912091	0.251082
98795	ENSMUST00000207907	ENSMUSG00000061028	Clasrp	99.1492	10.5779	2.96064	3.57284	0.000353136	0.0252375	1.69737
3303	ENSMUST00000110136	ENSMUSG00000027346	Gpcpd1	98.346	10.5663	2.90776	3.63384	0.000279234	0.0322173	0.951654
80373	ENSMUST00000109262	ENSMUSG00000039671	Zmynd8	97.2384	10.5497	1.43977	7.32734	2.34774e-13	3.79705e-09	1.69737
134007	ENSMUST00000118341	ENSMUSG00000027951	Adar	94.162	10.5034	2.91759	3.60002	0.000318197	0.0231565	1.69737
137917	ENSMUST00000149850	ENSMUSG00000036281	Snapc4	93.8582	10.4986	2.97042	3.53437	0.000408746	0.0418319	0.951654
42109	ENSMUST00000084433	ENSMUSG00000038007	Acer2	88.4725	10.4137	2.9803	3.49419	0.000475494	0.030705	1.73322
6101	ENSMUST00000167943	ENSMUSG00000052798	Nup107	88.246	10.4097	1.54384	6.74276	1.55403e-11	9.20704e-08	1.13976
44432	ENSMUST00000138493	ENSMUSG00000040964	Arhgef10l	87.1125	10.392	1.48731	6.9871	2.80635e-12	3.32532e-08	1.13976
7200	ENSMUST00000115195	ENSMUSG00000029014	Dnajc2	85.4712	10.3639	2.90206	3.57123	0.000355309	0.0328519	1.18593
130638	ENSMUST00000168176	ENSMUSG00000032679	Cd59a	82.8157	10.3182	1.64291	6.28046	3.37563e-10	5.96859e-07	1.69737
135989	ENSMUST00000112427	ENSMUSG00000038346	Zfp384	81.184	10.2891	2.00068	5.14278	2.70704e-07	9.29752e-05	1.13976
5577	ENSMUST00000177978	ENSMUSG00000094103	1700047I17Rik2	80.1327	10.2706	2.99164	3.43311	0.000596703	0.0988304	0.360616
105957	ENSMUST00000194727	ENSMUSG00000057335	Cep170	77.9252	10.2304	2.89763	3.53061	0.000414596	0.0812558	0.361643
112499	ENSMUST00000190837	ENSMUSG00000030616	Sytl2	76.0099	10.1938	1.4747	6.91245	4.76358e-12	9.20704e-08	0.361643
81437	ENSMUST00000154991	ENSMUSG00000042625	Safb2	75.111	10.1779	2.02764	5.01955	5.17935e-07	0.000417452	0.361643
35011	ENSMUST00000111926	ENSMUSG00000056220	Pla2g4a	72.4838	10.1265	1.48441	6.82191	8.98385e-12	1.3765e-07	0.377759
103066	ENSMUST00000097467	ENSMUSG00000013973	Dedd	68.1931	10.0382	2.92072	3.43688	0.000588455	0.0981651	0.360616
76514	ENSMUST00000169407	ENSMUSG00000029634	Rnf6	65.8624	9.98795	2.87319	3.47626	0.000508458	0.0892793	0.377759
117765	ENSMUST00000027886	ENSMUSG00000026594	Ralgps2	64.5432	9.95869	1.68412	5.91329	3.35341e-09	1.01421e-05	0.315206
105050	ENSMUST00000066345	ENSMUSG00000068663	Clec16a	60.7348	9.87105	2.86857	3.44111	0.000579335	0.0295174	2.23372
127924	ENSMUST00000113852	ENSMUSG00000034616	Ssh3	58.3034	9.81223	2.94548	3.33129	0.000864454	0.0391239	2.21587
46303	ENSMUST00000146837	ENSMUSG00000025162	Csnk1d	57.9385	9.80247	2.91311	3.36495	0.000765578	0.0763749	0.72718
65241	ENSMUST00000073873	ENSMUSG00000039463	Slc9a8	57.8554	9.80058	3.16219	3.09931	0.00193974	0.0674921	2.21587
9088	ENSMUST00000115072	ENSMUSG00000025862	Stag2	207.155	9.79944	1.56578	6.25852	3.88653e-10	1.80621e-06	0.415146
135996	ENSMUST00000112424	ENSMUSG00000038346	Zfp384	56.9046	9.77709	2.90104	3.3702	0.000751131	0.0754742	0.72718
54952	ENSMUST00000221721	ENSMUSG00000021140	Pcnx	55.7217	9.74634	3.04046	3.20555	0.00134803	0.0524426	2.21587
67216	ENSMUST00000151678	ENSMUSG00000003518	Dusp3	107.642	9.73377	2.22033	4.38393	1.16559e-05	0.00775648	0.254748
58208	ENSMUST00000229432	ENSMUSG00000056851	Pcbp2	54.1044	9.70436	2.86638	3.38558	0.000710276	0.0350336	2.17597
29300	ENSMUST00000148807	ENSMUSG00000024845	Tmem134	54.0801	9.70367	2.86275	3.38963	0.000699868	0.0344848	2.18398
30248	ENSMUST00000230445	ENSMUSG00000033065	Pfkm	53.4827	9.68755	1.50338	6.44386	1.16476e-10	2.71094e-07	2.17597
92899	ENSMUST00000171108	ENSMUSG00000062115	Rai1	53.353	9.68421	2.86892	3.37556	0.000736649	0.0352549	2.23372
128976	ENSMUST00000091237	ENSMUSG00000031441	Atp11a	53.2157	9.68014	2.87643	3.36534	0.000764507	0.0366522	2.18398
75063	ENSMUST00000117645	ENSMUSG00000049624	Slc17a5	52.9671	9.67399	1.44856	6.67834	2.41662e-11	8.96636e-08	2.18398
26661	ENSMUST00000113962	ENSMUSG00000068329	Htra2	49.2233	9.56677	1.9116	5.00459	5.59803e-07	0.000253885	0.703432
47078	ENSMUST00000113713	ENSMUSG00000071337	Tia1	48.5026	9.54587	2.94242	3.24423	0.00117769	0.0990537	0.706323
46522	ENSMUST00000172738	ENSMUSG00000022216	Psme1	48.1244	9.53467	2.90501	3.28215	0.00103018	0.0937013	0.69418
127399	ENSMUST00000114446	ENSMUSG00000029836	Cbx3	47.2611	9.5092	2.88311	3.29824	0.000972916	0.0902375	0.706323
112923	ENSMUST00000107346	ENSMUSG00000001017	Chtop	47.1946	9.50798	1.51361	6.28168	3.3494e-10	1.1692e-06	0.703432
136698	ENSMUST00000115417	ENSMUSG00000029534	St7	47.246	9.50766	1.59609	5.95686	2.57137e-09	4.77758e-06	0.703432
128468	ENSMUST00000179332	ENSMUSG00000057181	5730455P16Rik	46.6496	9.49047	2.85579	3.32324	0.000889785	0.0837429	0.72718
96406	ENSMUST00000174302	ENSMUSG00000020923	Ubtf	173.341	9.47556	2.21249	4.28275	1.84595e-05	0.0114058	0.249799
31018	ENSMUST00000132708	ENSMUSG00000004815	Dgkq	45.0765	9.44108	1.80633	5.22666	1.72602e-07	4.13163e-05	2.18398
5920	ENSMUST00000092532	ENSMUSG00000028565	Nfia	44.8534	9.43365	2.87219	3.28448	0.0010217	0.0442082	2.18398
118448	ENSMUST00000221166	ENSMUSG00000020949	Fkbp3	44.657	9.42713	2.87189	3.28255	0.00102872	0.0928196	0.703432
57713	ENSMUST00000172887	ENSMUSG00000079298	Klrb1b	44.1774	9.41139	2.89086	3.25556	0.00113167	0.0954745	0.72718
100337	ENSMUST00000220046	ENSMUSG00000021048	Mthfd1	43.716	9.39673	2.85415	3.2923	0.000993714	0.0909838	0.706323
11993	ENSMUST00000145668	ENSMUSG00000028886	Eya3	43.3606	9.38523	2.89183	3.24543	0.00117275	0.0975768	0.72718
45957	ENSMUST00000136748	ENSMUSG00000039917	Rhbdd2	43.2618	9.38164	2.87578	3.26229	0.00110515	0.0467017	2.18398
98695	ENSMUST00000070953	ENSMUSG00000029056	Pank4	43.2106	9.37949	2.88627	3.24969	0.00115529	0.098435	0.703432
91487	ENSMUST00000139863	ENSMUSG00000035168	Tanc1	42.0553	9.34223	1.64228	5.68857	1.28108e-08	1.49065e-05	0.703432
66426	ENSMUST00000109480	ENSMUSG00000022442	Ttll1	41.4861	9.32139	2.86159	3.25742	0.00112431	0.0975768	0.69418
111644	ENSMUST00000200744	ENSMUSG00000107283	Mpv17	40.6424	9.29075	2.20926	4.20536	2.60668e-05	0.00140097	4.37016
95809	ENSMUST00000152225	ENSMUSG00000039354	Smarcal1	40.0542	9.27014	3.00191	3.08808	0.00201452	0.0430078	4.47595
19110	ENSMUST00000206508	ENSMUSG00000040940	Arhgef1	77.4791	9.25859	2.51219	3.68547	0.000228285	0.0538865	0.361643
24264	ENSMUST00000206369	ENSMUSG00000051910	Sox6	39.7091	9.25671	1.58324	5.8467	5.01428e-09	2.01719e-06	4.57788
133178	ENSMUST00000106913	ENSMUSG00000030966	Trim21	38.7792	9.2255	1.89509	4.86811	1.12672e-06	9.54245e-05	4.57788
8644	ENSMUST00000140349	ENSMUSG00000056962	Jmjd6	38.1114	9.19879	2.85343	3.22377	0.00126515	0.0320036	4.37016
5917	ENSMUST00000107057	ENSMUSG00000028565	Nfia	37.9061	9.19083	2.86412	3.20896	0.00133218	0.0322173	4.54131
108959	ENSMUST00000162851	ENSMUSG00000060073	Psma3	37.6524	9.18147	1.75926	5.21893	1.79961e-07	2.64829e-05	4.37016
113563	ENSMUST00000148827	ENSMUSG00000027695	Pld1	37.1291	9.16283	1.71156	5.35349	8.62716e-08	1.50919e-05	4.54131
134988	ENSMUST00000090802	ENSMUSG00000027104	Atf2	36.9948	9.15539	3.16523	2.89249	0.00382206	0.0674921	4.37016
48511	ENSMUST00000170865	ENSMUSG00000022019	Tdrd3	36.9317	9.15361	2.85119	3.21045	0.00132527	0.0320036	4.57788
73188	ENSMUST00000183410	ENSMUSG00000038535	Zfp280d	36.6815	9.14513	2.09395	4.3674	1.25736e-05	0.000748784	4.47595
12623	ENSMUST00000143199	ENSMUSG00000026849	Tor1a	36.5742	9.13843	1.99939	4.57061	4.86302e-06	0.000340266	4.37016
56880	ENSMUST00000173207	ENSMUSG00000092586	Ly6g6c	36.1434	9.12167	2.94804	3.09414	0.00197382	0.0421285	4.54131
119191	ENSMUST00000159880	ENSMUSG00000041831	Sytl3	35.1419	9.08097	2.89877	3.1327	0.00173208	0.0385362	4.54131
72070	ENSMUST00000162915	ENSMUSG00000032295	Man2c1	35.0522	9.0774	2.92827	3.09992	0.00193572	0.0420175	4.47595
5915	ENSMUST00000107062	ENSMUSG00000028565	Nfia	35.0275	9.07655	2.88301	3.14829	0.00164227	0.0375075	4.48519
37499	ENSMUST00000209858	ENSMUSG00000063511	Snrnp70	34.9546	9.07409	2.85165	3.18205	0.00146235	0.0344212	4.57788
29358	ENSMUST00000109874	ENSMUSG00000021540	Smad5	34.5163	9.05528	3.02435	2.99412	0.00275235	0.0538336	4.37016
41182	ENSMUST00000228375	ENSMUSG00000022892	App	34.3134	9.0487	1.98732	4.55323	5.28295e-06	0.000357472	4.48519
113862	ENSMUST00000106145	ENSMUSG00000030979	Uros	34.2262	9.04324	2.87305	3.14761	0.00164609	0.037527	4.47595
136895	ENSMUST00000163603	ENSMUSG00000004561	Mettl17	34.0441	9.03562	2.86782	3.15069	0.00162885	0.0371034	4.54131
70989	ENSMUST00000233054	ENSMUSG00000024096	Ralbp1	33.3647	9.00612	2.90444	3.10081	0.00192992	0.0401591	4.73164
83504	ENSMUST00000129979	ENSMUSG00000002871	Tpra1	32.794	8.98225	2.85026	3.15138	0.001625	0.0357079	4.8394
93932	ENSMUST00000173516	ENSMUSG00000022425	Enpp2	32.6579	8.97655	3.05057	2.94258	0.00325492	0.0572336	4.73605
136488	ENSMUST00000152979	ENSMUSG00000020898	Ctc1	32.4762	8.96719	2.91061	3.08087	0.00206399	0.0422305	4.73164
116194	ENSMUST00000129755	ENSMUSG00000068747	Sort1	32.3134	8.9601	3.00982	2.97695	0.00291128	0.0517121	4.9425
121897	ENSMUST00000107777	ENSMUSG00000035517	Tdrd7	62.841	8.95498	2.52634	3.54465	0.000393141	0.0222206	2.21587
24619	ENSMUST00000160556	ENSMUSG00000071657	Bscl2	32.1887	8.95463	2.87892	3.11041	0.00186825	0.0389085	4.8394
69699	ENSMUST00000166471	ENSMUSG00000021111	Papola	32.03	8.94721	2.90697	3.07784	0.00208504	0.0419116	4.8394
116729	ENSMUST00000107503	ENSMUSG00000068923	Syt11	31.9644	8.94436	2.90611	3.07778	0.0020855	0.0424283	4.73605
39883	ENSMUST00000167956	ENSMUSG00000040899	Ccr6	31.799	8.93708	1.49343	5.98428	2.17353e-09	1.16214e-06	4.73605
104333	ENSMUST00000223322	ENSMUSG00000020630	Rnaseh1	31.6772	8.9322	2.84765	3.13669	0.00170864	0.0366522	4.88375
96705	ENSMUST00000186294	ENSMUSG00000056763	Cspp1	31.6039	8.92912	2.94308	3.03394	0.00241384	0.0469221	4.73164
47493	ENSMUST00000110567	ENSMUSG00000034761	Map4k5	31.3452	8.91579	2.94696	3.02542	0.00248285	0.0464408	4.9425
61542	ENSMUST00000049537	ENSMUSG00000039361	Picalm	60.0039	8.88884	2.49531	3.56222	0.000367737	0.0211442	2.21587
79782	ENSMUST00000178562	ENSMUSG00000024340	Btnl2	30.7489	8.88811	1.51739	5.8575	4.69896e-09	1.87145e-06	4.73164
72724	ENSMUST00000231380	ENSMUSG00000022962	Gart	30.6143	8.88255	1.76942	5.02004	5.16617e-07	4.75463e-05	4.8394
78189	ENSMUST00000123279	ENSMUSG00000030538	Cib1	30.3976	8.8729	2.25506	3.93467	8.33103e-05	0.00336546	4.88375
48302	ENSMUST00000198705	ENSMUSG00000055436	Srsf11	29.9015	8.84764	2.10717	4.19882	2.68306e-05	0.00133837	4.73605
20147	ENSMUST00000172403	ENSMUSG00000042632	Pla2g6	29.8181	8.84339	1.94281	4.55185	5.31766e-06	0.000330237	4.9425
136004	ENSMUST00000137323	ENSMUSG00000047804	Akap10	29.2808	8.81849	2.1701	4.06363	4.83162e-05	0.00220388	4.73605
137527	ENSMUST00000111998	ENSMUSG00000067591	Klra3	29.0731	8.80676	1.9016	4.63123	3.63495e-06	0.000243956	4.8394
2276	ENSMUST00000026194	ENSMUSG00000025188	Hps1	29.0282	8.80504	2.90531	3.03068	0.00244008	0.0472806	4.73605
42448	ENSMUST00000152518	ENSMUSG00000025722	Wdr73	28.9346	8.80047	2.89975	3.03491	0.0024061	0.0467811	4.73605
93906	ENSMUST00000123176	ENSMUSG00000032782	Cntrob	28.5704	8.78208	3.0212	2.90682	0.00365127	0.0611251	4.8394
114590	ENSMUST00000103241	ENSMUSG00000027200	Sema6d	28.4436	8.77583	2.90834	3.01747	0.00254892	0.0476799	4.88375
45659	ENSMUST00000093301	ENSMUSG00000033009	Ogfod1	55.4251	8.77551	2.13925	4.10214	4.09338e-05	0.0091594	0.72718
81910	ENSMUST00000175968	ENSMUSG00000093445	Lrch4	28.2512	8.76667	2.90329	3.01956	0.00253139	0.0477321	4.8394
141416	ENSMUST00000223538	ENSMUSG00000021044	Adck1	28.1497	8.76237	2.92856	2.99204	0.00277122	0.0497635	4.9425
106633	ENSMUST00000154135	ENSMUSG00000063889	Crem	28.0099	8.75633	1.81467	4.8253	1.39791e-06	0.000111765	4.73605
97440	ENSMUST00000026559	ENSMUSG00000025486	Sirt3	27.7294	8.7392	2.92581	2.98693	0.00281791	0.050821	4.88375
48800	ENSMUST00000186278	ENSMUSG00000026209	Dnpep	27.2588	8.71432	1.85489	4.69801	2.62707e-06	0.000312299	2.61166
59749	ENSMUST00000172915	ENSMUSG00000020899	Pfas	27.0689	8.70565	2.85804	3.04602	0.00231894	0.0682637	2.61166
91254	ENSMUST00000148032	ENSMUSG00000001127	Araf	26.9099	8.69731	1.52893	5.68847	1.28179e-08	7.35916e-06	2.07556
55991	ENSMUST00000185334	ENSMUSG00000042210	Abhd14a	26.5586	8.67848	1.6537	5.24793	1.53819e-07	3.93616e-05	2.06967
3178	ENSMUST00000114621	ENSMUSG00000031337	Mtm1	26.4892	8.67439	2.90394	2.98711	0.00281627	0.0896088	2.07556
137284	ENSMUST00000147139	ENSMUSG00000048332	Lhfp	51.2789	8.66203	2.60404	3.32638	0.00087982	0.0397611	2.18398
58604	ENSMUST00000028640	ENSMUSG00000057147	Dph6	26.2021	8.66012	1.71518	5.04911	4.43864e-07	6.8859e-05	2.61166
99758	ENSMUST00000105925	ENSMUSG00000000244	Tspan32	26.1715	8.65576	2.93134	2.95284	0.00314868	0.0943334	2.07556
79624	ENSMUST00000176607	ENSMUSG00000034252	Senp6	26.1355	8.65353	2.90688	2.97691	0.00291168	0.0799476	2.61166
142422	ENSMUST00000099163	ENSMUSG00000037652	Phc3	25.2944	8.60761	2.05904	4.18041	2.90987e-05	0.00292593	2.03504
133429	ENSMUST00000119579	ENSMUSG00000015804	Med28	24.7648	8.57462	1.60779	5.33316	9.65176e-08	2.79241e-05	2.10587
73461	ENSMUST00000111059	ENSMUSG00000062169	Cnih4	24.6789	8.5708	2.90378	2.9516	0.00316132	0.0833361	2.61166
11435	ENSMUST00000106464	ENSMUSG00000028689	Ccdc163	24.6108	8.56713	2.90406	2.95005	0.00317725	0.0948225	2.07556
41088	ENSMUST00000226471	ENSMUSG00000054263	Lifr	24.2853	8.54765	2.90446	2.94294	0.00325109	0.0970386	2.03504
57396	ENSMUST00000211540	ENSMUSG00000025461	Cd163l1	24.003	8.53164	2.86735	2.97544	0.00292567	0.0904959	2.10587
112421	ENSMUST00000099304	ENSMUSG00000039033	Tasp1	23.8966	8.52527	1.76216	4.83796	1.31177e-06	0.000216544	2.03504
18757	ENSMUST00000173369	ENSMUSG00000045409	Trim39	95.716	8.51954	2.55113	3.33951	0.000839261	0.0679296	0.951654
119861	ENSMUST00000103218	ENSMUSG00000020696	Rffl	23.5673	8.50509	2.92974	2.90302	0.00369589	0.0912091	2.61166
32631	ENSMUST00000124610	ENSMUSG00000039753	Fbxl5	23.5313	8.50321	2.8664	2.96652	0.00301194	0.0812623	2.61166
18775	ENSMUST00000172000	ENSMUSG00000096370	Gm21992	23.3992	8.49245	1.82834	4.6449	3.40237e-06	0.000475358	2.03504
25019	ENSMUST00000128204	ENSMUSG00000029060	Mib2	23.353	8.49094	1.59858	5.31156	1.0869e-07	3.14508e-05	2.03504
122219	ENSMUST00000098853	ENSMUSG00000059851	Kmt5c	23.1453	8.47869	2.88842	2.93541	0.00333112	0.0859255	2.61166
43210	ENSMUST00000176923	ENSMUSG00000073434	Wdr90	23.1454	8.47819	2.9069	2.91657	0.00353901	0.0993751	2.10587
45759	ENSMUST00000206492	ENSMUSG00000108738	Gm44777	22.6517	8.44538	1.813	4.65824	3.18927e-06	0.000367857	2.61166
131405	ENSMUST00000071561	ENSMUSG00000036078	Sigmar1	22.299	8.42508	2.88022	2.92515	0.00344291	0.0892793	2.55717
119732	ENSMUST00000123773	ENSMUSG00000024817	Uhrf2	22.2439	8.42352	1.90043	4.43242	9.31804e-06	0.000907153	2.61166
37222	ENSMUST00000205394	ENSMUSG00000108524	Gm44876	22.1824	8.41583	1.69559	4.96335	6.92867e-07	0.000106224	2.49314
79552	ENSMUST00000084952	ENSMUSG00000032489	Kif9	21.8874	8.39894	2.88256	2.91371	0.00357163	0.0942002	2.3805
71197	ENSMUST00000148407	ENSMUSG00000043733	Ptpn11	21.8656	8.39852	1.99302	4.21397	2.50923e-05	0.00226562	2.3805
118430	ENSMUST00000102605	ENSMUSG00000020893	Per1	333.989	8.38428	2.29686	3.65032	0.00026191	0.0937013	0.176477
112522	ENSMUST00000039173	ENSMUSG00000026319	Relch	21.6515	8.38225	2.90966	2.88084	0.00396622	0.0954304	2.55717
111765	ENSMUST00000117527	ENSMUSG00000084830	Gm14539	21.5183	8.37313	2.91933	2.86816	0.0041286	0.0975768	2.55717
111164	ENSMUST00000173158	ENSMUSG00000021519	Mterf3	21.467	8.3707	2.87974	2.90676	0.00365196	0.0948225	2.3805
52958	ENSMUST00000098519	ENSMUSG00000036712	Cyld	21.3374	8.36231	2.85722	2.92673	0.00342548	0.0919552	2.3805
40079	ENSMUST00000214896	ENSMUSG00000038876	Rnf146	21.1322	8.34847	2.85771	2.92138	0.00348484	0.0928196	2.3805
66191	ENSMUST00000174745	ENSMUSG00000008668	Rps18	21.0899	8.3455	2.85769	2.92037	0.00349616	0.0890732	2.61166
47956	ENSMUST00000210630	ENSMUSG00000031684	Slc10a7	20.9604	8.33695	2.87306	2.90177	0.00371066	0.0937385	2.49314
117358	ENSMUST00000084843	ENSMUSG00000070425	Xntrpc	20.8911	8.33204	1.63609	5.09266	3.53072e-07	5.90486e-05	2.53675
9594	ENSMUST00000119891	ENSMUSG00000033488	Cryzl2	20.6231	8.31236	2.88401	2.88223	0.00394876	0.096571	2.49314
133946	ENSMUST00000188402	ENSMUSG00000026283	Ing5	20.3385	8.29333	2.8613	2.89844	0.00375019	0.0918369	2.61166
43241	ENSMUST00000205321	ENSMUSG00000042502	Cd2bp2	20.2757	8.28866	1.66856	4.96755	6.78036e-07	0.000102648	2.53675
133390	ENSMUST00000176837	ENSMUSG00000008206	Cers4	20.2578	8.28855	1.57195	5.27277	1.3438e-07	3.14508e-05	2.49314
131864	ENSMUST00000160471	ENSMUSG00000039210	Gpatch2	20.1974	8.28291	2.88045	2.87556	0.00403314	0.0968659	2.53675
65038	ENSMUST00000037408	ENSMUSG00000034007	Scaper	20.0769	8.27423	2.87915	2.87385	0.00405505	0.09546	2.61166
47084	ENSMUST00000124683	ENSMUSG00000071337	Tia1	19.9744	8.26766	1.85387	4.45967	8.20861e-06	0.000834277	2.55717
130890	ENSMUST00000064786	ENSMUSG00000049755	Zfp672	38.9757	8.26538	1.42832	5.78678	7.17482e-09	2.49019e-06	4.57788
123015	ENSMUST00000129348	ENSMUSG00000026767	Mindy3	18.5063	8.15388	1.78796	4.56042	5.10505e-06	0.00337996	0.296343
77701	ENSMUST00000159931	ENSMUSG00000021578	Ccdc127	18.2127	8.13233	1.89782	4.28509	1.82661e-05	0.00455375	0.755902
39688	ENSMUST00000143543	ENSMUSG00000002342	Tmem161a	18.1908	8.12893	1.66739	4.87523	1.0868e-06	0.000920272	0.296343
13197	ENSMUST00000048223	ENSMUSG00000035027	Map2k2	17.5715	8.07918	1.93468	4.17598	2.96703e-05	0.0146364	0.291249
45616	ENSMUST00000223303	ENSMUSG00000021611	Tert	17.2586	8.05768	1.71417	4.70065	2.5934e-06	0.000246849	3.37827
81993	ENSMUST00000163797	ENSMUSG00000022106	Rcbtb2	17.2164	8.05159	1.86066	4.32728	1.5096e-05	0.008452	0.296343
91243	ENSMUST00000119640	ENSMUSG00000035062	Zc4h2	17.0138	8.03328	2.16325	3.71353	0.000204392	0.0304738	0.755902
66930	ENSMUST00000233309	ENSMUSG00000024219	Anks1	16.8111	8.02004	2.15269	3.7256	0.000194854	0.0560134	0.291249
138867	ENSMUST00000221824	ENSMUSG00000042213	Zfand4	16.7817	8.01255	1.7377	4.61101	4.00716e-06	0.000907153	1.12218
92382	ENSMUST00000133051	ENSMUSG00000025261	Huwe1	16.3355	7.97673	1.72994	4.61099	4.00754e-06	0.000907153	1.12218
111151	ENSMUST00000139040	ENSMUSG00000018171	Vmp1	16.0303	7.94856	1.57324	5.05234	4.36434e-07	5.40217e-05	3.51961
98061	ENSMUST00000225837	ENSMUSG00000039599	Fam149b	15.6264	7.91238	1.64403	4.8128	1.48832e-06	0.000592206	0.69268
102011	ENSMUST00000024650	ENSMUSG00000023873	1700010I14Rik	15.6149	7.91172	1.63999	4.82423	1.40542e-06	0.00037587	1.12218
83573	ENSMUST00000107912	ENSMUSG00000060601	Nr1h2	30.2901	7.89883	2.54892	3.0989	0.00194241	0.0393996	4.88375
54320	ENSMUST00000121129	ENSMUSG00000022604	Cep97	15.1546	7.86629	1.62276	4.84746	1.25051e-06	0.000129687	3.51961
11270	ENSMUST00000140218	ENSMUSG00000037447	Arid5a	14.7648	7.82857	1.67479	4.67436	2.94871e-06	0.000964073	0.755902
57328	ENSMUST00000176525	ENSMUSG00000025224	Gbf1	14.7378	7.82459	1.79508	4.3589	1.30718e-05	0.00334985	0.773116
96796	ENSMUST00000139713	ENSMUSG00000020467	Efemp1	14.5968	7.81562	1.74199	4.4866	7.23696e-06	0.00209109	0.755902
81381	ENSMUST00000122254	ENSMUSG00000058240	Cryzl1	14.4109	7.79345	1.93975	4.01777	5.87511e-05	0.00864029	1.12218
74875	ENSMUST00000067252	ENSMUSG00000014444	Piezo1	157.402	7.74119	1.4611	5.2982	1.16948e-07	0.000164228	0.249799
73415	ENSMUST00000207862	ENSMUSG00000032604	Qars	13.739	7.72584	1.99241	3.87763	0.00010548	0.00945765	1.80748
4160	ENSMUST00000151297	ENSMUSG00000047767	Atg16l2	13.6505	7.71591	1.66955	4.62156	3.80858e-06	0.000964073	0.975969
33941	ENSMUST00000196260	ENSMUSG00000029004	Kmt2e	13.6211	7.7116	1.99683	3.86191	0.000112503	0.0174403	0.862572
120881	ENSMUST00000127819	ENSMUSG00000029993	Nfu1	13.4646	7.69668	1.62257	4.74352	2.10033e-06	0.000353989	1.80748
84472	ENSMUST00000156855	ENSMUSG00000008318	Relt	13.1735	7.66571	1.62939	4.70465	2.54303e-06	0.000411582	1.80748
67620	ENSMUST00000203608	ENSMUSG00000033174	Mgll	13.1966	7.66516	2.23568	3.42856	0.000606799	0.0581675	0.862572
76719	ENSMUST00000174853	ENSMUSG00000022160	Mettl3	13.0337	7.65342	1.7063	4.48538	7.27834e-06	0.00156061	1.06455
45168	ENSMUST00000163995	ENSMUSG00000004530	Coro1c	25.4253	7.64522	2.48847	3.07225	0.00212449	0.0740476	2.10587
18749	ENSMUST00000191865	ENSMUSG00000026074	Map4k4	12.5376	7.59231	2.28398	3.32416	0.000886844	0.0458048	1.80748
18872	ENSMUST00000182546	ENSMUSG00000098022	Zfp82	12.4363	7.58296	1.71094	4.43203	9.33503e-06	0.000801436	3.06445
118258	ENSMUST00000103399	ENSMUSG00000076598	Igkv3-7	12.2786	7.56352	1.92887	3.92121	8.81048e-05	0.0133487	0.975969
78771	ENSMUST00000199693	ENSMUSG00000032480	Dhx30	12.2388	7.5578	1.64953	4.5818	4.60983e-06	0.00114251	0.975969
1933	ENSMUST00000143776	ENSMUSG00000038718	Pbx3	12.2106	7.55308	2.15583	3.50357	0.000459068	0.0480169	0.862572
109955	ENSMUST00000113673	ENSMUSG00000024914	Drap1	12.1516	7.5494	1.69709	4.44845	8.64939e-06	0.00115406	1.80748
18580	ENSMUST00000151272	ENSMUSG00000026036	Nif3l1	11.9785	7.52785	2.25362	3.34034	0.000836769	0.0666104	0.975969
109137	ENSMUST00000176999	ENSMUSG00000005803	Sqor	11.7259	7.49893	1.78237	4.20728	2.58468e-05	0.00421576	1.17171
111121	ENSMUST00000163827	ENSMUSG00000030177	Ccdc77	11.3169	7.44443	1.88334	3.95277	7.7251e-05	0.0112864	1.06455
47825	ENSMUST00000148096	ENSMUSG00000020263	Appl2	11.0296	7.40658	1.8003	4.11408	3.88728e-05	0.00640462	1.06455
30366	ENSMUST00000166311	ENSMUSG00000022471	Xrcc6	10.8437	7.38628	1.68217	4.39092	1.12871e-05	0.00209271	1.17171
35125	ENSMUST00000185305	ENSMUSG00000032555	Topbp1	10.727	7.37421	1.95051	3.78065	0.000156419	0.0143509	1.58283
18495	ENSMUST00000219046	ENSMUSG00000112684	Gm47958	10.654	7.35885	2.18575	3.36674	0.000760635	0.0548069	1.17171
19229	ENSMUST00000109995	ENSMUSG00000048807	Slc35e4	10.6257	7.35712	1.66943	4.40697	1.04827e-05	0.0015121	1.58689
123299	ENSMUST00000201162	ENSMUSG00000025326	Ube3a	10.5155	7.33794	2.36648	3.10078	0.00193009	0.0985813	1.17171
6306	ENSMUST00000232863	ENSMUSG00000024056	Ndc80	19.9094	7.29285	2.55272	2.8569	0.00427802	0.0990537	2.55717
103018	ENSMUST00000227309	ENSMUSG00000037646	Vps13b	10.1718	7.2889	1.80996	4.0271	5.64691e-05	0.007499	1.28732
9460	ENSMUST00000130069	ENSMUSG00000041926	Rnpep	10.0936	7.2782	1.81793	4.00356	6.23973e-05	0.00816567	1.28732
34893	ENSMUST00000154357	ENSMUSG00000033688	1300017J02Rik	9.77437	7.23418	1.74836	4.13768	3.50832e-05	0.00515364	1.26519
48219	ENSMUST00000128079	ENSMUSG00000007570	Fance	9.66152	7.22143	1.89718	3.80641	0.000140999	0.0143001	1.43515
12470	ENSMUST00000152850	ENSMUSG00000039041	Adrm1	9.66664	7.21866	1.69792	4.25147	2.12368e-05	0.00333373	1.26519
15402	ENSMUST00000197098	ENSMUSG00000045576	St7l	9.61403	7.21653	1.98238	3.64034	0.000272275	0.0257205	1.26519
123227	ENSMUST00000170634	ENSMUSG00000012535	Tnpo3	9.51282	7.19607	2.3402	3.07498	0.00210517	0.0982624	1.28732
52229	ENSMUST00000049926	ENSMUSG00000048031	Fcrl5	9.34613	7.16777	2.15687	3.32323	0.000889823	0.0574367	1.28492
27591	ENSMUST00000105500	ENSMUSG00000019804	Snx3	9.2704	7.16314	2.05068	3.49306	0.000477518	0.035476	1.43515
54345	ENSMUST00000099444	ENSMUSG00000021461	Fancc	9.18711	7.1419	1.84103	3.8793	0.000104755	0.0113309	1.43515
77139	ENSMUST00000149925	ENSMUSG00000049482	Ctu2	9.03196	7.12027	1.73949	4.09332	4.25236e-05	0.00591987	1.28492
53741	ENSMUST00000028737	ENSMUSG00000027281	Slx4ip	8.99861	7.11751	1.71889	4.14077	3.46144e-05	0.00500886	1.28732
32937	ENSMUST00000225108	ENSMUSG00000039367	Sec24c	8.72678	7.0737	1.74067	4.06378	4.82834e-05	0.00441893	2.07353
94347	ENSMUST00000150966	ENSMUSG00000000318	Clec10a	8.69346	7.06446	1.87142	3.77493	0.000160055	0.0138375	1.6949
87163	ENSMUST00000177817	ENSMUSG00000095280	Gm21738	8.50624	7.03669	1.7684	3.97914	6.91663e-05	0.00594989	2.07353
23464	ENSMUST00000166531	ENSMUSG00000044024	Rell2	8.52035	7.03263	1.9008	3.69983	0.000215743	0.0167817	1.74495
32949	ENSMUST00000188080	ENSMUSG00000026205	Slc23a3	8.47293	7.02742	1.92822	3.64452	0.000267894	0.0172552	2.07943
37915	ENSMUST00000196865	ENSMUSG00000029501	Ankle2	8.41649	7.01733	1.7637	3.97876	6.92745e-05	0.00594989	2.07353
62854	ENSMUST00000124761	ENSMUSG00000039307	Hexdc	8.24721	6.99397	1.85699	3.76629	0.000165694	0.0144213	1.65661
10296	ENSMUST00000132388	ENSMUSG00000027411	Vps16	8.26517	6.99051	2.32708	3.00398	0.00266477	0.0864927	2.07353
106638	ENSMUST00000151084	ENSMUSG00000063889	Crem	30.9499	6.98383	1.99471	3.50117	0.000463224	0.0142936	4.73164
93317	ENSMUST00000189959	ENSMUSG00000038252	Ncapd2	8.10232	6.96795	1.81644	3.83604	0.000125034	0.0111972	1.74495
7878	ENSMUST00000230724	ENSMUSG00000033762	Recql4	15.8598	6.96406	1.74277	3.99597	6.44302e-05	0.0136792	0.69268
111847	ENSMUST00000123681	ENSMUSG00000005609	Ctr9	8.01644	6.95109	1.98957	3.49377	0.000476247	0.0270073	2.07943
44972	ENSMUST00000162978	ENSMUSG00000057388	Mrpl18	8.00873	6.95007	1.76362	3.9408	8.12095e-05	0.00824129	1.65661
37614	ENSMUST00000126441	ENSMUSG00000028431	Elp1	7.76387	6.9002	2.19135	3.14884	0.00163918	0.0734857	1.65661
47184	ENSMUST00000188430	ENSMUSG00000033124	Atg9a	7.75872	6.89801	1.98124	3.48167	0.000498299	0.0278592	2.07943
139800	ENSMUST00000089681	ENSMUSG00000055762	Eef1d	7.52916	6.86186	2.11101	3.2505	0.001152	0.0472538	2.23977
57519	ENSMUST00000153817	ENSMUSG00000087575	Gm12976	7.25733	6.80931	2.12088	3.2106	0.00132457	0.0517505	2.23977
108397	ENSMUST00000109076	ENSMUSG00000020389	Cdkl3	6.9971	6.75003	2.20254	3.06465	0.00217922	0.0567636	3.20388
140651	ENSMUST00000114795	ENSMUSG00000026072	Il1r1	6.95091	6.74669	2.08057	3.24272	0.00118396	0.0392918	2.99444
80290	ENSMUST00000160275	ENSMUSG00000025737	Wdr24	6.88933	6.73318	2.27076	2.96516	0.00302523	0.0659973	3.58879
30359	ENSMUST00000100399	ENSMUSG00000022471	Xrcc6	6.8547	6.73019	2.22074	3.03061	0.00244058	0.0644962	2.99444
85893	ENSMUST00000157397	ENSMUSG00000088022	Gm49799	6.88552	6.72887	1.84162	3.65379	0.000258402	0.012854	2.99444
138038	ENSMUST00000154971	ENSMUSG00000030309	Caprin2	6.7701	6.71091	2.00498	3.34712	0.000816546	0.0306354	2.99444
35200	ENSMUST00000153417	ENSMUSG00000025531	Chm	6.74444	6.70241	2.10824	3.17915	0.00147709	0.040426	3.58879
103297	ENSMUST00000167317	ENSMUSG00000026358	Rgs1	13.275	6.70114	1.87167	3.5803	0.000343205	0.0157933	3.06445
130044	ENSMUST00000134748	ENSMUSG00000034601	2700049A03Rik	6.76884	6.70032	1.99026	3.36656	0.00076113	0.0256177	3.56146
50606	ENSMUST00000131348	ENSMUSG00000036585	Fgf1	6.41751	6.62731	1.8916	3.50355	0.000459093	0.0167091	3.76604
20150	ENSMUST00000173412	ENSMUSG00000042632	Pla2g6	6.41237	6.62564	1.84148	3.59801	0.000320666	0.0137849	3.41482
20965	ENSMUST00000162876	ENSMUSG00000042453	Reln	6.40342	6.62086	2.31687	2.85768	0.00426756	0.0812979	3.68748
24333	ENSMUST00000206352	ENSMUSG00000030530	Furin	6.34956	6.60743	2.07855	3.17887	0.00147852	0.0420175	3.41482
104008	ENSMUST00000224370	ENSMUSG00000021738	Atxn7	6.288	6.5996	1.82781	3.61066	0.000305413	0.0122601	3.76604
66782	ENSMUST00000168533	ENSMUSG00000033327	Tnxb	6.26748	6.59129	1.85848	3.54659	0.000390249	0.0160127	3.41482
52434	ENSMUST00000209908	ENSMUSG00000025464	Paox	6.1944	6.5758	1.86501	3.52588	0.000422073	0.0160127	3.68748
56389	ENSMUST00000233105	ENSMUSG00000071172	Srsf3	6.16363	6.57273	1.92529	3.4139	0.000640405	0.022351	3.56096
47215	ENSMUST00000111623	ENSMUSG00000016487	Ppfibp1	73.445	6.5722	1.2482	5.26532	1.39944e-07	0.000137482	0.369879
42490	ENSMUST00000056759	ENSMUSG00000040328	Olfr56	12.0375	6.55481	1.61223	4.06568	4.78925e-05	0.00905258	0.862572
63410	ENSMUST00000027778	ENSMUSG00000026497	Mixl1	6.02131	6.53765	2.13019	3.06905	0.00214743	0.0512374	3.68748
22067	ENSMUST00000120661	ENSMUSG00000080796	Gm9159	5.99695	6.53187	2.29479	2.8464	0.00442169	0.0838641	3.60537
21100	ENSMUST00000135318	ENSMUSG00000072889	Nfxl1	72.7675	6.52356	1.53023	4.26312	2.01594e-05	0.00877146	0.377759
19329	ENSMUST00000213036	ENSMUSG00000025591	Tma16	5.97642	6.51995	2.34965	2.77486	0.00552252	0.0975768	3.41482
74320	ENSMUST00000157051	ENSMUSG00000032342	Mto1	5.93156	6.51141	2.11992	3.07153	0.00212966	0.0534472	3.41482
104547	ENSMUST00000229441	ENSMUSG00000043460	Elfn2	5.92	6.51075	1.8518	3.51589	0.000438277	0.0172187	3.41482
118046	ENSMUST00000148742	ENSMUSG00000029003	Mad2l2	5.60587	6.42987	1.96972	3.26436	0.00109711	0.025596	5.15923
53781	ENSMUST00000125730	ENSMUSG00000019823	Mical1	5.5661	6.42796	1.96223	3.27585	0.00105346	0.0252375	5.06877
51437	ENSMUST00000216146	ENSMUSG00000015889	Lta4h	5.53407	6.40914	2.08063	3.08039	0.00206729	0.0395968	5.15923
114464	ENSMUST00000139205	ENSMUSG00000031210	Gpr165	5.53149	6.40811	2.05986	3.11094	0.00186496	0.037314	5.15923
45093	ENSMUST00000154511	ENSMUSG00000038816	Ctnnal1	5.36093	6.37566	2.13872	2.98106	0.0028725	0.0495783	5.15923
40936	ENSMUST00000185370	ENSMUSG00000029797	Sspo	5.12502	6.30837	2.113	2.98551	0.00283107	0.0527539	4.62129
71517	ENSMUST00000143865	ENSMUSG00000025340	Rabgef1	33.3742	6.29679	1.52623	4.12571	3.69595e-05	0.0017021	4.9425
116907	ENSMUST00000152498	ENSMUSG00000029009	Mthfr	41.0916	6.29196	1.66794	3.77231	0.000161745	0.0114092	2.18398
93775	ENSMUST00000211571	ENSMUSG00000014418	Hps5	19.7283	6.29008	1.56055	4.03069	5.56133e-05	0.0041997	2.53675
137752	ENSMUST00000125813	ENSMUSG00000030178	Klra13-ps	83.948	6.23126	1.62791	3.82778	0.000129306	0.0114713	1.73322
48284	ENSMUST00000136168	ENSMUSG00000023030	Slc11a2	9.44535	6.20133	1.94609	3.18656	0.00143974	0.0739679	1.43515
40720	ENSMUST00000231228	ENSMUSG00000006134	Crkl	16.4036	6.00802	1.66425	3.61006	0.000306132	0.0763359	0.291249
72443	ENSMUST00000211201	ENSMUSG00000109601	Zfp148-ps1	7.84212	5.92491	1.73613	3.41272	0.000643182	0.0336031	2.07353
NA.1	NA	NA	NA	13.4981	5.92076	1.48187	3.99547	6.45654e-05	0.0097127	1.06455
4816	ENSMUST00000059888	ENSMUSG00000026971	Itgb6	7.696	5.90833	1.60423	3.68296	0.000230537	0.0183657	1.65661
97475	ENSMUST00000197915	ENSMUSG00000029089	5730480H06Rik	18.8041	5.85531	1.51407	3.86727	0.000110062	0.0190299	0.755902
21431	ENSMUST00000161654	ENSMUSG00000003500	Impdh1	12.7635	5.83985	1.5443	3.78155	0.000155853	0.012854	1.80748
119156	ENSMUST00000117895	ENSMUSG00000082432	Gm11231	7.24758	5.82004	1.62544	3.58059	0.000342822	0.0139723	3.58879
21707	ENSMUST00000075641	ENSMUSG00000057113	Npm1	49.1151	5.73358	1.65196	3.47077	0.000518973	0.0602583	0.703432
27207	ENSMUST00000148993	ENSMUSG00000005672	Kit	6.59331	5.68169	1.78641	3.18051	0.00147014	0.0404523	3.56096
119278	ENSMUST00000065567	ENSMUSG00000035948	Acss3	11.4235	5.58449	1.49182	3.74342	0.000181531	0.0199588	1.17171
63539	ENSMUST00000179992	ENSMUSG00000054676	1600014C10Rik	14.2869	5.44234	1.46208	3.72232	0.000197399	0.0221337	1.12218
110614	ENSMUST00000125758	ENSMUSG00000005611	Mrvi1	157.251	5.43697	1.23663	4.3966	1.09959e-05	0.00768427	0.243543
42364	ENSMUST00000188702	ENSMUSG00000035085	1700020L24Rik	5.59825	5.42959	1.97727	2.74601	0.00603252	0.0823173	5.06877
29768	ENSMUST00000222170	ENSMUSG00000113765	Gm47549	5.37133	5.38667	1.70064	3.16743	0.00153794	0.0330906	5.06877
84223	ENSMUST00000120310	ENSMUSG00000028194	Ddah1	10.4335	5.36045	1.52605	3.51263	0.0004437	0.0312019	1.58283
38727	ENSMUST00000152013	ENSMUSG00000005374	Tbl2	5.24947	5.33001	1.93968	2.74789	0.00599809	0.0822174	5.06877
24475	ENSMUST00000142960	ENSMUSG00000074643	Cpne1	14.7213	5.29985	1.63916	3.23328	0.00122379	0.0975768	0.755902
96392	ENSMUST00000174780	ENSMUSG00000037638	Zbtb42	55.8258	5.28883	1.76058	3.00403	0.00266425	0.0837311	2.18398
28986	ENSMUST00000188643	ENSMUSG00000102059	Gm20257	5.06142	5.28871	1.92369	2.74925	0.0059731	0.0812558	5.20077
11583	ENSMUST00000203840	ENSMUSG00000029798	Herc6	12.6867	5.27669	1.54301	3.41975	0.000626787	0.059597	0.862572
32121	ENSMUST00000112475	ENSMUSG00000030125	Lrrc23	19.2685	5.27325	1.51493	3.48085	0.000499816	0.0240811	2.53675
51830	ENSMUST00000231498	ENSMUSG00000021765	Fst	9.6847	5.25043	1.5459	3.39637	0.000682867	0.0483804	1.26519
117651	ENSMUST00000016344	ENSMUSG00000016200	Syt14	68.1742	5.24157	1.13064	4.63594	3.5532e-06	0.00209254	0.369879
27245	ENSMUST00000226952	ENSMUSG00000022124	Fbxl3	17.9231	5.1766	1.19949	4.31567	1.59121e-05	0.00894363	0.291249
115936	ENSMUST00000150807	ENSMUSG00000057110	Cntrl	13.4891	5.10338	1.57452	3.24122	0.00119019	0.0389983	3.06445
109479	ENSMUST00000170265	ENSMUSG00000019990	Pde7b	21.1719	5.07501	1.55997	3.25328	0.0011408	0.0422382	2.61166
24541	ENSMUST00000162125	ENSMUSG00000074604	Mgst2	12.8856	5.07487	1.42338	3.56538	0.000363336	0.0245315	1.80748
38996	ENSMUST00000114819	ENSMUSG00000022837	Iqcb1	50.7615	5.01034	1.08183	4.63135	3.63291e-06	0.000465689	2.23372
42378	ENSMUST00000140529	ENSMUSG00000029071	Dvl1	11.9351	4.99737	1.51273	3.30354	0.000954713	0.0477563	1.80748
69713	ENSMUST00000164395	ENSMUSG00000032594	Ip6k1	20.0333	4.99268	1.57943	3.16106	0.00157196	0.0521082	2.61166
93187	ENSMUST00000105322	ENSMUSG00000078439	Smim24	33.2151	4.92477	1.78009	2.76658	0.00566476	0.0812979	4.88375
73213	ENSMUST00000215046	ENSMUSG00000036902	Neto2	7.41819	4.87961	1.51245	3.2263	0.00125402	0.0497463	2.23977
133991	ENSMUST00000029665	ENSMUSG00000028031	Dkk2	7.07933	4.87403	1.69062	2.88298	0.00393933	0.0881006	2.99444
113911	ENSMUST00000203907	ENSMUSG00000029822	Osbpl3	6.52802	4.87072	1.64093	2.96826	0.00299491	0.065351	3.60537
79629	ENSMUST00000175722	ENSMUSG00000034252	Senp6	43.0964	4.85213	1.43347	3.38488	0.000712084	0.0731335	0.72718
92810	ENSMUST00000174105	ENSMUSG00000032113	Chek1	8.94385	4.76039	1.53776	3.09565	0.0019638	0.0947549	1.28492
87099	ENSMUST00000099684	ENSMUSG00000075015	Gm10801	21.6907	4.73881	1.14803	4.12779	3.66266e-05	0.00294704	2.53675
16202	ENSMUST00000196262	ENSMUSG00000105471	A430073D23Rik	92.1404	4.68755	0.884854	5.29754	1.17371e-07	5.40217e-05	0.951654
60242	ENSMUST00000050385	ENSMUSG00000043932	Klri2	130.514	4.66054	0.692387	6.73112	1.6836e-11	3.01861e-07	0.251082
123228	ENSMUST00000164325	ENSMUSG00000012535	Tnpo3	8.99966	4.55456	1.41819	3.21152	0.00132033	0.0539883	2.07943
8455	ENSMUST00000168055	ENSMUSG00000017286	Glod4	13.0328	4.45063	1.41186	3.15231	0.00161985	0.0944834	1.06455
6603	ENSMUST00000180290	ENSMUSG00000027088	Phospho2	24.3887	4.407	1.40757	3.13092	0.00174257	0.0559697	2.61166
70108	ENSMUST00000212627	ENSMUSG00000110674	Gm45892	19.1058	4.33362	1.10878	3.90845	9.28884e-05	0.00638494	2.55717
84797	ENSMUST00000099683	ENSMUSG00000075014	Gm10800	86.4702	4.22516	1.32572	3.18708	0.00143718	0.0942002	0.951654
132790	ENSMUST00000176538	ENSMUSG00000050860	Phospho1	28.6165	4.15704	1.32678	3.13317	0.0017293	0.0374526	4.73605
95357	ENSMUST00000126043	ENSMUSG00000018932	Map2k3	34.0421	4.13839	1.26051	3.28311	0.0010267	0.0275104	4.37016
136266	ENSMUST00000135396	ENSMUSG00000029772	Ahcyl2	6.32971	4.08137	1.29136	3.16052	0.0015749	0.0425125	3.56096
76170	ENSMUST00000120626	ENSMUSG00000081170	Gm12922	11.9739	4.05943	1.2494	3.2491	0.00115769	0.0822945	0.975969
26515	ENSMUST00000196350	ENSMUSG00000040407	Akap9	10.0595	4.05409	1.16313	3.48551	0.000491201	0.0389983	1.26519
113847	ENSMUST00000186498	ENSMUSG00000100315	1700031P21Rik	5.7275	3.94479	1.43466	2.74963	0.00596619	0.0819405	5.06877
70022	ENSMUST00000124039	ENSMUSG00000027540	Ptpn1	7.50646	3.93143	1.36979	2.8701	0.00410342	0.0812558	3.56146
43268	ENSMUST00000214223	ENSMUSG00000032034	Kcnj5	51.5567	3.81329	0.995485	3.83058	0.00012784	0.00946751	2.18398
82608	ENSMUST00000215107	ENSMUSG00000111360	Gm38642	11.3915	3.79656	1.15239	3.2945	0.000985957	0.0533895	1.58689
38338	ENSMUST00000216616	ENSMUSG00000075069	Olfr1264	26.6144	3.77996	0.909121	4.15781	3.21308e-05	0.00309091	2.10587
21149	ENSMUST00000199392	ENSMUSG00000029253	Cenpc1	20.263	3.7128	1.15092	3.22593	0.00125565	0.0477563	2.3805
42937	ENSMUST00000169885	ENSMUSG00000028542	Slc6a9	30.2725	3.68865	1.30858	2.81881	0.00482018	0.0734857	4.88375
33802	ENSMUST00000180926	ENSMUSG00000097079	Gm26604	19.8837	3.65504	1.25159	2.92033	0.00349666	0.0890732	2.61166
69518	ENSMUST00000129902	ENSMUSG00000037754	Ppp1r16b	33.9956	3.61052	0.723269	4.99194	5.97746e-07	5.59818e-05	4.57788
136012	ENSMUST00000203016	ENSMUSG00000030201	Lrp6	15.6287	3.5245	0.830578	4.24343	2.20127e-05	0.00536304	0.755902
28173	ENSMUST00000143015	ENSMUSG00000053510	Nrd1	20.7834	3.40972	0.995233	3.42606	0.000612412	0.0293199	2.3805
5746	ENSMUST00000217953	ENSMUSG00000112267	Gm47903	9.34527	3.32513	1.09446	3.03816	0.00238028	0.0988304	1.43515
61470	ENSMUST00000159640	ENSMUSG00000071350	Setdb2	24.125	3.25797	0.767833	4.24306	2.20488e-05	0.0018846	2.61166
119502	ENSMUST00000102998	ENSMUSG00000055761	Nkain3	22.9423	3.23201	0.953402	3.38998	0.000698984	0.0302474	2.61166
99302	ENSMUST00000216208	ENSMUSG00000043274	Olfr1123	8.3393	3.20702	1.08019	2.96893	0.00298836	0.0919552	2.07353
59224	ENSMUST00000213963	ENSMUSG00000111326	Gm3953	14.6383	3.06016	0.853778	3.58426	0.000338041	0.0428341	0.755902
129097	ENSMUST00000159719	ENSMUSG00000022635	Zcrb1	32.3645	2.99135	1.11084	2.69289	0.00708365	0.0928196	4.8394
57712	ENSMUST00000032472	ENSMUSG00000079298	Klrb1b	56.042	2.98463	0.791053	3.77299	0.000161304	0.0114058	2.18398
33731	ENSMUST00000162145	ENSMUSG00000030621	Me3	21.0402	2.95042	0.897508	3.28734	0.00101137	0.0414781	2.3805
109500	ENSMUST00000019117	ENSMUSG00000018973	Hoxb1	34.1997	2.94344	0.593756	4.95733	7.14704e-07	6.58895e-05	4.57788
68243	ENSMUST00000232294	ENSMUSG00000022940	Pigp	34.5087	2.93823	0.730344	4.02307	5.74441e-05	0.00275422	4.37016
137749	ENSMUST00000205252	ENSMUSG00000030178	Klra13-ps	139.018	2.93306	0.591542	4.95832	7.11051e-07	0.000757377	0.247803
121223	ENSMUST00000210153	ENSMUSG00000038143	Stox2	27.832	2.93161	0.804385	3.64454	0.000267873	0.009043	4.8394
137957	ENSMUST00000182148	ENSMUSG00000066772	Obox3	17.4447	2.84917	0.777903	3.66262	0.000249644	0.0114058	3.37827
9576	ENSMUST00000132504	ENSMUSG00000025190	Got1	136.989	2.77099	0.648084	4.27567	1.90566e-05	0.0118806	0.244956
81261	ENSMUST00000214295	ENSMUSG00000032254	Kif23	21.0477	2.74844	0.701181	3.91973	8.86483e-05	0.00629094	2.49314
141550	ENSMUST00000227038	ENSMUSG00000071491	Vmn1r209	16.4795	2.74092	0.943973	2.9036	0.00368896	0.0785828	3.37827
91497	ENSMUST00000126815	ENSMUSG00000018449	Rpain	33.2138	2.70377	1.0048	2.69084	0.00712719	0.0942002	4.73164
47025	ENSMUST00000151336	ENSMUSG00000030417	Pdcd5	29.8225	2.7011	0.871362	3.09986	0.0019361	0.039188	4.9425
32890	ENSMUST00000224132	ENSMUSG00000063787	Chchd1	27.8827	2.70045	0.997152	2.70817	0.0067656	0.0915797	4.73605
28052	ENSMUST00000183131	ENSMUSG00000024998	Plce1	12.7548	2.69935	0.810223	3.33161	0.000863457	0.0680821	0.975969
62787	ENSMUST00000098545	ENSMUSG00000019437	Tlcd1	27.0936	2.69917	0.850121	3.17504	0.00149818	0.0595501	2.06967
61340	ENSMUST00000231483	ENSMUSG00000116657	Gm49774	51.8068	2.68278	0.782823	3.42706	0.000610151	0.0306354	2.23372
134619	ENSMUST00000096350	ENSMUSG00000042622	Maff	252.43	2.63077	0.627029	4.19561	2.72139e-05	0.010395	0.415146
70486	ENSMUST00000159526	ENSMUSG00000041528	Rnf123	38.3849	2.62831	0.919795	2.85749	0.00427004	0.0707119	4.57788
138673	ENSMUST00000014476	ENSMUSG00000089727	Klra8	198.185	2.59736	0.553757	4.69043	2.7263e-06	0.00780398	0.0590989
80800	ENSMUST00000226468	ENSMUSG00000022489	Pde1b	74.097	2.58	0.560369	4.6041	4.14244e-06	0.00243617	0.361643
2732	ENSMUST00000139589	ENSMUSG00000026504	Sdccag8	58.9169	2.5411	0.635786	3.99679	6.42075e-05	0.00540963	2.17597
15911	ENSMUST00000196421	ENSMUSG00000028007	Snx7	33.7466	2.51075	0.705704	3.5578	0.000373973	0.0128175	4.37016
36116	ENSMUST00000112968	ENSMUSG00000055725	Paqr3	32.9709	2.48753	0.706661	3.52012	0.000431349	0.0131081	4.88375
25956	ENSMUST00000033543	ENSMUSG00000090110	Cmc4	58.0893	2.48591	0.758325	3.27816	0.00104487	0.0449742	2.18398
29047	ENSMUST00000055662	ENSMUSG00000045776	Lrtm1	17.6312	2.4763	0.707809	3.49855	0.000467797	0.0973462	0.291249
66467	ENSMUST00000193372	ENSMUSG00000032562	Gnai2	108.034	2.40637	0.519127	4.63541	3.56225e-06	0.00282931	0.262271
133348	ENSMUST00000173271	ENSMUSG00000000804	Usp32	72.6967	2.36896	0.590803	4.00974	6.07865e-05	0.0206315	0.377759
118548	ENSMUST00000171424	ENSMUSG00000036940	Kdm1a	39.0472	2.36543	0.660428	3.58166	0.000341418	0.0117064	4.47595
16037	ENSMUST00000119448	ENSMUSG00000083084	Gm14667	38.0851	2.34865	0.755705	3.10789	0.00188427	0.0410643	4.48519
60174	ENSMUST00000185700	ENSMUSG00000021901	Bap1	26.78	2.34848	0.798128	2.94249	0.00325587	0.0970386	2.03504
113420	ENSMUST00000135201	ENSMUSG00000006392	Med8	27.987	2.31404	0.691838	3.34478	0.000823488	0.0219464	4.73605
14077	ENSMUST00000135609	ENSMUSG00000053175	Bcl3	34.8373	2.30954	0.859856	2.68596	0.00723209	0.0964488	4.57788
44548	ENSMUST00000161490	ENSMUSG00000029334	Prkg2	37.4585	2.30068	0.624273	3.68538	0.000228359	0.00864029	4.37016
53937	ENSMUST00000198600	ENSMUSG00000104830	5830487J09Rik	29.5149	2.29473	0.795988	2.88286	0.00394076	0.0635911	4.9425
140193	ENSMUST00000032214	ENSMUSG00000030120	Mlf2	92.6551	2.26737	0.6236	3.63594	0.000276966	0.0208554	1.69737
22899	ENSMUST00000203906	ENSMUSG00000060205	Olfr57	36.1184	2.24848	0.685366	3.2807	0.00103551	0.0271134	4.48519
43901	ENSMUST00000187579	ENSMUSG00000025949	Pikfyve	30.5493	2.24808	0.654101	3.4369	0.000588403	0.0167091	4.8394
39047	ENSMUST00000217590	ENSMUSG00000091531	Olfr102	23.4158	2.22667	0.721195	3.08747	0.00201871	0.0621992	2.61166
62095	ENSMUST00000193162	ENSMUSG00000058729	Lin9	23.4476	2.21246	0.728112	3.03862	0.00237664	0.0812558	2.07556
64001	ENSMUST00000161021	ENSMUSG00000027860	Vangl1	61.987	2.19585	0.672606	3.26469	0.00109586	0.0942002	0.72718
53162	ENSMUST00000183318	ENSMUSG00000071054	Safb	41.682	2.19074	0.585921	3.73896	0.000184783	0.0301676	0.69418
6721	ENSMUST00000034026	ENSMUSG00000031613	Hpgd	120.977	2.16718	0.551133	3.93223	8.41629e-05	0.0363204	0.244956
45832	ENSMUST00000107229	ENSMUSG00000028126	Pip5k1a	49.2497	2.15695	0.638087	3.38034	0.000723975	0.0752694	0.703432
108639	ENSMUST00000153622	ENSMUSG00000003038	Hmgn2	20.8687	2.14486	0.744404	2.88131	0.00396024	0.0990494	2.3805
42797	ENSMUST00000108787	ENSMUSG00000036860	Mrpl55	33.6315	2.13629	0.799966	2.67048	0.00757434	0.0990537	4.54131
14446	ENSMUST00000123744	ENSMUSG00000027533	Fabp5	29.5212	2.12735	0.71641	2.96946	0.00298321	0.0530272	4.8394
10523	ENSMUST00000111752	ENSMUSG00000042589	Cux2	33.2684	2.1253	0.743247	2.85948	0.00424332	0.0686865	4.73605
123956	ENSMUST00000206891	ENSMUSG00000057176	Ccdc189	58.678	2.11305	0.597022	3.53932	0.000401166	0.022351	2.23372
98579	ENSMUST00000218867	ENSMUSG00000010461	Eya4	54.9164	2.1028	0.536726	3.91782	8.93522e-05	0.0167623	0.72718
15253	ENSMUST00000190008	ENSMUSG00000006299	Aamp	38.6747	2.06165	0.649185	3.17576	0.00149447	0.0355527	4.47595
79627	ENSMUST00000176527	ENSMUSG00000034252	Senp6	34.6451	2.02946	0.730048	2.77991	0.00543743	0.0833788	4.48519
109080	ENSMUST00000209077	ENSMUSG00000039382	Wdr45	34.9063	1.98731	0.690197	2.87934	0.00398511	0.06832	4.47595
143408	ENSMUST00000202686	ENSMUSG00000106907	Atg2a	50.71	1.96114	0.634755	3.0896	0.00200426	0.068722	2.23372
92968	ENSMUST00000151079	ENSMUSG00000024773	Atg2a	50.71	1.96114	0.634755	3.0896	0.00200426	0.0702141	2.17597
77042	ENSMUST00000137685	ENSMUSG00000028647	Mycbp	36.8494	1.92624	0.683164	2.81958	0.00480859	0.0791139	4.37016
6003	ENSMUST00000196753	ENSMUSG00000029472	Anapc5	61.1867	1.91667	0.518653	3.69547	0.000219477	0.014464	2.18398
19954	ENSMUST00000155440	ENSMUSG00000024581	Napg	30.1993	1.91088	0.679492	2.81223	0.00492	0.0744861	4.8394
14841	ENSMUST00000015791	ENSMUSG00000015647	Lama5	31.0307	1.88161	0.661489	2.8445	0.0044481	0.0696104	4.88375
5755	ENSMUST00000126558	ENSMUSG00000028651	Ppie	40.3777	1.78173	0.568862	3.13209	0.00173564	0.0389529	4.48519
92473	ENSMUST00000153821	ENSMUSG00000049470	Aff4	90.6438	1.76852	0.536576	3.29593	0.000980966	0.0667755	1.13976
37203	ENSMUST00000210836	ENSMUSG00000032621	Srek1	39.1707	1.73563	0.572656	3.03084	0.00243872	0.0480169	4.57788
44693	ENSMUST00000181653	ENSMUSG00000097724	Gm26850	38.8314	1.73274	0.550131	3.14968	0.00163448	0.0374264	4.48519
108523	ENSMUST00000118044	ENSMUSG00000081553	Ccdc50-ps	108.642	1.71387	0.450849	3.80143	0.000143861	0.0506645	0.250369
61515	ENSMUST00000217177	ENSMUSG00000056782	Olfr667	34.7656	1.68315	0.592511	2.84071	0.00450137	0.0740152	4.47595
43510	ENSMUST00000074702	ENSMUSG00000063087	Gm10125	32.9031	1.65918	0.578391	2.86861	0.0041228	0.0663143	4.8394
66902	ENSMUST00000226609	ENSMUSG00000115486	Gm49017	36.0487	1.65897	0.580126	2.85968	0.00424074	0.0729428	4.37016
12622	ENSMUST00000123762	ENSMUSG00000026849	Tor1a	51.0374	1.6571	0.566066	2.92741	0.00341803	0.095052	2.21587
64421	ENSMUST00000163558	ENSMUSG00000068184	Ndufaf2	29.0752	1.58288	0.590725	2.67956	0.00737187	0.0938364	4.9425
64	ENSMUST00000228427	ENSMUSG00000042354	Gnl3	81.2606	1.53248	0.444414	3.44831	0.000564101	0.046075	1.13976
58611	ENSMUST00000135158	ENSMUSG00000057337	Chst3	1287.57	-1.53172	0.366355	-4.18097	2.90264e-05	0.0268085	0.128094
9593	ENSMUST00000046743	ENSMUSG00000033488	Cryzl2	100.448	-1.65507	0.529766	-3.12416	0.00178316	0.0763359	1.69737
97745	ENSMUST00000213012	ENSMUSG00000110444	Gm10033	28.9581	-1.67686	0.610641	-2.74606	0.00603152	0.0837311	4.9425
101104	ENSMUST00000180544	ENSMUSG00000074733	Zfp950	39.4771	-1.82493	0.557161	-3.2754	0.00105511	0.0271063	4.57788
113621	ENSMUST00000026859	ENSMUSG00000025759	Mfsd8	37.1713	-1.83293	0.610451	-3.00258	0.00267702	0.0519447	4.47595
143919	ENSMUST00000229555	ENSMUSG00000116169	Mfsd8	37.1713	-1.83293	0.610451	-3.00258	0.00267702	0.0519447	4.48519
69911	ENSMUST00000177173	ENSMUSG00000032595	Cdhr4	34.9096	-1.86682	0.654475	-2.8524	0.00433911	0.0729383	4.47595
26684	ENSMUST00000052355	ENSMUSG00000035351	Nup37	33.4962	-1.90417	0.670139	-2.84146	0.00449077	0.0734857	4.54131
10768	ENSMUST00000173660	ENSMUSG00000051650	B3gnt2	82.0026	-1.91432	0.556215	-3.44168	0.000578109	0.0456659	1.18593
107416	ENSMUST00000154550	ENSMUSG00000002395	Use1	67.1146	-1.97812	0.53811	-3.67604	0.000236882	0.0552312	0.361643
34773	ENSMUST00000167610	ENSMUSG00000024610	Cd74	39.7813	-2.02387	0.674384	-3.00106	0.00269044	0.0519862	4.48519
116684	ENSMUST00000218414	ENSMUSG00000032977	Fam207a	20.8088	-2.0448	0.689099	-2.96736	0.00300369	0.0822174	2.53675
98383	ENSMUST00000051129	ENSMUSG00000046807	Lrrc75b	26.7763	-2.12897	0.708032	-3.00688	0.00263947	0.0858337	2.07556
80692	ENSMUST00000113827	ENSMUSG00000022914	Brwd1	47.7171	-2.15553	0.536313	-4.01917	5.84033e-05	0.0121646	0.72718
135724	ENSMUST00000197818	ENSMUSG00000104927	Gm43388	57.3456	-2.24216	0.588308	-3.81121	0.000138288	0.00993523	2.21587
67290	ENSMUST00000155994	ENSMUSG00000027398	Il1b	213.953	-2.27792	0.521913	-4.36456	1.27379e-05	0.0257221	0.0590989
96569	ENSMUST00000108336	ENSMUSG00000037640	Zfp60	58.3629	-2.4202	0.662021	-3.65578	0.000256405	0.0367509	0.72718
95441	ENSMUST00000155027	ENSMUSG00000017774	Myo1c	27.9924	-2.53666	0.945918	-2.68169	0.00732518	0.0953251	4.73164
3591	ENSMUST00000134661	ENSMUSG00000027331	Knstrn	20.2339	-2.5913	0.891261	-2.90745	0.00364387	0.0905919	2.61166
32475	ENSMUST00000164532	ENSMUSG00000022378	Fam49b	237.572	-2.69549	0.697721	-3.86327	0.000111878	0.0449509	0.234238
32696	ENSMUST00000135732	ENSMUSG00000028064	Sema4a	80.505	-2.69952	0.760367	-3.55028	0.000384826	0.0263805	1.73322
47088	ENSMUST00000203546	ENSMUSG00000071337	Tia1	18.8591	-2.83825	0.800764	-3.54442	0.000393474	0.0366614	1.12218
124387	ENSMUST00000113826	ENSMUSG00000031214	Ophn1	61.4179	-2.84229	0.772868	-3.67759	0.000235446	0.0153554	2.17597
72646	ENSMUST00000150499	ENSMUSG00000022538	Lsg1	57.7171	-2.89683	0.918484	-3.15393	0.00161088	0.0593876	2.23372
79903	ENSMUST00000198029	ENSMUSG00000029471	Camkk2	25.3514	-3.33355	1.13423	-2.93905	0.00329222	0.0975768	2.03504
72630	ENSMUST00000179937	ENSMUSG00000062210	Tnfaip8	24.7881	-3.56768	1.02506	-3.48047	0.000500535	0.0279561	2.07556
105514	ENSMUST00000115019	ENSMUSG00000026662	Sephs1	67.0076	-3.63177	0.892619	-4.06866	4.72839e-05	0.0174542	0.361643
68954	ENSMUST00000162096	ENSMUSG00000066861	Oas1g	31.3606	-3.69246	1.27695	-2.89162	0.00383265	0.0642393	4.73605
107902	ENSMUST00000187542	ENSMUSG00000101191	Gm28809	20.5646	-3.77332	1.02557	-3.67922	0.000233946	0.0135033	2.55717
101892	ENSMUST00000128885	ENSMUSG00000028108	Ecm1	53.4711	-3.84613	1.21862	-3.15615	0.00159867	0.0589973	2.23372
61550	ENSMUST00000097911	ENSMUSG00000033326	Kdm4a	103.392	-3.86292	1.22568	-3.15166	0.00162344	0.0898916	1.18593
58622	ENSMUST00000101195	ENSMUSG00000029174	Tbc1d1	198.562	-3.87406	0.779563	-4.96953	6.71163e-07	0.000748784	0.239573
115093	ENSMUST00000135714	ENSMUSG00000021948	Prkcd	70.0515	-4.01898	1.14754	-3.50226	0.00046133	0.0859255	0.361643
75805	ENSMUST00000198069	ENSMUSG00000005583	Mef2c	45.3862	-4.11107	1.1718	-3.50833	0.000450934	0.0541705	0.706323
137745	ENSMUST00000182663	ENSMUSG00000079884	Gm10698	67.2288	-4.13886	1.17559	-3.52066	0.000430468	0.089824	0.315206
98226	ENSMUST00000085735	ENSMUSG00000066632	Pgk1-rs7	124.563	-4.25963	0.900313	-4.73128	2.23112e-06	0.00189377	0.262271
23387	ENSMUST00000138192	ENSMUSG00000014748	Tex261	13.6805	-4.26697	1.29744	-3.28876	0.00100629	0.0495783	1.80748
75250	ENSMUST00000023775	ENSMUSG00000023031	Cela1	21.2408	-4.27601	1.46942	-2.90999	0.00361436	0.0922089	2.49314
126641	ENSMUST00000049208	ENSMUSG00000038403	Hjv	87.1583	-4.30811	0.723758	-5.95242	2.64209e-09	2.49019e-06	1.69737
17906	ENSMUST00000216030	ENSMUSG00000063216	Olfr1351	5.5163	-4.38913	1.6495	-2.66088	0.00779358	0.0948914	5.06877
64128	ENSMUST00000218631	ENSMUSG00000035863	Palm	5.57982	-4.39422	1.65942	-2.64804	0.00809597	0.0970386	5.06877
132151	ENSMUST00000151530	ENSMUSG00000030871	Ears2	37.0609	-4.48584	1.6004	-2.80294	0.00506385	0.0812979	4.37016
108552	ENSMUST00000089417	ENSMUSG00000094553	Vmn1r50	6.05182	-4.50709	1.6254	-2.77292	0.00555559	0.0942002	3.68748
55366	ENSMUST00000100125	ENSMUSG00000022760	Thap7	31.2228	-4.51398	1.54116	-2.92896	0.00340099	0.0572336	4.9425
79619	ENSMUST00000164859	ENSMUSG00000034252	Senp6	31.5303	-4.51947	1.70507	-2.65061	0.00803473	0.0985319	4.88375
123394	ENSMUST00000164669	ENSMUSG00000029672	Fam3c	16.1993	-4.58541	1.40406	-3.26582	0.00109149	0.0347226	3.37827
132370	ENSMUST00000206843	ENSMUSG00000025133	Ints4	18.7255	-4.65121	1.22413	-3.7996	0.000144931	0.0457621	0.296343
99428	ENSMUST00000203469	ENSMUSG00000030104	Edem1	32.0308	-4.65628	1.48971	-3.12563	0.00177427	0.0371034	4.9425
123566	ENSMUST00000140668	ENSMUSG00000058192	Zfp846	20.8364	-4.71127	1.48693	-3.16846	0.00153249	0.0521883	2.53675
114557	ENSMUST00000128256	ENSMUSG00000034354	Mtmr3	28.1368	-4.71285	1.64036	-2.87305	0.00406524	0.0649603	4.9425
66247	ENSMUST00000125892	ENSMUSG00000059540	Tcea2	12.4051	-4.7581	1.43833	-3.30808	0.000939393	0.0785828	0.862572
122522	ENSMUST00000156913	ENSMUSG00000020474	Polm	7.29761	-4.78715	1.64513	-2.9099	0.00361545	0.0740152	3.58879
72061	ENSMUST00000142077	ENSMUSG00000086728	Man2c1os	7.26939	-4.78733	1.65303	-2.89609	0.00377845	0.0852779	2.99444
52821	ENSMUST00000108796	ENSMUSG00000000826	Dnajc5	20.9576	-4.79522	1.61559	-2.96809	0.00299661	0.0812558	2.61166
126694	ENSMUST00000148825	ENSMUSG00000063450	Syne2	7.34021	-4.81351	1.58913	-3.02902	0.00245347	0.0569932	3.58879
34624	ENSMUST00000165906	ENSMUSG00000073427	Gm4924	7.45331	-4.8369	1.74273	-2.77547	0.00551217	0.094863	3.58879
2494	ENSMUST00000136183	ENSMUSG00000039678	Tbc1d13	7.62843	-4.86169	1.57507	-3.08665	0.00202423	0.0538865	3.20388
48690	ENSMUST00000109634	ENSMUSG00000055994	Nod2	27.2611	-4.86421	1.62126	-3.00026	0.00269747	0.0884755	2.03504
61801	ENSMUST00000130165	ENSMUSG00000027466	Rbck1	22.1817	-4.87849	1.63835	-2.97769	0.00290433	0.0810147	2.55717
123856	ENSMUST00000188182	ENSMUSG00000069045	Ddx3y	7.90319	-4.92409	1.5927	-3.09166	0.0019904	0.0812558	1.74495
78948	ENSMUST00000150006	ENSMUSG00000048922	Cdca2	15.7468	-4.93244	1.50993	-3.26668	0.00108818	0.0335384	3.51961
65395	ENSMUST00000050166	ENSMUSG00000040537	Adam22	14.0978	-4.95607	1.51273	-3.27625	0.00105195	0.090558	0.755902
133902	ENSMUST00000135733	ENSMUSG00000027365	Trpm7	14.4046	-4.97513	1.40778	-3.53402	0.000409294	0.0517505	0.69268
6446	ENSMUST00000138050	ENSMUSG00000020287	Mpg	14.4981	-4.98719	1.42429	-3.50154	0.000462579	0.0175164	3.51961
64111	ENSMUST00000141013	ENSMUSG00000028618	Tmem59	15.891	-4.99417	1.75187	-2.85076	0.0043615	0.0843113	3.51961
101263	ENSMUST00000153415	ENSMUSG00000014554	Dguok	8.56242	-5.03909	1.61486	-3.12044	0.00180581	0.0755479	1.74495
35439	ENSMUST00000180704	ENSMUSG00000097075	Cdiptos	8.62357	-5.05387	1.57793	-3.20285	0.00136073	0.0626616	1.74495
95027	ENSMUST00000131255	ENSMUSG00000030427	Lilra6	83.0954	-5.06257	1.61543	-3.13388	0.00172512	0.0736559	1.73322
25373	ENSMUST00000206715	ENSMUSG00000066568	Lsm14a	9.36242	-5.15827	1.70013	-3.03404	0.002413	0.0993751	1.43515
43915	ENSMUST00000132809	ENSMUSG00000006010	Odr4	28.7665	-5.18808	1.52986	-3.3912	0.000695861	0.0191722	4.73605
7858	ENSMUST00000230979	ENSMUSG00000068246	Apol9b	9.53469	-5.19183	1.68385	-3.08332	0.00204707	0.0915797	1.43515
130965	ENSMUST00000108428	ENSMUSG00000040952	Rps19	18.7655	-5.19964	1.47555	-3.52388	0.000425279	0.0170165	3.37827
10864	ENSMUST00000110633	ENSMUSG00000021156	Zmynd11	60.6205	-5.22234	1.57782	-3.30984	0.000933502	0.0416794	2.18398
40558	ENSMUST00000132054	ENSMUSG00000033943	Mga	9.78736	-5.23695	1.65646	-3.16154	0.0015694	0.0837327	1.28492
19533	ENSMUST00000180902	ENSMUSG00000096965	3300005D01Rik	9.90339	-5.25834	1.68743	-3.11618	0.00183209	0.0915267	1.28732
25790	ENSMUST00000155466	ENSMUSG00000030068	Gm20696	5.0274	-5.26844	1.87782	-2.80561	0.0050221	0.0730373	5.15923
14596	ENSMUST00000181765	ENSMUSG00000096948	Gm4221	5.03206	-5.27087	1.96986	-2.67576	0.00745598	0.0921365	5.15923
79636	ENSMUST00000213173	ENSMUSG00000111862	Gm47828	5.03963	-5.27325	1.88052	-2.80414	0.00504509	0.0785828	4.62129
131894	ENSMUST00000140933	ENSMUSG00000045679	Pqlc3	19.9473	-5.27565	1.58308	-3.33252	0.000860623	0.0364219	2.49314
15086	ENSMUST00000220116	ENSMUSG00000020230	Prmt2	5.07562	-5.28163	1.89341	-2.78949	0.00527918	0.0812558	4.62129
69418	ENSMUST00000212083	ENSMUSG00000031774	Fam192a	5.08673	-5.28466	1.91074	-2.76577	0.00567884	0.0785828	5.20077
55540	ENSMUST00000177099	ENSMUSG00000028059	Arhgef2	5.10076	-5.28765	1.97389	-2.6788	0.00738876	0.0970386	4.62129
110594	ENSMUST00000113332	ENSMUSG00000039205	Ciz1	98.8524	-5.2913	1.65559	-3.19601	0.0013934	0.0837402	1.13976
130517	ENSMUST00000141898	ENSMUSG00000020774	Aspa	5.12808	-5.30049	2.01087	-2.63591	0.00839116	0.0988304	5.06877
53170	ENSMUST00000232653	ENSMUSG00000072214	2005-09-01	66.009	-5.30093	1.52841	-3.46826	0.000523847	0.0922089	0.361643
137926	ENSMUST00000124843	ENSMUSG00000036281	Snapc4	5.14186	-5.30327	1.95779	-2.70881	0.00675249	0.0878487	5.15923
82578	ENSMUST00000217352	ENSMUSG00000032518	Rpsa	5.18231	-5.30975	1.99112	-2.66672	0.00765962	0.0988304	4.62129
134249	ENSMUST00000183607	ENSMUSG00000098923	Tmem185b	5.21677	-5.31987	1.91962	-2.77132	0.00558297	0.0832436	4.62129
125614	ENSMUST00000218491	ENSMUSG00000020572	Nampt	5.21789	-5.3214	1.87737	-2.83449	0.00458983	0.06832	5.15923
37360	ENSMUST00000102547	ENSMUSG00000044042	Fmn1	5.2272	-5.32606	1.96635	-2.70861	0.00675663	0.0878487	5.15923
4038	ENSMUST00000159730	ENSMUSG00000022386	Trmu	10.4929	-5.32887	1.57671	-3.37975	0.00072553	0.0434326	1.58689
59072	ENSMUST00000030813	ENSMUSG00000073705	Cenps	5.2699	-5.33526	1.90579	-2.79951	0.00511809	0.0733613	5.20077
12984	ENSMUST00000149464	ENSMUSG00000036646	Man1b1	5.27722	-5.33703	1.88427	-2.83241	0.00461993	0.0696104	5.06877
92989	ENSMUST00000149238	ENSMUSG00000020538	Srebf1	5.291	-5.33975	1.96682	-2.71492	0.00662921	0.0904739	4.78821
24593	ENSMUST00000143129	ENSMUSG00000073274	Gm14636	5.29566	-5.34189	1.9337	-2.76252	0.00573565	0.0843309	4.62129
31714	ENSMUST00000110143	ENSMUSG00000079033	Mef2b	5.28412	-5.3426	1.90174	-2.80933	0.00496454	0.0756221	4.78821
72985	ENSMUST00000223719	ENSMUSG00000021704	Mtx3	5.29702	-5.34373	1.93892	-2.75603	0.0058508	0.0804551	5.20077
79979	ENSMUST00000146255	ENSMUSG00000023967	Mrps18a	5.3041	-5.34525	1.94479	-2.74849	0.00598705	0.0812558	5.20077
54717	ENSMUST00000232724	ENSMUSG00000024006	Stk38	54.575	-5.34974	1.50708	-3.54975	0.000385603	0.0218569	2.23372
38229	ENSMUST00000150004	ENSMUSG00000022387	Brd1	5.35878	-5.35847	1.94727	-2.75179	0.00592704	0.0842897	4.78821
11011	ENSMUST00000167122	ENSMUSG00000032363	Adamts7	5.34812	-5.36	1.9805	-2.70639	0.00680189	0.0882181	5.15923
117043	ENSMUST00000154900	ENSMUSG00000024948	Map4k2	5.36015	-5.36025	1.95011	-2.74869	0.00598331	0.0812979	5.15923
144247	ENSMUST00000200991	ENSMUSG00000106850	Map4k2	5.36015	-5.36025	1.95011	-2.74869	0.00598331	0.0812979	5.15923
41790	ENSMUST00000163552	ENSMUSG00000021910	Nisch	5.36635	-5.36053	1.93182	-2.77486	0.00552246	0.0824818	4.62129
78381	ENSMUST00000184333	ENSMUSG00000032216	Nedd4	5.36344	-5.36085	2.02545	-2.64674	0.0081271	0.0956393	5.20077
110059	ENSMUST00000176949	ENSMUSG00000050954	Zfp169	5.37126	-5.36307	1.93151	-2.77662	0.0054928	0.0823173	4.62129
15294	ENSMUST00000142085	ENSMUSG00000024767	Otub1	5.37903	-5.36924	1.97239	-2.72219	0.00648503	0.0895168	4.78821
100494	ENSMUST00000119304	ENSMUSG00000027937	Jtb	5.42302	-5.37611	1.88853	-2.84672	0.00441726	0.0674836	5.06877
125402	ENSMUST00000133038	ENSMUSG00000020514	Mrpl22	5.43283	-5.38117	2.00528	-2.68349	0.00728571	0.0911802	5.15923
127983	ENSMUST00000148155	ENSMUSG00000031933	Izumo1r	5.43904	-5.38147	1.86078	-2.89205	0.00382736	0.0611251	5.06877
121619	ENSMUST00000162102	ENSMUSG00000026580	Selp	5.43749	-5.38341	1.94001	-2.77494	0.00552117	0.0768758	5.20077
60481	ENSMUST00000127293	ENSMUSG00000073436	Eme2	5.47927	-5.39514	1.9008	-2.83835	0.00453478	0.0674836	5.20077
68292	ENSMUST00000108924	ENSMUSG00000078861	Zfp931	5.50037	-5.39924	1.88082	-2.87069	0.00409573	0.0634641	5.15923
75073	ENSMUST00000154948	ENSMUSG00000023051	Tarbp2	5.52438	-5.40306	1.87253	-2.88544	0.00390868	0.0645341	4.78821
20102	ENSMUST00000138584	ENSMUSG00000028957	Per3	5.50727	-5.40367	2.01686	-2.67925	0.00737871	0.0950316	4.78821
NA.3	NA	NA	NA	5.52483	-5.40757	1.92738	-2.80565	0.00502147	0.0734857	5.06877
17766	ENSMUST00000135602	ENSMUSG00000037152	Ndufc1	5.54797	-5.41052	2.01814	-2.68094	0.0073416	0.0911802	5.20077
69553	ENSMUST00000229169	ENSMUSG00000116114	Gm35853	5.56083	-5.41554	1.88533	-2.87246	0.00407292	0.0632118	5.15923
70409	ENSMUST00000127594	ENSMUSG00000024186	Rgs11	5.56753	-5.41634	1.96754	-2.75284	0.00590799	0.0814209	5.06877
116726	ENSMUST00000219845	ENSMUSG00000112909	Gm10120	5.59129	-5.4201	1.93213	-2.80525	0.00502776	0.0730502	5.15923
64657	ENSMUST00000190651	ENSMUSG00000090272	Mndal	5.58683	-5.42207	1.86536	-2.90672	0.00365244	0.0616364	4.78821
62651	ENSMUST00000207365	ENSMUSG00000108980	Gm45155	11.1994	-5.42477	1.58718	-3.41786	0.000631166	0.0517709	1.06455
91872	ENSMUST00000099985	ENSMUSG00000075266	Cenpw	5.60818	-5.42631	1.83364	-2.9593	0.00308334	0.0559697	4.62129
45191	ENSMUST00000072863	ENSMUSG00000052534	Pbx1	5.61638	-5.42906	2.03781	-2.66416	0.00771818	0.0990537	4.62129
111192	ENSMUST00000025713	ENSMUSG00000024799	Tm7sf2	5.63773	-5.43345	1.86516	-2.91313	0.00357827	0.0582527	5.06877
59728	ENSMUST00000190097	ENSMUSG00000023341	Mx2	5.63085	-5.4356	1.99573	-2.72362	0.00645712	0.0843309	5.20077
122948	ENSMUST00000149911	ENSMUSG00000027201	Myef2	5.63997	-5.43642	1.86861	-2.90934	0.00362187	0.0576421	5.20077
101851	ENSMUST00000121757	ENSMUSG00000083900	Gm13294	5.65795	-5.43656	1.94147	-2.80022	0.00510672	0.0740152	5.06877
11368	ENSMUST00000208023	ENSMUSG00000031156	Slc35a2	5.6582	-5.43715	2.03107	-2.67698	0.00742885	0.0915797	5.20077
42465	ENSMUST00000136483	ENSMUSG00000029507	Pus1	5.65666	-5.43853	1.97224	-2.75754	0.00582382	0.0812558	5.06877
44874	ENSMUST00000231106	ENSMUSG00000116508	Gm49463	5.66951	-5.44342	1.90196	-2.86201	0.00420957	0.0642393	5.20077
142349	ENSMUST00000219214	ENSMUSG00000006344	Ggt5	5.68862	-5.44496	1.91763	-2.83943	0.00451948	0.0731335	4.62129
7826	ENSMUST00000150996	ENSMUSG00000044712	Slc38a6	5.70197	-5.45039	1.82527	-2.98607	0.00282585	0.0486507	5.20077
115821	ENSMUST00000149905	ENSMUSG00000038241	Cep250	5.71196	-5.45164	1.88012	-2.89962	0.00373611	0.0602583	5.06877
83682	ENSMUST00000021659	ENSMUSG00000021234	Fam161b	5.69863	-5.45272	2.07019	-2.63393	0.00844038	0.0982624	5.15923
5174	ENSMUST00000125766	ENSMUSG00000027332	Ivd	5.71866	-5.4528	1.97792	-2.75684	0.00583628	0.0804011	5.20077
82390	ENSMUST00000147920	ENSMUSG00000029730	Mcm7	5.71153	-5.45494	1.87764	-2.90521	0.00367006	0.0634641	4.62129
129278	ENSMUST00000181109	ENSMUSG00000097792	Gm27042	5.76131	-5.46469	1.84706	-2.95859	0.00309046	0.0656794	3.68748
116282	ENSMUST00000124604	ENSMUSG00000022681	Ntan1	5.77533	-5.46729	1.89545	-2.88443	0.00392121	0.0812558	3.41482
106644	ENSMUST00000147138	ENSMUSG00000063889	Crem	5.77887	-5.46788	1.86248	-2.9358	0.00332686	0.0702747	3.60537
10961	ENSMUST00000151008	ENSMUSG00000000384	Tbrg4	5.77378	-5.46902	1.91912	-2.84975	0.0043753	0.0812979	3.76604
98350	ENSMUST00000097827	ENSMUSG00000073739	Gm16287	11.4412	-5.46922	1.6759	-3.26346	0.0011006	0.0576121	1.58283
101398	ENSMUST00000152654	ENSMUSG00000026123	Plekhb2	5.80178	-5.4776	1.93479	-2.83111	0.0046387	0.087599	3.56096
120544	ENSMUST00000223544	ENSMUSG00000021079	Timm9	5.80799	-5.47815	1.84591	-2.96773	0.00300012	0.0653676	3.60537
7234	ENSMUST00000160797	ENSMUSG00000090016	Gm16578	5.81177	-5.47915	1.83324	-2.98879	0.00280088	0.0605071	3.76604
140768	ENSMUST00000123873	ENSMUSG00000026923	Notch1	5.8531	-5.48579	1.89764	-2.89085	0.00384198	0.0770981	3.60537
78514	ENSMUST00000217231	ENSMUSG00000009927	Rps25	5.84777	-5.48649	1.82781	-3.00168	0.00268491	0.0605259	3.60537
122196	ENSMUST00000218229	ENSMUSG00000020074	Ccar1	5.86354	-5.49113	1.95096	-2.81458	0.00488408	0.0899923	3.56096
31054	ENSMUST00000154303	ENSMUSG00000026213	Stk11ip	5.87557	-5.49151	1.9528	-2.81212	0.00492154	0.089824	3.60537
28892	ENSMUST00000222943	ENSMUSG00000046876	Atxn1	5.88625	-5.49687	1.95415	-2.81293	0.00490928	0.0902375	3.56096
80739	ENSMUST00000199810	ENSMUSG00000029416	Slc15a4	5.94335	-5.50817	1.87715	-2.93432	0.00334279	0.0731335	3.41482
119401	ENSMUST00000125883	ENSMUSG00000039356	Exosc2	5.94689	-5.50894	1.90299	-2.89488	0.00379304	0.0752694	3.68748
22782	ENSMUST00000085826	ENSMUSG00000020661	Dnmt3a	5.97314	-5.5154	1.92616	-2.86341	0.00419105	0.0819405	3.56096
52587	ENSMUST00000153825	ENSMUSG00000087036	Gm11748	5.97756	-5.51712	1.95075	-2.8282	0.00468104	0.0881006	3.56096
80234	ENSMUST00000212180	ENSMUSG00000110605	Gm32856	5.97868	-5.51827	1.87355	-2.94535	0.00322589	0.0666104	3.76604
139617	ENSMUST00000123575	ENSMUSG00000020528	Prpsap2	6.01225	-5.52613	1.80818	-3.05619	0.00224169	0.0538336	3.56096
52602	ENSMUST00000139917	ENSMUSG00000033857	Engase	49.2505	-5.53594	1.54831	-3.57546	0.000349611	0.0205572	2.18398
66184	ENSMUST00000161929	ENSMUSG00000021666	Gfm2	6.04491	-5.53628	1.95949	-2.82537	0.00472263	0.0851042	3.76604
140200	ENSMUST00000192090	ENSMUSG00000056050	Mia3	6.06693	-5.53788	1.87461	-2.95416	0.00313524	0.0653676	3.76604
118646	ENSMUST00000210788	ENSMUSG00000110424	1700012D14Rik	6.07625	-5.54179	1.86897	-2.96515	0.00302532	0.0639433	3.76604
41011	ENSMUST00000140123	ENSMUSG00000075528	Aarsd1	6.08891	-5.54308	1.98721	-2.78938	0.00528092	0.0916648	3.68748
74703	ENSMUST00000185106	ENSMUSG00000090626	Tex9	12.1572	-5.54584	1.60472	-3.45595	0.000548348	0.0539969	0.862572
105619	ENSMUST00000218839	ENSMUSG00000074785	Plxnc1	6.08693	-5.54716	1.8902	-2.9347	0.0033387	0.0704586	3.60537
74457	ENSMUST00000220111	ENSMUSG00000039914	Coq10a	6.08805	-5.54798	1.97023	-2.81591	0.00486393	0.0893125	3.60537
94176	ENSMUST00000064290	ENSMUSG00000052435	Cebpe	6.11803	-5.55215	2.03255	-2.73162	0.00630235	0.0990537	3.76604
54818	ENSMUST00000136875	ENSMUSG00000089917	Uckl1	6.15582	-5.55833	1.94376	-2.85958	0.00424205	0.0819405	3.60537
47322	ENSMUST00000061766	ENSMUSG00000066510	Ankdd1a	6.19517	-5.56878	1.81483	-3.06848	0.00215149	0.0519447	3.60537
74907	ENSMUST00000201098	ENSMUSG00000015942	Gtf2ird2	6.19338	-5.57016	1.94632	-2.86189	0.00421122	0.0812558	3.68748
25782	ENSMUST00000171212	ENSMUSG00000058586	Serhl	6.21515	-5.57202	2.00633	-2.77722	0.00548259	0.0925224	3.76604
5696	ENSMUST00000196964	ENSMUSG00000047696	Ccdc144b	6.2154	-5.57211	1.97289	-2.82433	0.00473795	0.0851663	3.76604
111942	ENSMUST00000136941	ENSMUSG00000084918	Gm12708	6.22118	-5.57463	1.81932	-3.06412	0.00218308	0.0517509	3.68748
121105	ENSMUST00000154289	ENSMUSG00000018669	Cdk5rap3	6.26295	-5.58489	1.83844	-3.03785	0.00238275	0.0560134	3.56096
30744	ENSMUST00000189167	ENSMUSG00000026409	Pfkfb2	6.27232	-5.58587	1.98618	-2.81237	0.00491777	0.0903205	3.56096
92478	ENSMUST00000154499	ENSMUSG00000049470	Aff4	6.2794	-5.58701	1.92973	-2.89523	0.00378877	0.0796703	3.41482
41012	ENSMUST00000189049	ENSMUSG00000075528	Aarsd1	6.26519	-5.58752	1.80682	-3.09246	0.00198505	0.0477563	3.76604
105343	ENSMUST00000084586	ENSMUSG00000059772	Slx1b	6.27189	-5.58814	2.00882	-2.78181	0.00540572	0.0943334	3.56096
24225	ENSMUST00000067429	ENSMUSG00000054387	Mdm4	6.28809	-5.58971	1.85337	-3.01596	0.00256164	0.0567636	3.76604
84053	ENSMUST00000164183	ENSMUSG00000021147	Wdr37	6.29187	-5.5907	1.88162	-2.97121	0.00296626	0.0639678	3.68748
3268	ENSMUST00000213971	ENSMUSG00000047036	Zfp445	6.27742	-5.59111	1.85248	-3.01818	0.00254296	0.0582527	3.60537
17729	ENSMUST00000126854	ENSMUSG00000022469	Rapgef3	6.30274	-5.59288	1.87645	-2.98057	0.00287717	0.0626616	3.68748
56495	ENSMUST00000227985	ENSMUSG00000000776	Polr3d	6.31434	-5.59617	2.0198	-2.77065	0.00559441	0.0982624	3.41482
78101	ENSMUST00000126744	ENSMUSG00000024426	Atat1	6.30722	-5.59764	1.89182	-2.95887	0.00308771	0.0656794	3.68748
141105	ENSMUST00000150018	ENSMUSG00000030649	Anapc15	6.31696	-5.59864	1.91187	-2.92836	0.00340758	0.0713761	3.60537
84257	ENSMUST00000190472	ENSMUSG00000036873	2410004B18Rik	6.35965	-5.60633	1.82235	-3.07644	0.00209492	0.0501478	3.68748
60854	ENSMUST00000137604	ENSMUSG00000029432	Nipsnap2	12.6235	-5.60648	1.63783	-3.42312	0.000619076	0.0539883	0.975969
100193	ENSMUST00000125350	ENSMUSG00000017978	Cadps2	6.34633	-5.6077	1.92824	-2.9082	0.00363519	0.0727596	3.76604
122858	ENSMUST00000222101	ENSMUSG00000020590	Snx13	12.7111	-5.61156	1.60901	-3.48758	0.000487405	0.046302	0.975969
61997	ENSMUST00000029825	ENSMUSG00000028175	Depdc1a	6.38033	-5.61282	1.78769	-3.1397	0.0016912	0.046075	3.41482
118015	ENSMUST00000181879	ENSMUSG00000097795	Gm7678	6.38499	-5.61473	1.80491	-3.11081	0.00186576	0.0473826	3.60537
10432	ENSMUST00000165154	ENSMUSG00000021501	Caml	6.3961	-5.6171	1.81137	-3.10102	0.00192856	0.0500151	3.41482
108164	ENSMUST00000126036	ENSMUSG00000029199	Lias	6.41875	-5.61945	1.9696	-2.8531	0.0043295	0.0812558	3.76604
109915	ENSMUST00000174415	ENSMUSG00000086938	4930481A15Rik	6.44258	-5.62563	1.89496	-2.96873	0.00299029	0.0653138	3.60537
104745	ENSMUST00000229668	ENSMUSG00000022570	Tsta3	6.46592	-5.63152	1.89367	-2.97387	0.00294066	0.0667755	3.41482
28791	ENSMUST00000125345	ENSMUSG00000073236	2500004C02Rik	6.50142	-5.63826	2.02483	-2.78456	0.00536011	0.0937385	3.60537
52150	ENSMUST00000107462	ENSMUSG00000042737	Dpm3	6.52322	-5.64509	1.94286	-2.90555	0.00366604	0.0730373	3.76604
27729	ENSMUST00000227582	ENSMUSG00000037617	Spag1	6.53588	-5.6464	2.05017	-2.75411	0.00588526	0.0988304	3.56096
24994	ENSMUST00000209222	ENSMUSG00000030796	Tead2	6.53079	-5.64698	1.80511	-3.12832	0.00175808	0.0460371	3.56096
30440	ENSMUST00000142708	ENSMUSG00000005774	Rfx5	6.57348	-5.65441	1.83839	-3.07574	0.00209979	0.0517123	3.56096
117990	ENSMUST00000181677	ENSMUSG00000097327	E030030I06Rik	6.56549	-5.65531	1.86043	-3.03979	0.00236741	0.0543043	3.68748
94037	ENSMUST00000170815	ENSMUSG00000020692	Nle1	6.58634	-5.65859	1.91001	-2.96259	0.00305065	0.0660023	3.60537
91379	ENSMUST00000133218	ENSMUSG00000026526	Fh1	6.58659	-5.65891	1.77357	-3.19069	0.00141934	0.039286	3.60537
29734	ENSMUST00000232468	ENSMUSG00000005899	Smpd4	6.59571	-5.65904	1.82278	-3.10462	0.00190524	0.0480653	3.56096
81204	ENSMUST00000089469	ENSMUSG00000068252	Apol7b	6.60328	-5.66093	1.90005	-2.97936	0.00288851	0.0628462	3.68748
100792	ENSMUST00000080330	ENSMUSG00000078125	Gm10916	6.62079	-5.66661	1.94219	-2.91763	0.003527	0.0733305	3.58879
84539	ENSMUST00000159457	ENSMUSG00000019979	Apaf1	6.62774	-5.6677	1.9666	-2.88198	0.00395182	0.0840611	3.20388
71387	ENSMUST00000159816	ENSMUSG00000043336	Filip1l	6.64059	-5.67198	1.81557	-3.12407	0.00178368	0.0635775	2.23977
18074	ENSMUST00000130443	ENSMUSG00000028467	Gba2	6.66082	-5.67443	1.76701	-3.21131	0.0013213	0.037527	3.58879
2188	ENSMUST00000143803	ENSMUSG00000042404	Dennd4b	6.66082	-5.67443	1.76701	-3.21131	0.0013213	0.037527	3.58879
125908	ENSMUST00000084806	ENSMUSG00000018581	Dnah11	6.65394	-5.67593	1.94804	-2.91367	0.0035721	0.0739679	3.56146
35211	ENSMUST00000135161	ENSMUSG00000025350	Rdh5	6.67814	-5.67712	1.86323	-3.04692	0.00231198	0.0621992	2.99444
56216	ENSMUST00000128067	ENSMUSG00000028975	Pex14	6.68882	-5.68201	1.81057	-3.13823	0.00169969	0.0501478	2.99444
10681	ENSMUST00000057843	ENSMUSG00000051355	Commd1	6.76485	-5.69603	1.78511	-3.19085	0.00141853	0.0392918	3.58879
131496	ENSMUST00000191556	ENSMUSG00000040648	Ppip5k2	6.75152	-5.69695	1.94969	-2.92198	0.00347816	0.0729383	3.58879
37531	ENSMUST00000168337	ENSMUSG00000024298	Zfp871	6.75506	-5.69767	1.92908	-2.95357	0.00314123	0.0909164	2.23977
78194	ENSMUST00000144295	ENSMUSG00000030538	Cib1	6.78328	-5.69971	1.78433	-3.19431	0.00140168	0.0442082	2.99444
69235	ENSMUST00000022304	ENSMUSG00000021779	Thrb	6.79688	-5.70441	1.94578	-2.93168	0.00337129	0.07102	3.58879
9429	ENSMUST00000128680	ENSMUSG00000026821	Ralgds	6.81016	-5.70608	1.8627	-3.06334	0.00218884	0.0731335	2.23977
12654	ENSMUST00000044007	ENSMUSG00000039670	Oxld1	13.5337	-5.70782	1.53361	-3.72182	0.000197792	0.0270073	0.862572
101790	ENSMUST00000219213	ENSMUSG00000020664	Dld	6.83796	-5.71029	1.85007	-3.08652	0.00202512	0.0565547	2.99444
25248	ENSMUST00000141167	ENSMUSG00000022151	Ttc33	13.544	-5.71259	1.99448	-2.8642	0.00418065	0.089824	3.06445
82859	ENSMUST00000214535	ENSMUSG00000032526	Ss18l2	6.84511	-5.71433	1.88791	-3.0268	0.0024716	0.0572336	3.58879
40574	ENSMUST00000110127	ENSMUSG00000002346	Slc25a42	23.2147	-5.71555	1.69395	-3.37409	0.000740601	0.0369741	2.07556
69266	ENSMUST00000180299	ENSMUSG00000037544	Dlgap5	6.86663	-5.71593	1.96856	-2.90361	0.00368883	0.0840611	2.99444
58863	ENSMUST00000195037	ENSMUSG00000102301	Ighv8-2	6.86329	-5.7178	1.78296	-3.20691	0.00134169	0.0519708	2.23977
113562	ENSMUST00000123539	ENSMUSG00000027695	Pld1	26.411	-5.71865	1.38182	-4.13849	3.49602e-05	0.00337879	2.03504
117962	ENSMUST00000180720	ENSMUSG00000097739	Gm2539	13.5689	-5.71914	1.55303	-3.68258	0.000230888	0.0276032	0.975969
52404	ENSMUST00000135565	ENSMUSG00000047554	Tmem41b	6.86287	-5.72015	1.85842	-3.07797	0.00208418	0.0706681	2.23977
75398	ENSMUST00000229403	ENSMUSG00000115919	Gm31583	6.94752	-5.73402	1.86821	-3.06925	0.00214595	0.0519447	3.58879
47620	ENSMUST00000131408	ENSMUSG00000026200	Glb1l	6.93419	-5.73461	2.00242	-2.86384	0.00418541	0.0906812	2.99444
28598	ENSMUST00000180369	ENSMUSG00000023156	Rpp14	6.96777	-5.742	1.85226	-3.1	0.0019352	0.0521883	3.20388
100635	ENSMUST00000209870	ENSMUSG00000030881	Arfip2	13.8467	-5.74893	1.57732	-3.64474	0.000267661	0.0277696	1.12218
49245	ENSMUST00000192877	ENSMUSG00000094134	Ighv5-15	7.02932	-5.75035	1.82181	-3.15639	0.00159735	0.0480284	2.99444
22146	ENSMUST00000163993	ENSMUSG00000004994	Ccdc130	7.04285	-5.75296	2.04221	-2.81703	0.00484707	0.0975768	2.99444
140650	ENSMUST00000027241	ENSMUSG00000026072	Il1r1	7.05466	-5.7577	1.82799	-3.14974	0.00163418	0.0597799	2.23977
78424	ENSMUST00000222130	ENSMUSG00000112964	E430024I08Rik	7.05869	-5.75875	1.7825	-3.23072	0.00123479	0.0404523	2.99444
32544	ENSMUST00000225087	ENSMUSG00000074813	Morrbid	7.1045	-5.76843	1.97885	-2.91504	0.0035564	0.0796703	3.20388
127869	ENSMUST00000045042	ENSMUSG00000039699	Batf2	7.12468	-5.77371	1.85606	-3.11074	0.00186619	0.0475587	3.58879
51887	ENSMUST00000109723	ENSMUSG00000021144	Mta1	7.15136	-5.77676	1.74527	-3.30995	0.000933111	0.0407713	2.23977
9932	ENSMUST00000129779	ENSMUSG00000066036	Ubr4	7.1745	-5.77995	2.02505	-2.85423	0.00431419	0.0829029	3.58879
17217	ENSMUST00000135816	ENSMUSG00000049493	Pls1	7.16495	-5.78087	2.01696	-2.86613	0.00415522	0.0904927	2.99444
29411	ENSMUST00000152160	ENSMUSG00000040746	Rnf167	7.19293	-5.78334	1.96794	-2.93878	0.00329512	0.0932078	2.23977
127616	ENSMUST00000127312	ENSMUSG00000012819	Cdh23	7.21963	-5.79105	1.96988	-2.93979	0.00328432	0.0698279	3.58879
47100	ENSMUST00000129637	ENSMUSG00000051557	Pusl1	7.23025	-5.7928	1.77703	-3.25983	0.0011148	0.0366522	3.20388
8339	ENSMUST00000156696	ENSMUSG00000020807	4933427D14Rik	7.24427	-5.79482	1.76681	-3.27982	0.00103875	0.0439537	2.23977
54742	ENSMUST00000152418	ENSMUSG00000035268	Pkig	7.25072	-5.7955	1.83719	-3.15454	0.0016075	0.043029	3.56146
56838	ENSMUST00000173132	ENSMUSG00000041881	Ndufa7	7.24913	-5.79842	2.09407	-2.76897	0.00562336	0.095827	3.58879
15769	ENSMUST00000136734	ENSMUSG00000042055	Wdr11	7.26582	-5.80131	1.77455	-3.26917	0.00107862	0.0451656	2.23977
5113	ENSMUST00000109921	ENSMUSG00000034675	Dbn1	7.28468	-5.80271	1.96936	-2.94649	0.00321403	0.0775865	2.99444
35985	ENSMUST00000138616	ENSMUSG00000030750	Nsmce1	7.28408	-5.80598	2.06401	-2.81296	0.00490883	0.0902375	3.56146
138125	ENSMUST00000170694	ENSMUSG00000093979	Gm2237	7.31651	-5.80796	1.96886	-2.94991	0.00317863	0.0734857	3.20388
124207	ENSMUST00000206977	ENSMUSG00000004609	Cd33	7.30115	-5.80874	1.99362	-2.91367	0.00357211	0.0970386	2.23977
101508	ENSMUST00000211405	ENSMUSG00000025521	Tmem192	7.3123	-5.80882	1.82512	-3.18271	0.00145904	0.043312	3.20388
117190	ENSMUST00000123010	ENSMUSG00000019777	Hdac2	7.39783	-5.82334	1.96129	-2.96915	0.00298628	0.0888482	2.23977
108456	ENSMUST00000202200	ENSMUSG00000061755	Bod1l	7.4334	-5.83086	1.82882	-3.18831	0.00143105	0.0428331	3.20388
126975	ENSMUST00000138044	ENSMUSG00000039646	Vasn	7.45544	-5.83733	1.79069	-3.25982	0.00111484	0.0462538	2.23977
70958	ENSMUST00000227681	ENSMUSG00000022749	Tbc1d23	7.49697	-5.84559	1.78541	-3.27409	0.00106002	0.0353225	3.20388
50574	ENSMUST00000184861	ENSMUSG00000079293	Clec7a	7.50608	-5.84577	1.75891	-3.32351	0.000888909	0.028591	3.58879
120235	ENSMUST00000217915	ENSMUSG00000020573	Pik3cg	7.51899	-5.84725	1.8812	-3.10826	0.00188191	0.0516235	3.20388
55647	ENSMUST00000038234	ENSMUSG00000030323	Ift122	7.51316	-5.84748	2.10122	-2.78289	0.00538762	0.0942212	3.56146
132636	ENSMUST00000133911	ENSMUSG00000030214	Plbd1	7.52389	-5.84882	1.86078	-3.14321	0.00167108	0.0442622	3.56146
12583	ENSMUST00000139981	ENSMUSG00000033577	Myo6	7.51589	-5.84933	1.79803	-3.25319	0.00114117	0.036968	3.20388
64076	ENSMUST00000189524	ENSMUSG00000051998	Lax1	7.51522	-5.85103	1.8654	-3.13661	0.00170914	0.0450604	3.56146
65303	ENSMUST00000162379	ENSMUSG00000034908	Sidt2	7.5841	-5.86027	1.7709	-3.3092	0.000935623	0.0296292	3.58879
5918	ENSMUST00000148930	ENSMUSG00000028565	Nfia	7.58701	-5.86068	1.89889	-3.08637	0.00202619	0.0538865	3.20388
80776	ENSMUST00000123582	ENSMUSG00000025736	Jmjd8	7.61967	-5.86832	1.72597	-3.40001	0.000673839	0.0328995	2.23977
NA.4	NA	NA	NA	7.64257	-5.87081	1.88092	-3.12124	0.00180091	0.0785119	1.65661
16940	ENSMUST00000210275	ENSMUSG00000090963	Gm17655	7.63036	-5.87242	1.82696	-3.21431	0.00130759	0.0374264	3.58879
16366	ENSMUST00000116398	ENSMUSG00000037143	Cfap61	7.67523	-5.87835	1.74759	-3.36369	0.000769072	0.0377462	2.07353
50897	ENSMUST00000174417	ENSMUSG00000055240	Zfp101	7.70569	-5.88259	1.93191	-3.04496	0.00232713	0.0909838	1.65661
123223	ENSMUST00000171865	ENSMUSG00000012535	Tnpo3	7.72433	-5.88798	1.91151	-3.08028	0.00206805	0.0737391	2.07353
132825	ENSMUST00000103390	ENSMUSG00000076589	Igkv8-18	7.73526	-5.89223	1.78045	-3.3094	0.000934949	0.0500151	1.65661
91395	ENSMUST00000225354	ENSMUSG00000021809	Nudt13	7.77013	-5.897	1.742	-3.38519	0.000711296	0.0362801	2.07943
13570	ENSMUST00000147258	ENSMUSG00000026034	Clk1	7.77529	-5.89871	1.86198	-3.16797	0.00153505	0.0603508	2.07353
131943	ENSMUST00000149132	ENSMUSG00000030924	Rexo5	7.83306	-5.90642	1.96628	-3.00385	0.00266583	0.0961175	1.6949
81430	ENSMUST00000159295	ENSMUSG00000116933	Atp5o	27.0806	-5.91004	1.44617	-4.08667	4.37614e-05	0.00406972	2.06967
41272	ENSMUST00000192287	ENSMUSG00000029108	Pcdh7	7.85263	-5.91401	1.95525	-3.02468	0.00248899	0.0915797	1.74495
97279	ENSMUST00000175646	ENSMUSG00000042410	Agps	7.85351	-5.91488	1.88641	-3.13553	0.00171547	0.0652133	2.07353
36627	ENSMUST00000191424	ENSMUSG00000101501	Rps27a-ps1	7.88905	-5.9182	1.71755	-3.44573	0.000569522	0.0363204	1.65661
137539	ENSMUST00000138035	ENSMUSG00000001211	Agpat3	7.90906	-5.92487	1.83989	-3.22023	0.00128086	0.0600813	1.74495
2257	ENSMUST00000213643	ENSMUSG00000032246	Calml4	7.95285	-5.92823	1.93231	-3.06795	0.00215536	0.0757462	2.07353
59895	ENSMUST00000125709	ENSMUSG00000014771	Pdcd2	7.9304	-5.92829	1.78303	-3.32484	0.000884708	0.0480298	1.65661
49123	ENSMUST00000128664	ENSMUSG00000040652	Oaz2	7.93748	-5.92882	1.98189	-2.9915	0.00277615	0.0982624	1.6949
32237	ENSMUST00000188328	ENSMUSG00000073147	5031425E22Rik	8.00464	-5.94137	1.75088	-3.39335	0.000690428	0.0392918	1.74495
41286	ENSMUST00000145452	ENSMUSG00000034932	Mrpl54	8.01284	-5.94277	1.91661	-3.10067	0.00193081	0.0814209	1.65661
41023	ENSMUST00000103448	ENSMUSG00000095285	Ighv5-9	8.03418	-5.94634	1.77503	-3.34999	0.000808149	0.0449268	1.6949
106825	ENSMUST00000123180	ENSMUSG00000030805	Stx4a	8.21022	-5.97907	1.90327	-3.14148	0.00168098	0.0734857	1.6949
106382	ENSMUST00000047362	ENSMUSG00000038930	Rccd1	8.25422	-5.98465	1.78006	-3.36205	0.000773657	0.0442082	1.65661
111434	ENSMUST00000208744	ENSMUSG00000069755	Zfp125	8.27066	-5.98616	1.77978	-3.36343	0.000769813	0.0377462	2.07353
39331	ENSMUST00000136947	ENSMUSG00000002748	Baz1b	8.30468	-5.99452	1.76301	-3.40015	0.000673479	0.0389085	1.74495
129609	ENSMUST00000159004	ENSMUSG00000093973	Mrgpra2a	8.33067	-5.99495	1.88242	-3.18471	0.00144901	0.0674921	1.65661
117816	ENSMUST00000106110	ENSMUSG00000025173	Wdr45b	8.33179	-5.99542	1.80957	-3.31317	0.000922463	0.0477563	1.74495
37684	ENSMUST00000130066	ENSMUSG00000008763	Man1a2	8.33515	-5.99779	1.71214	-3.50309	0.000459887	0.0299107	1.74495
26527	ENSMUST00000226788	ENSMUSG00000006526	Stimate	8.38871	-6.00558	1.78511	-3.36426	0.000767501	0.0431183	1.6949
60864	ENSMUST00000154759	ENSMUSG00000029602	Rasal1	8.39157	-6.00771	1.76543	-3.40298	0.000666545	0.039286	1.6949
34292	ENSMUST00000203455	ENSMUSG00000030016	Zfp638	8.40851	-6.00964	1.80765	-3.32455	0.000885606	0.0467811	1.74495
62576	ENSMUST00000133449	ENSMUSG00000085385	Snhg17	8.40914	-6.00999	1.74128	-3.45149	0.000557501	0.0303437	2.07353
98534	ENSMUST00000148861	ENSMUSG00000023118	Sympk	8.44092	-6.01656	1.74638	-3.44516	0.000570715	0.030763	2.07353
59275	ENSMUST00000116403	ENSMUSG00000021546	Hnrnpk	8.4676	-6.01914	1.75476	-3.43018	0.00060318	0.0320705	2.07353
104564	ENSMUST00000204945	ENSMUSG00000107849	Gm43904	8.46543	-6.01988	1.89979	-3.16871	0.00153116	0.0602583	2.07353
32711	ENSMUST00000102948	ENSMUSG00000016477	E2f3	8.49542	-6.02684	1.82487	-3.30261	0.000957897	0.049098	1.74495
143508	ENSMUST00000216263	ENSMUSG00000111452	Rcor3	8.5301	-6.0299	1.99888	-3.01664	0.00255596	0.0839809	2.07943
134281	ENSMUST00000192158	ENSMUSG00000037395	Rcor3	8.5301	-6.0299	1.99888	-3.01664	0.00255596	0.0840611	2.07353
52471	ENSMUST00000191537	ENSMUSG00000045411	2410002F23Rik	8.53812	-6.03289	1.94787	-3.09718	0.00195373	0.07102	2.07943
51162	ENSMUST00000054895	ENSMUSG00000029699	Ssc4d	8.55207	-6.03306	1.88007	-3.20896	0.00133218	0.0629975	1.6949
60749	ENSMUST00000161031	ENSMUSG00000068245	Phf11d	8.52696	-6.03315	1.7853	-3.37934	0.000726589	0.0423102	1.65661
122174	ENSMUST00000129914	ENSMUSG00000031065	Cdk16	8.5305	-6.03346	1.83186	-3.29363	0.000989027	0.0501402	1.74495
137466	ENSMUST00000214607	ENSMUSG00000049038	Mterf2	8.55232	-6.03353	1.98515	-3.03933	0.00237105	0.0916648	1.65661
61501	ENSMUST00000122182	ENSMUSG00000009575	Cbx5	8.55917	-6.03778	1.77553	-3.40055	0.000672517	0.0393544	1.6949
39961	ENSMUST00000162762	ENSMUSG00000033004	Mycbp2	8.58672	-6.04108	1.76235	-3.42785	0.000608372	0.0322109	2.07943
114638	ENSMUST00000119403	ENSMUSG00000042198	Chchd7	8.60144	-6.04519	1.85037	-3.26702	0.00108686	0.0542969	1.6949
81978	ENSMUST00000163546	ENSMUSG00000022106	Rcbtb2	8.62234	-6.04614	1.85136	-3.26579	0.0010916	0.0554462	1.65661
133507	ENSMUST00000147471	ENSMUSG00000021737	Psmd6	8.65099	-6.05472	2.01408	-3.0062	0.00264539	0.0858337	2.07943
139117	ENSMUST00000204437	ENSMUSG00000001156	Mxd1	8.68925	-6.05717	1.91781	-3.15839	0.00158645	0.0616364	2.07943
68782	ENSMUST00000136410	ENSMUSG00000033808	Tmem87a	8.69191	-6.05729	1.97543	-3.06631	0.00216721	0.0878487	1.65661
21770	ENSMUST00000209276	ENSMUSG00000051007	Gatd1	8.7121	-6.06075	1.71009	-3.54411	0.000393941	0.0233301	2.07943
142352	ENSMUST00000188444	ENSMUSG00000006344	Ggt5	8.72233	-6.06204	1.7729	-3.41928	0.000627878	0.038428	1.65661
40028	ENSMUST00000183887	ENSMUSG00000020532	Acaca	8.71384	-6.06216	1.90662	-3.17953	0.00147515	0.0660023	1.74495
35508	ENSMUST00000129836	ENSMUSG00000046671	Mtfr1l	8.737	-6.06826	1.78963	-3.39079	0.000696912	0.040426	1.6949
53380	ENSMUST00000111240	ENSMUSG00000040174	Alkbh3	8.75481	-6.07035	1.91665	-3.16717	0.00153932	0.0706331	1.65661
48460	ENSMUST00000222827	ENSMUSG00000021067	Sav1	8.7717	-6.07364	2.00151	-3.03452	0.00240916	0.0812979	2.07943
71021	ENSMUST00000159266	ENSMUSG00000089838	Gm2962	8.77835	-6.07555	2.05495	-2.95655	0.00311101	0.0942002	2.07353
41235	ENSMUST00000100473	ENSMUSG00000060012	Kif13b	8.8443	-6.08188	1.93895	-3.13669	0.00170868	0.0823173	1.43515
105409	ENSMUST00000174579	ENSMUSG00000030707	Coro1a	8.83767	-6.0826	1.69906	-3.57997	0.000343629	0.0302098	1.28732
16585	ENSMUST00000134049	ENSMUSG00000037916	Ndufv1	8.86724	-6.09014	1.94203	-3.13596	0.0017129	0.0887413	1.28732
9401	ENSMUST00000151245	ENSMUSG00000022214	Dcaf11	8.89235	-6.09057	1.69833	-3.58622	0.00033551	0.0206545	2.07943
858	ENSMUST00000171249	ENSMUSG00000028100	Nudt17	8.89701	-6.09191	1.72293	-3.53578	0.000406568	0.0314462	1.43515
63311	ENSMUST00000108803	ENSMUSG00000031979	Cog2	8.8895	-6.09234	1.88261	-3.23612	0.00121167	0.0660023	1.43515
22755	ENSMUST00000190052	ENSMUSG00000026159	Agfg1	8.99259	-6.10627	1.71626	-3.55789	0.000373839	0.022351	2.07943
94062	ENSMUST00000027202	ENSMUSG00000026039	Sgo2a	9.02592	-6.11149	1.74124	-3.50984	0.000448374	0.0366522	1.28492
7320	ENSMUST00000154255	ENSMUSG00000036918	Ttc7	9.03598	-6.11447	1.81566	-3.36762	0.00075819	0.0477563	1.43515
41996	ENSMUST00000222095	ENSMUSG00000038732	Mboat1	9.04863	-6.11539	1.80248	-3.39276	0.000691916	0.0483221	1.28492
73769	ENSMUST00000165802	ENSMUSG00000001576	Ergic1	9.14645	-6.13132	1.92932	-3.17798	0.00148307	0.0812558	1.28732
68381	ENSMUST00000153680	ENSMUSG00000006273	Atp6v1b2	9.1415	-6.13158	1.70428	-3.59775	0.000320977	0.0199171	2.07943
70090	ENSMUST00000131121	ENSMUSG00000029524	Sirt4	9.16422	-6.13523	1.76264	-3.4807	0.000500111	0.0392918	1.26519
21130	ENSMUST00000027401	ENSMUSG00000026201	Stk16	9.19289	-6.13909	1.76678	-3.47474	0.000511351	0.036968	1.43515
141750	ENSMUST00000225982	ENSMUSG00000021488	Nsd1	9.23863	-6.14478	1.75359	-3.50412	0.000458126	0.0373305	1.26519
17402	ENSMUST00000126391	ENSMUSG00000018920	Cxcl16	18.1562	-6.14487	1.48758	-4.13078	3.61533e-05	0.00581427	1.12218
50999	ENSMUST00000213015	ENSMUSG00000010936	Vac14	9.25397	-6.14927	1.68541	-3.64852	0.000263757	0.0252511	1.26519
20427	ENSMUST00000151131	ENSMUSG00000026956	Uap1l1	9.26775	-6.15072	1.69138	-3.63651	0.000276358	0.0256954	1.28732
142368	ENSMUST00000230005	ENSMUSG00000052369	Tmem106c	9.31132	-6.15672	1.69612	-3.62988	0.000283555	0.0262586	1.28492
71248	ENSMUST00000217735	ENSMUSG00000035278	Plekhj1	9.35997	-6.16313	1.87757	-3.2825	0.00102891	0.0644558	1.26519
123436	ENSMUST00000138140	ENSMUSG00000034639	Setmar	9.35018	-6.16366	1.91169	-3.2242	0.00126327	0.073755	1.26519
78102	ENSMUST00000141662	ENSMUSG00000024426	Atat1	9.34467	-6.16534	1.78755	-3.44905	0.000562567	0.0422856	1.28492
8543	ENSMUST00000200450	ENSMUSG00000027751	Supt20	9.37469	-6.16646	1.74335	-3.53713	0.000404495	0.0313288	1.43515
12248	ENSMUST00000127773	ENSMUSG00000002319	Ipo4	9.42466	-6.17475	1.71493	-3.60058	0.000317512	0.0285518	1.28732
118846	ENSMUST00000137461	ENSMUSG00000053317	Sec61b	9.44359	-6.17772	1.6968	-3.6408	0.000271796	0.0254971	1.28732
16810	ENSMUST00000165971	ENSMUSG00000019917	2010-09-01	9.4385	-6.17803	1.84866	-3.34189	0.000832094	0.0395913	2.07943
83678	ENSMUST00000126913	ENSMUSG00000021235	Coq6	9.44999	-6.17997	1.79994	-3.43343	0.000596004	0.0439301	1.28732
23514	ENSMUST00000122975	ENSMUSG00000049044	Rapgef4	9.47867	-6.18379	1.76009	-3.51333	0.000442519	0.0334928	1.43515
120920	ENSMUST00000127168	ENSMUSG00000009207	Lnpk	9.55158	-6.19249	1.83274	-3.37881	0.000727997	0.0366522	2.07943
40833	ENSMUST00000131863	ENSMUSG00000000916	Nsun5	9.6087	-6.2029	1.69703	-3.65515	0.000257033	0.0167817	2.07943
98470	ENSMUST00000205017	ENSMUSG00000030276	Ttll3	9.62247	-6.20437	1.71584	-3.61593	0.000299269	0.0273127	1.28492
132645	ENSMUST00000152060	ENSMUSG00000024483	Ankhd1	9.66156	-6.20887	2.00332	-3.0993	0.00193981	0.0707119	2.07943
118160	ENSMUST00000223315	ENSMUSG00000035597	Prpf39	9.64738	-6.21095	1.77095	-3.50713	0.000452976	0.0259584	2.07943
54786	ENSMUST00000233867	ENSMUSG00000060475	Wtap	9.70229	-6.21531	1.78653	-3.47898	0.000503322	0.0391623	1.28732
16571	ENSMUST00000139518	ENSMUSG00000004642	Slbp	9.80031	-6.23165	1.65245	-3.77115	0.000162497	0.0170193	1.28732
64752	ENSMUST00000029171	ENSMUSG00000027642	Rpn2	9.78364	-6.23206	1.98599	-3.13802	0.00170096	0.0882681	1.28732
83557	ENSMUST00000175761	ENSMUSG00000047284	Neurl4	9.81453	-6.23525	1.6982	-3.67168	0.000240963	0.0231565	1.28732
45120	ENSMUST00000110371	ENSMUSG00000018796	Acsl1	9.83588	-6.23787	1.6689	-3.73772	0.000185697	0.0189189	1.28492
73892	ENSMUST00000172336	ENSMUSG00000000743	Chmp1a	9.87187	-6.24237	1.65201	-3.77865	0.00015768	0.0168879	1.26519
65951	ENSMUST00000162192	ENSMUSG00000031985	Gnpat	9.88565	-6.24372	1.65857	-3.76453	0.000166862	0.0175486	1.26519
49761	ENSMUST00000028000	ENSMUSG00000026683	Nuf2	9.88323	-6.24407	1.68517	-3.70531	0.000211135	0.0212287	1.26519
11148	ENSMUST00000186811	ENSMUSG00000026280	Atg4b	9.93699	-6.25256	1.68458	-3.71165	0.000205911	0.0143542	2.07943
25342	ENSMUST00000145961	ENSMUSG00000086184	Gm12764	9.9597	-6.2558	1.76637	-3.54162	0.000397685	0.0309286	1.43515
57099	ENSMUST00000018681	ENSMUSG00000018537	Pcgf2	9.9819	-6.25633	1.9086	-3.27797	0.00104558	0.0644558	1.28492
37829	ENSMUST00000034205	ENSMUSG00000031756	Cenpn	9.98968	-6.25839	1.66762	-3.75289	0.000174806	0.0167091	1.43515
12286	ENSMUST00000144698	ENSMUSG00000075706	Gpx4	10.0254	-6.26614	1.77058	-3.53904	0.000401587	0.0342485	1.26519
54195	ENSMUST00000181283	ENSMUSG00000037926	Ssh2	59.7852	-6.2705	1.48452	-4.22392	2.40088e-05	0.00235039	2.18398
114095	ENSMUST00000188124	ENSMUSG00000053877	Srcap	10.0775	-6.27189	1.75432	-3.57511	0.000350076	0.0213822	2.07943
37108	ENSMUST00000154049	ENSMUSG00000032185	Carm1	10.0728	-6.27258	1.68387	-3.72509	0.000195243	0.0197807	1.28492
43231	ENSMUST00000164936	ENSMUSG00000090659	Zfp493	10.0884	-6.27324	1.65339	-3.79417	0.000148138	0.0162185	1.26519
81299	ENSMUST00000161333	ENSMUSG00000001844	Zdhhc4	10.0946	-6.27666	1.78347	-3.51935	0.000432599	0.0329185	1.43515
70913	ENSMUST00000132669	ENSMUSG00000055897	Ppp4r1l-ps	10.1188	-6.27784	1.71518	-3.66016	0.000252056	0.0167091	2.07943
45550	ENSMUST00000146619	ENSMUSG00000025723	Nmb	10.1602	-6.28379	1.72665	-3.63929	0.000273389	0.025596	1.28732
105610	ENSMUST00000135063	ENSMUSG00000063524	Eno1	10.1549	-6.28391	1.76371	-3.5629	0.000366784	0.0292094	1.43515
57105	ENSMUST00000169807	ENSMUSG00000018537	Pcgf2	10.1622	-6.28499	1.70816	-3.67938	0.000233802	0.0158175	2.07943
66661	ENSMUST00000108981	ENSMUSG00000078878	Gm14305	10.1689	-6.2854	1.89194	-3.3222	0.000893091	0.0534173	1.43515
26881	ENSMUST00000177011	ENSMUSG00000033697	Arhgap39	10.1979	-6.2893	1.66109	-3.78626	0.000152934	0.0151757	1.43515
59548	ENSMUST00000109148	ENSMUSG00000052033	Pfdn4	10.1961	-6.28977	1.78361	-3.52643	0.000421203	0.0350894	1.28492
79776	ENSMUST00000035069	ENSMUSG00000032491	Nradd	10.2228	-6.29502	1.81036	-3.47723	0.000506631	0.0367509	1.43515
116068	ENSMUST00000126171	ENSMUSG00000007613	Tgfbr1	10.2573	-6.2961	1.83204	-3.43666	0.000588932	0.0464408	1.17171
36113	ENSMUST00000112969	ENSMUSG00000055725	Paqr3	10.2944	-6.30242	1.68234	-3.74622	0.000179518	0.0198638	1.17171
48334	ENSMUST00000127042	ENSMUSG00000018697	Aatf	10.3224	-6.30711	1.74356	-3.61737	0.00029761	0.0231902	1.58283
9922	ENSMUST00000173374	ENSMUSG00000092187	Gm20457	10.3731	-6.3119	1.73653	-3.63477	0.000278231	0.0220955	1.58689
79549	ENSMUST00000197248	ENSMUSG00000032489	Kif9	10.3651	-6.31202	1.64565	-3.83558	0.00012527	0.0151987	1.17171
99278	ENSMUST00000077243	ENSMUSG00000031371	Haus7	10.3562	-6.31271	1.95792	-3.22419	0.00126328	0.0635919	1.58283
65422	ENSMUST00000163419	ENSMUSG00000022983	Scaf4	105.192	-6.31385	1.5111	-4.17831	2.93684e-05	0.0160787	0.254748
28981	ENSMUST00000182840	ENSMUSG00000010608	Rbm25	10.3946	-6.31599	1.68338	-3.75197	0.000175453	0.0210319	1.06455
141437	ENSMUST00000205505	ENSMUSG00000053470	Kdm3a	10.4108	-6.31763	1.86157	-3.39372	0.000689511	0.0763359	0.65585
115580	ENSMUST00000040227	ENSMUSG00000038973	Cldnd2	10.4404	-6.32269	1.63874	-3.85827	0.000114194	0.0112137	1.58689
32161	ENSMUST00000209504	ENSMUSG00000031483	Erlin2	10.4585	-6.32507	1.85365	-3.41223	0.000644328	0.0522314	1.06455
117758	ENSMUST00000188656	ENSMUSG00000026594	Ralgps2	10.4715	-6.32908	1.7225	-3.67437	0.00023844	0.0374264	0.65585
37778	ENSMUST00000233371	ENSMUSG00000024081	Cebpz	10.5271	-6.33632	1.76136	-3.59741	0.000321405	0.0458021	0.65585
65024	ENSMUST00000143496	ENSMUSG00000032997	Chpf	10.6183	-6.34788	1.67495	-3.78988	0.000150717	0.0185637	1.06455
101469	ENSMUST00000078947	ENSMUSG00000035299	Mid1	10.6561	-6.35159	1.73147	-3.66832	0.000244154	0.0198841	1.58689
127560	ENSMUST00000182580	ENSMUSG00000098234	Snhg6	10.6671	-6.35453	1.71348	-3.70854	0.000208456	0.0222471	1.17171
3271	ENSMUST00000216721	ENSMUSG00000047036	Zfp445	10.6824	-6.35528	1.75367	-3.62398	0.000290104	0.0226509	1.58689
1944	ENSMUST00000211958	ENSMUSG00000031907	Zfp90	21.1163	-6.36077	1.46021	-4.35605	1.3243e-05	0.00126968	2.49314
17383	ENSMUST00000134263	ENSMUSG00000003438	Timm50	10.7456	-6.3628	1.91227	-3.32736	0.000876728	0.0649808	1.06455
109669	ENSMUST00000052774	ENSMUSG00000047583	Tyw3	10.8172	-6.3759	1.79939	-3.54337	0.000395053	0.0286929	1.58283
62305	ENSMUST00000109060	ENSMUSG00000090093	Gm14399	10.8507	-6.37758	1.68161	-3.79254	0.000149112	0.0184256	1.06455
111750	ENSMUST00000221308	ENSMUSG00000021178	Psmc1	10.8803	-6.38151	1.75238	-3.64162	0.000270926	0.0291278	1.06455
15332	ENSMUST00000081503	ENSMUSG00000031860	Pbx4	10.8992	-6.38387	1.66296	-3.83887	0.000123603	0.0161658	1.06455
59023	ENSMUST00000097299	ENSMUSG00000044279	Crb3	10.8841	-6.38479	1.74027	-3.66885	0.00024364	0.0198739	1.58689
126683	ENSMUST00000219488	ENSMUSG00000066637	Ttc32	10.939	-6.39172	1.68558	-3.792	0.000149437	0.0171387	1.17171
51893	ENSMUST00000109727	ENSMUSG00000021144	Mta1	11.0025	-6.39844	1.62565	-3.93592	8.28785e-05	0.0118806	1.06455
24855	ENSMUST00000122091	ENSMUSG00000032400	Zwilch	11.0185	-6.39988	1.88869	-3.38852	0.000702713	0.055487	1.06455
140519	ENSMUST00000014683	ENSMUSG00000030173	Klra5	11.0083	-6.40014	1.63762	-3.90819	9.29909e-05	0.0120656	1.17171
25902	ENSMUST00000036320	ENSMUSG00000034175	Rhbdd3	11.0608	-6.40534	1.66148	-3.8552	0.000115637	0.0221508	0.65585
125425	ENSMUST00000137695	ENSMUSG00000032615	Nt5m	11.0999	-6.41357	1.80288	-3.55741	0.000374527	0.0367377	1.06455
110221	ENSMUST00000149602	ENSMUSG00000055923	Aasdh	11.1303	-6.41381	1.68893	-3.79757	0.000146121	0.018174	1.06455
123576	ENSMUST00000222022	ENSMUSG00000021241	Isca2	11.1081	-6.41401	1.69154	-3.79183	0.000149544	0.0269338	0.65585
136550	ENSMUST00000140086	ENSMUSG00000027091	Zc3h15	21.9294	-6.4141	1.8973	-3.38064	0.000723169	0.0320224	2.49314
51357	ENSMUST00000175876	ENSMUSG00000023021	Cers5	11.1226	-6.41417	1.64389	-3.90182	9.54721e-05	0.00967288	1.58689
81974	ENSMUST00000171070	ENSMUSG00000022106	Rcbtb2	11.1797	-6.4204	1.667	-3.85148	0.000117408	0.022351	0.65585
140177	ENSMUST00000125466	ENSMUSG00000031557	Plekha2	11.1955	-6.42564	1.71694	-3.74249	0.000182208	0.030966	0.65585
136692	ENSMUST00000144488	ENSMUSG00000029534	St7	11.2197	-6.42664	1.7212	-3.73382	0.000188599	0.0222206	1.06455
72293	ENSMUST00000159871	ENSMUSG00000031782	Coq9	11.2654	-6.43068	1.84757	-3.48062	0.000500262	0.0340601	1.58689
122227	ENSMUST00000152500	ENSMUSG00000059851	Kmt5c	11.2601	-6.43305	1.65781	-3.88045	0.000104262	0.0131818	1.17171
80493	ENSMUST00000102478	ENSMUSG00000017390	Aldoc	11.3001	-6.43528	1.81216	-3.55117	0.000383521	0.0350835	1.17171
100978	ENSMUST00000127263	ENSMUSG00000087259	2610035D17Rik	11.3137	-6.43879	1.64169	-3.92204	8.78027e-05	0.0124458	1.06455
28970	ENSMUST00000182036	ENSMUSG00000010608	Rbm25	11.3697	-6.44708	1.77335	-3.63554	0.000277402	0.0276032	1.17171
91647	ENSMUST00000055372	ENSMUSG00000040720	Virma	11.3971	-6.45118	1.68702	-3.82402	0.000131296	0.0167817	1.06455
2557	ENSMUST00000107431	ENSMUSG00000030610	Det1	11.4471	-6.45663	1.6476	-3.91882	8.89851e-05	0.01259	1.06455
53902	ENSMUST00000216850	ENSMUSG00000023277	Twf2	11.4653	-6.45728	1.70077	-3.79669	0.000146644	0.0136497	1.58283
123047	ENSMUST00000107691	ENSMUSG00000027993	Trim2	11.4971	-6.46326	1.71362	-3.77169	0.000162144	0.0285782	0.65585
99735	ENSMUST00000232338	ENSMUSG00000041215	Yeats2	11.6025	-6.47528	1.88308	-3.43866	0.000584606	0.046302	1.17171
140737	ENSMUST00000118879	ENSMUSG00000083120	Gm15854	11.6093	-6.47585	1.61829	-4.00166	6.29006e-05	0.00686602	1.58283
98276	ENSMUST00000132846	ENSMUSG00000071866	Ppia	11.642	-6.4784	1.73886	-3.72567	0.000194798	0.0167623	1.58689
108092	ENSMUST00000092673	ENSMUSG00000019970	Sgk1	11.6464	-6.47884	1.94781	-3.32622	0.000880328	0.0495783	1.58283
129096	ENSMUST00000161409	ENSMUSG00000022635	Zcrb1	11.6675	-6.48238	1.63504	-3.96466	7.35004e-05	0.0157933	0.65585
50837	ENSMUST00000131726	ENSMUSG00000029545	Acads	11.6798	-6.48363	1.89296	-3.42512	0.000614518	0.0709582	0.65585
80548	ENSMUST00000227756	ENSMUSG00000022637	Cblb	23.0312	-6.48635	2.17943	-2.97617	0.00291876	0.0904927	2.10587
14135	ENSMUST00000141205	ENSMUSG00000031921	Terf2	11.7623	-6.49348	1.76831	-3.67214	0.00024053	0.0250139	1.17171
49222	ENSMUST00000231684	ENSMUSG00000022761	Lztr1	11.8176	-6.50276	2.06037	-3.15612	0.00159884	0.0942002	1.06455
138181	ENSMUST00000144622	ENSMUSG00000064065	Ipcef1	11.8343	-6.50362	1.62806	-3.99471	6.47739e-05	0.00972483	1.06455
81665	ENSMUST00000031731	ENSMUSG00000029718	Pcolce	11.8236	-6.50426	1.90374	-3.41657	0.000634153	0.0519447	1.06455
113908	ENSMUST00000071728	ENSMUSG00000029822	Osbpl3	11.9464	-6.51725	2.00517	-3.25022	0.00115317	0.0382115	3.06445
126991	ENSMUST00000108630	ENSMUSG00000035585	Tsen34	11.9696	-6.51828	1.83166	-3.55868	0.000372726	0.0250899	1.80748
21917	ENSMUST00000144706	ENSMUSG00000025792	Slc25a10	11.9786	-6.52076	1.88578	-3.45785	0.000544507	0.0496256	0.975969
11086	ENSMUST00000118835	ENSMUSG00000045636	Mtus1	12.0644	-6.53185	1.8576	-3.51628	0.000437644	0.0429001	0.975969
63224	ENSMUST00000200293	ENSMUSG00000043323	Fbrsl1	12.0782	-6.53269	2.21968	-2.94308	0.0032496	0.0768586	3.06445
13045	ENSMUST00000105675	ENSMUSG00000028964	Park7	12.1326	-6.53913	1.71442	-3.8142	0.000136624	0.0184256	0.975969
54808	ENSMUST00000138408	ENSMUSG00000089917	Uckl1	12.1422	-6.54025	2.06382	-3.169	0.00152965	0.0660023	1.80748
64706	ENSMUST00000228986	ENSMUSG00000061740	Cyp2d22	12.2174	-6.54862	1.64585	-3.97886	6.92453e-05	0.00430829	3.06445
114246	ENSMUST00000220952	ENSMUSG00000021240	Abcd4	12.2283	-6.55116	1.63482	-4.00726	6.14277e-05	0.00389385	3.06445
82643	ENSMUST00000216628	ENSMUSG00000025794	Rpl14	12.2665	-6.55359	1.97543	-3.31755	0.000908108	0.0464408	1.80748
98654	ENSMUST00000030290	ENSMUSG00000061859	Patj	12.2539	-6.55392	1.64953	-3.97321	7.09097e-05	0.0105215	1.06455
100867	ENSMUST00000204317	ENSMUSG00000098715	Gm28053	12.3007	-6.55908	1.87848	-3.4917	0.000479956	0.043029	1.06455
98052	ENSMUST00000225834	ENSMUSG00000039599	Fam149b	12.4188	-6.57325	1.66176	-3.95559	7.63459e-05	0.0111972	1.06455
11194	ENSMUST00000170617	ENSMUSG00000024050	Wiz	12.436	-6.57584	1.77295	-3.70899	0.000208092	0.025596	0.975969
7879	ENSMUST00000230544	ENSMUSG00000033762	Recql4	12.5126	-6.5853	1.70317	-3.8665	0.000110409	0.0158872	0.975969
126519	ENSMUST00000145857	ENSMUSG00000018999	Slc35b4	12.5844	-6.5926	1.72408	-3.82384	0.000131391	0.0197807	0.862572
123615	ENSMUST00000222146	ENSMUSG00000021012	Zc3h14	12.645	-6.59971	1.75462	-3.76134	0.000169007	0.021891	0.975969
18883	ENSMUST00000182902	ENSMUSG00000030314	Atg7	12.6531	-6.59988	1.85456	-3.55873	0.000372654	0.0366522	1.06455
110691	ENSMUST00000227816	ENSMUSG00000026781	Acbd5	12.6415	-6.60117	1.80024	-3.66683	0.000245574	0.0121603	3.06445
109366	ENSMUST00000095319	ENSMUSG00000068250	Amn1	12.7049	-6.6066	1.59534	-4.14118	3.45526e-05	0.00690629	0.862572
98927	ENSMUST00000050171	ENSMUSG00000021918	Nek4	12.7735	-6.61254	1.73304	-3.81558	0.000135865	0.0202595	0.862572
125273	ENSMUST00000021843	ENSMUSG00000046949	Nqo2	12.7817	-6.61312	2.09294	-3.15973	0.00157916	0.0674921	1.80748
63045	ENSMUST00000163193	ENSMUSG00000040820	Hlcs	12.8151	-6.61748	1.78347	-3.71045	0.000206894	0.0106436	3.06445
64002	ENSMUST00000160226	ENSMUSG00000027860	Vangl1	12.9027	-6.62764	1.76685	-3.75111	0.000176054	0.0223848	0.975969
22754	ENSMUST00000113444	ENSMUSG00000026159	Agfg1	12.9569	-6.6341	1.73859	-3.8158	0.000135742	0.0171387	1.06455
77699	ENSMUST00000160021	ENSMUSG00000021578	Ccdc127	12.9642	-6.63655	1.85427	-3.57907	0.000344814	0.0367509	0.975969
105307	ENSMUST00000123591	ENSMUSG00000030759	Far1	12.994	-6.63709	1.71798	-3.86331	0.00011186	0.0160127	0.975969
106381	ENSMUST00000130888	ENSMUSG00000038930	Rccd1	13.0291	-6.6435	1.67674	-3.96216	7.42743e-05	0.00706971	1.80748
112942	ENSMUST00000225066	ENSMUSG00000021484	Lman2	13.0767	-6.64968	1.88971	-3.51888	0.000433369	0.0401306	1.06455
59847	ENSMUST00000075301	ENSMUSG00000026950	Neb	13.1421	-6.65394	2.0784	-3.20148	0.00136726	0.0428331	3.06445
67155	ENSMUST00000159582	ENSMUSG00000052477	C130026I21Rik	13.129	-6.6541	1.68678	-3.94484	7.98518e-05	0.00487642	3.06445
73804	ENSMUST00000181402	ENSMUSG00000031819	Emc8	13.1881	-6.6604	1.59067	-4.18717	2.82452e-05	0.00314213	1.80748
100311	ENSMUST00000127818	ENSMUSG00000020463	Ppp4r3b	13.2065	-6.66232	1.58728	-4.19732	2.70092e-05	0.00194603	3.06445
107247	ENSMUST00000136972	ENSMUSG00000026927	Entr1	13.2357	-6.66521	1.69679	-3.92814	8.56049e-05	0.0143606	0.862572
67916	ENSMUST00000139350	ENSMUSG00000064061	Dzip3	13.2361	-6.66539	1.61417	-4.1293	3.63874e-05	0.00651109	0.975969
43443	ENSMUST00000153679	ENSMUSG00000007891	Ctsd	13.2801	-6.66858	1.90173	-3.50658	0.000453897	0.028782	1.80748
29263	ENSMUST00000134804	ENSMUSG00000014606	Slc25a11	13.3028	-6.6715	2.11492	-3.15449	0.00160778	0.0477563	3.06445
126059	ENSMUST00000151708	ENSMUSG00000026385	Dbi	13.3386	-6.67586	1.7058	-3.91363	9.09181e-05	0.00842149	1.80748
140507	ENSMUST00000107807	ENSMUSG00000078713	Tomm5	13.3355	-6.67659	1.8	-3.70921	0.000207909	0.025596	0.975969
77997	ENSMUST00000059740	ENSMUSG00000050705	2310061I04Rik	13.3886	-6.68152	1.58822	-4.20691	2.58887e-05	0.00457218	1.06455
63352	ENSMUST00000225489	ENSMUSG00000071181	3830408C21Rik	13.4043	-6.68176	1.76549	-3.78464	0.000153931	0.00842149	3.06445
101056	ENSMUST00000131476	ENSMUSG00000039515	Ptpa	13.4314	-6.68477	1.72905	-3.86616	0.000110563	0.00635558	3.06445
108184	ENSMUST00000093883	ENSMUSG00000027122	Arl14ep	13.4107	-6.68602	1.91064	-3.49936	0.000466377	0.0197807	3.06445
109327	ENSMUST00000069503	ENSMUSG00000020513	Tubd1	26.4359	-6.68715	1.43821	-4.64965	3.32503e-06	0.000455317	2.10587
44348	ENSMUST00000230466	ENSMUSG00000022515	Anks3	13.5728	-6.7015	1.64264	-4.0797	4.50929e-05	0.00299591	3.06445
16042	ENSMUST00000106348	ENSMUSG00000030695	Aldoa	13.5749	-6.70331	1.94146	-3.45272	0.000554958	0.0334404	1.80748
24845	ENSMUST00000209707	ENSMUSG00000013878	Rnf170	13.6814	-6.71125	1.96106	-3.42226	0.000621025	0.0363204	1.80748
44289	ENSMUST00000109769	ENSMUSG00000033102	Cdc14b	13.7161	-6.7155	1.88172	-3.56882	0.000358596	0.0162185	3.06445
20690	ENSMUST00000162659	ENSMUSG00000062743	Zfp677	26.9739	-6.71593	2.05666	-3.26546	0.00109288	0.0477563	2.06967
126450	ENSMUST00000038069	ENSMUSG00000054169	Ceacam10	13.7318	-6.71786	1.79655	-3.73931	0.000184525	0.0146417	1.80748
38505	ENSMUST00000181998	ENSMUSG00000045659	Plekha7	13.7844	-6.72237	1.7013	-3.95132	7.77212e-05	0.0108975	1.12218
140098	ENSMUST00000177462	ENSMUSG00000030788	Rnf141	13.7857	-6.72245	1.85347	-3.62696	0.000286778	0.038428	0.755902
46879	ENSMUST00000140244	ENSMUSG00000059183	Mtfmt	13.8102	-6.72546	1.88442	-3.56897	0.000358384	0.0473826	0.69268
62555	ENSMUST00000109058	ENSMUSG00000078903	Gm14391	13.8431	-6.73164	1.78793	-3.76505	0.000166519	0.0279082	0.69268
111950	ENSMUST00000128090	ENSMUSG00000003762	Coq8b	13.8644	-6.73432	1.80588	-3.7291	0.000192162	0.021715	1.12218
78740	ENSMUST00000118576	ENSMUSG00000041609	Bicdl1	13.8682	-6.73473	1.80419	-3.73283	0.000189338	0.0306354	0.69268
23303	ENSMUST00000230266	ENSMUSG00000022610	Mapk12	13.8918	-6.73691	1.93606	-3.47969	0.000501989	0.0548069	0.773116
137140	ENSMUST00000171381	ENSMUSG00000041642	Kif21b	13.9611	-6.74185	1.67138	-4.0337	5.49043e-05	0.00314213	3.51961
9633	ENSMUST00000208429	ENSMUSG00000039116	Adgrg6	14.084	-6.7563	1.65857	-4.07358	4.62965e-05	0.00275422	3.51961
29898	ENSMUST00000126319	ENSMUSG00000040688	Tbl3	14.1456	-6.76099	1.59798	-4.23097	2.3269e-05	0.00548063	0.773116
14884	ENSMUST00000135646	ENSMUSG00000015341	Golga7	14.2561	-6.77379	1.63174	-4.15127	3.30628e-05	0.00540963	1.12218
114958	ENSMUST00000169911	ENSMUSG00000078765	U2af1l4	14.2874	-6.77741	1.83037	-3.70274	0.000213281	0.0334904	0.69268
126935	ENSMUST00000027866	ENSMUSG00000026577	Blzf1	14.3078	-6.7777	2.03699	-3.32731	0.000876893	0.0286929	3.51961
41740	ENSMUST00000196600	ENSMUSG00000029084	Cd38	14.33	-6.77895	1.64525	-4.12033	3.78338e-05	0.00894363	0.69268
79951	ENSMUST00000176321	ENSMUSG00000062082	Cd200r4	14.3283	-6.7794	1.74877	-3.87667	0.000105894	0.00548063	3.51961
31156	ENSMUST00000153888	ENSMUSG00000024985	Tcf7l2	14.3272	-6.78036	1.91446	-3.54166	0.000397621	0.0477563	0.755902
57465	ENSMUST00000068664	ENSMUSG00000032340	Neo1	14.3322	-6.78046	1.95822	-3.46256	0.000535064	0.0621992	0.69268
53787	ENSMUST00000007005	ENSMUSG00000023832	Acat2	14.3674	-6.78258	1.60755	-4.2192	2.45171e-05	0.00584047	0.755902
69563	ENSMUST00000035211	ENSMUSG00000032591	Mst1	14.4932	-6.79577	1.57527	-4.31404	1.60296e-05	0.00292593	1.12218
109172	ENSMUST00000193793	ENSMUSG00000026070	Il18r1	14.5172	-6.79716	2.01384	-3.37523	0.000737552	0.0553619	1.12218
8101	ENSMUST00000163902	ENSMUSG00000024659	Anxa1	14.5119	-6.79718	1.83756	-3.69903	0.000216424	0.0236786	1.12218
94223	ENSMUST00000079130	ENSMUSG00000063445	Nmral1	14.5267	-6.7983	1.68886	-4.02539	5.68817e-05	0.00843558	1.12218
84400	ENSMUST00000156486	ENSMUSG00000030265	Kras	14.5933	-6.80725	2.01701	-3.37492	0.000738362	0.0720572	0.773116
70098	ENSMUST00000166258	ENSMUSG00000000915	Hip1r	14.6217	-6.81036	1.76637	-3.85556	0.000115464	0.0147308	1.12218
11431	ENSMUST00000155391	ENSMUSG00000028689	Ccdc163	14.655	-6.81202	1.57659	-4.32072	1.55519e-05	0.00396941	0.755902
139856	ENSMUST00000201032	ENSMUSG00000106734	Gm20559	14.6527	-6.81218	1.73532	-3.9256	8.65132e-05	0.00461064	3.51961
35255	ENSMUST00000042194	ENSMUSG00000038260	Trpm4	14.6601	-6.81285	1.80753	-3.76915	0.000163806	0.0276032	0.69268
96489	ENSMUST00000176408	ENSMUSG00000008496	Pou2f2	14.6622	-6.81357	1.67695	-4.06307	4.84311e-05	0.0109799	0.69268
80887	ENSMUST00000032591	ENSMUSG00000029587	Zfp12	14.687	-6.8147	1.60892	-4.23559	2.27956e-05	0.00149098	3.51961
29740	ENSMUST00000231436	ENSMUSG00000005899	Smpd4	14.7272	-6.82104	1.70672	-3.99659	6.42612e-05	0.00929912	1.12218
41515	ENSMUST00000152551	ENSMUSG00000027637	Rab5if	14.8327	-6.83031	1.89115	-3.61173	0.000304163	0.0305048	1.12218
118054	ENSMUST00000135662	ENSMUSG00000025995	Wdr75	14.8649	-6.8318	1.70983	-3.99561	6.45274e-05	0.0128098	0.755902
31535	ENSMUST00000177258	ENSMUSG00000053178	Mterf1b	14.8957	-6.83581	1.56607	-4.36496	1.27148e-05	0.00358415	0.69268
93822	ENSMUST00000170711	ENSMUSG00000025764	Jade1	14.996	-6.84459	1.75969	-3.88966	0.000100384	0.0176123	0.755902
134482	ENSMUST00000142010	ENSMUSG00000014504	Srp19	14.9833	-6.84467	1.58608	-4.31545	1.59279e-05	0.00291915	1.12218
47195	ENSMUST00000021372	ENSMUSG00000054894	Dmac2l	15.0351	-6.84768	1.67119	-4.0975	4.17639e-05	0.00651109	1.12218
97322	ENSMUST00000115742	ENSMUSG00000039556	Ppp1r3f	15.0493	-6.84958	1.60242	-4.27451	1.91555e-05	0.00336546	1.12218
138617	ENSMUST00000143696	ENSMUSG00000031389	Arhgap4	15.051	-6.85033	1.70718	-4.01265	6.00398e-05	0.0118806	0.773116
72145	ENSMUST00000127423	ENSMUSG00000024012	Mtch1	15.089	-6.85272	1.96181	-3.49307	0.000477504	0.0572336	0.69268
110141	ENSMUST00000015893	ENSMUSG00000015749	Anp32e	15.1525	-6.85926	1.9774	-3.46882	0.000522741	0.0611251	0.69268
117084	ENSMUST00000027874	ENSMUSG00000026582	Sele	15.16	-6.86072	1.61227	-4.2553	2.08765e-05	0.00139721	3.51961
19847	ENSMUST00000126195	ENSMUSG00000035086	Becn1	15.1668	-6.86151	2.04965	-3.34765	0.000815	0.059597	1.12218
36436	ENSMUST00000214217	ENSMUSG00000032178	Ilf3	15.2172	-6.86575	1.75373	-3.91494	9.04264e-05	0.0162185	0.773116
138582	ENSMUST00000088287	ENSMUSG00000004768	Rab23	15.282	-6.8744	1.69019	-4.06723	4.75756e-05	0.00981595	0.773116
97046	ENSMUST00000171686	ENSMUSG00000021418	Rpp40	15.3292	-6.87783	1.61781	-4.25132	2.12518e-05	0.00521322	0.755902
47879	ENSMUST00000097897	ENSMUSG00000028649	Macf1	15.3748	-6.88033	1.90578	-3.61025	0.000305903	0.0425007	0.69268
100526	ENSMUST00000028137	ENSMUSG00000026798	Coq4	15.4078	-6.88529	1.5769	-4.36634	1.26345e-05	0.00357012	0.69268
52393	ENSMUST00000113898	ENSMUSG00000079508	Apoo	15.4261	-6.8858	1.56391	-4.40295	1.06788e-05	0.00291287	0.755902
70026	ENSMUST00000151705	ENSMUSG00000027540	Ptpn1	15.4534	-6.88743	1.77767	-3.8744	0.000106886	0.0182756	0.773116
120538	ENSMUST00000221559	ENSMUSG00000021079	Timm9	15.6819	-6.90986	1.59747	-4.32549	1.52196e-05	0.00389385	0.755902
113841	ENSMUST00000128427	ENSMUSG00000033961	Zfp446	15.6664	-6.91008	1.8265	-3.78323	0.000154806	0.0265149	0.69268
133882	ENSMUST00000102682	ENSMUSG00000000538	Tom1l2	15.6752	-6.91101	1.85437	-3.72687	0.000193874	0.028782	0.773116
95870	ENSMUST00000107424	ENSMUSG00000059810	Rgs3	15.6974	-6.91294	1.87798	-3.68106	0.00023227	0.0328982	0.773116
130746	ENSMUST00000071096	ENSMUSG00000028332	Hemgn	125.245	-6.91478	1.41988	-4.86998	1.11612e-06	0.00106935	0.254748
91368	ENSMUST00000112184	ENSMUSG00000006527	Sfmbt1	15.7471	-6.9153	2.09346	-3.30329	0.000955586	0.0663143	1.12218
137640	ENSMUST00000225971	ENSMUSG00000033111	3830406C13Rik	15.8248	-6.92235	1.69537	-4.08309	4.44413e-05	0.00685701	1.12218
78525	ENSMUST00000171244	ENSMUSG00000001285	Myg1	15.8483	-6.92632	1.62847	-4.25328	2.10664e-05	0.00140177	3.51961
25830	ENSMUST00000177230	ENSMUSG00000030067	Foxp1	15.9317	-6.93331	1.57632	-4.39841	1.09046e-05	0.000812482	3.51961
73096	ENSMUST00000195209	ENSMUSG00000026516	Nvl	15.9695	-6.93666	1.69338	-4.09633	4.19752e-05	0.0097127	0.69268
97186	ENSMUST00000210780	ENSMUSG00000020102	Slc16a7	16.0017	-6.93785	1.69923	-4.08294	4.44693e-05	0.00949616	0.755902
130076	ENSMUST00000107193	ENSMUSG00000052572	Dlg2	16.0849	-6.94604	1.57876	-4.39968	1.08413e-05	0.00289872	0.773116
42513	ENSMUST00000110856	ENSMUSG00000026623	Lpgat1	16.1425	-6.95226	1.72141	-4.0387	5.37476e-05	0.0111445	0.755902
24624	ENSMUST00000162071	ENSMUSG00000071657	Bscl2	16.1892	-6.95662	2.15873	-3.22255	0.00127053	0.0808322	1.12218
144066	ENSMUST00000180903	ENSMUSG00000097721	Rps6kb2	16.2731	-6.96196	1.96577	-3.5416	0.000397711	0.0162792	3.37827
133238	ENSMUST00000137431	ENSMUSG00000024830	Rps6kb2	16.2731	-6.96196	1.96577	-3.5416	0.000397711	0.0477563	0.755902
8510	ENSMUST00000121111	ENSMUSG00000028641	P3h1	16.3371	-6.96785	1.82685	-3.81414	0.000136656	0.0167091	1.12218
119630	ENSMUST00000141750	ENSMUSG00000027184	Caprin1	16.4054	-6.97374	1.94111	-3.59266	0.000327323	0.0804492	0.291249
28735	ENSMUST00000206575	ENSMUSG00000075701	Selenos	16.4157	-6.97496	1.62508	-4.29208	1.77007e-05	0.00315594	1.12218
76552	ENSMUST00000135824	ENSMUSG00000024191	Bnip1	16.4749	-6.98017	1.69572	-4.11635	3.84917e-05	0.0175562	0.291249
67265	ENSMUST00000113407	ENSMUSG00000079457	Gm7609	16.512	-6.98467	1.71776	-4.06615	4.77966e-05	0.00729675	1.12218
75064	ENSMUST00000119213	ENSMUSG00000049624	Slc17a5	16.5527	-6.98905	1.59897	-4.37098	1.23692e-05	0.0032579	0.755902
67744	ENSMUST00000050997	ENSMUSG00000043190	Rfesd	16.5629	-6.98978	1.5757	-4.43598	9.16537e-06	0.00571752	0.291249
109435	ENSMUST00000015846	ENSMUSG00000015702	Anxa9	16.5774	-6.99144	1.66624	-4.19593	2.7175e-05	0.00634671	0.755902
133368	ENSMUST00000115109	ENSMUSG00000028995	Fam126a	16.5976	-6.99209	1.61592	-4.32701	1.5115e-05	0.008452	0.296343
113415	ENSMUST00000130421	ENSMUSG00000006392	Med8	16.6952	-6.99971	1.56409	-4.47527	7.6314e-06	0.00489223	0.291249
46831	ENSMUST00000180384	ENSMUSG00000032021	Crtam	16.7586	-7.00518	1.61532	-4.33673	1.4462e-05	0.00271244	1.12218
107422	ENSMUST00000137137	ENSMUSG00000002395	Use1	16.804	-7.00937	1.81428	-3.86344	0.000111802	0.0143907	1.12218
43938	ENSMUST00000133777	ENSMUSG00000047250	Ptgs1	16.8229	-7.01088	1.62175	-4.32303	1.53903e-05	0.00870308	0.291249
66180	ENSMUST00000161639	ENSMUSG00000021666	Gfm2	16.8464	-7.0119	1.90663	-3.67764	0.000235403	0.0253706	1.12218
125398	ENSMUST00000132147	ENSMUSG00000004394	Tmed4	16.8458	-7.01219	1.63148	-4.29804	1.72314e-05	0.00953112	0.291249
18776	ENSMUST00000178727	ENSMUSG00000096370	Gm21992	16.8448	-7.01224	1.7822	-3.93461	8.33319e-05	0.0156173	0.755902
103361	ENSMUST00000204645	ENSMUSG00000030029	Lrig1	33.1095	-7.01801	2.53719	-2.76605	0.00567394	0.0812979	4.88375
114445	ENSMUST00000144247	ENSMUSG00000037486	Asxl2	16.9777	-7.02303	1.68216	-4.175	2.97982e-05	0.00684014	0.755902
5820	ENSMUST00000139303	ENSMUSG00000062234	Gak	16.9893	-7.02424	1.73924	-4.03868	5.37538e-05	0.00808653	1.12218
47788	ENSMUST00000086325	ENSMUSG00000040097	Flywch1	17.007	-7.02667	1.61075	-4.36236	1.28668e-05	0.000946705	3.37827
59120	ENSMUST00000159645	ENSMUSG00000040325	Dcaf1	17.0355	-7.02959	1.53954	-4.56602	4.9708e-06	0.00107789	1.12218
141997	ENSMUST00000162461	ENSMUSG00000030166	Rad52	17.0786	-7.03468	2.14844	-3.27431	0.00105919	0.0339198	3.37827
6137	ENSMUST00000229391	ENSMUSG00000116383	Apol10c-ps	17.1472	-7.03801	1.57118	-4.47945	7.48353e-06	0.000604383	3.37827
45615	ENSMUST00000022104	ENSMUSG00000021611	Tert	17.1499	-7.03804	1.58689	-4.4351	9.20274e-06	0.00572799	0.291249
2321	ENSMUST00000220376	ENSMUSG00000038594	Cep85l	17.2701	-7.04901	1.56618	-4.50076	6.77116e-06	0.00441893	0.291249
120249	ENSMUST00000125180	ENSMUSG00000028455	Stoml2	17.2725	-7.0502	1.70148	-4.14358	3.41924e-05	0.00768427	0.755902
15090	ENSMUST00000112706	ENSMUSG00000026315	Serpinb8	17.3512	-7.0565	1.89348	-3.72673	0.000193981	0.0292882	0.755902
78841	ENSMUST00000066037	ENSMUSG00000022641	Bbx	17.3453	-7.05687	1.78064	-3.96312	7.3978e-05	0.0286929	0.296343
9823	ENSMUST00000164916	ENSMUSG00000075229	Ccdc58	17.392	-7.0595	1.71102	-4.1259	3.6928e-05	0.00589945	1.12218
67656	ENSMUST00000110721	ENSMUSG00000079110	Capn3	17.4591	-7.06431	1.61025	-4.38707	1.14885e-05	0.000874816	3.37827
6042	ENSMUST00000109390	ENSMUSG00000020289	Nprl3	17.5292	-7.07059	1.60906	-4.39422	1.11169e-05	0.0065372	0.296343
127794	ENSMUST00000132678	ENSMUSG00000015247	Nipsnap3b	17.5462	-7.07317	1.60139	-4.41688	1.00135e-05	0.00600459	0.296343
100755	ENSMUST00000229248	ENSMUSG00000018008	Cyth4	17.5723	-7.07526	1.59929	-4.42401	9.68851e-06	0.00191672	1.12218
128182	ENSMUST00000106154	ENSMUSG00000025144	Cenpx	17.7576	-7.09096	1.70673	-4.15471	3.25696e-05	0.0157933	0.291249
107027	ENSMUST00000126562	ENSMUSG00000006333	Rps9	17.834	-7.09495	1.54597	-4.58931	4.44703e-06	0.00039216	3.37827
119186	ENSMUST00000231743	ENSMUSG00000041831	Sytl3	17.899	-7.10242	2.05879	-3.4498	0.000560995	0.0604404	0.755902
81556	ENSMUST00000047970	ENSMUSG00000032842	Abcc10	35.1317	-7.10386	2.55171	-2.78396	0.00537	0.0822174	4.54131
99243	ENSMUST00000124314	ENSMUSG00000025499	Hras	17.9685	-7.10506	1.97502	-3.59747	0.000321331	0.0317417	1.12218
53929	ENSMUST00000204819	ENSMUSG00000030361	Klrb1a	17.969	-7.10549	1.71873	-4.13415	3.56277e-05	0.00574254	1.12218
34225	ENSMUST00000202478	ENSMUSG00000005378	Bud23	17.9658	-7.10577	1.58699	-4.47751	7.55196e-06	0.000607863	3.37827
NA.2	NA	NA	NA	18.0728	-7.11557	1.82812	-3.89228	9.93053e-05	0.036211	0.291249
95219	ENSMUST00000148895	ENSMUSG00000017428	Psmd11	18.087	-7.11571	1.53505	-4.63549	3.56088e-06	0.000829448	1.12218
48669	ENSMUST00000114059	ENSMUSG00000016382	Pls3	18.2132	-7.12615	1.70315	-4.18411	2.86287e-05	0.0143001	0.291249
91244	ENSMUST00000044382	ENSMUSG00000035062	Zc4h2	18.3132	-7.13321	1.57831	-4.51953	6.19771e-06	0.000514394	3.37827
54393	ENSMUST00000141118	ENSMUSG00000032786	Alas1	18.3049	-7.13419	1.69492	-4.20917	2.56311e-05	0.0128597	0.296343
83400	ENSMUST00000138746	ENSMUSG00000038644	Pold1	18.4364	-7.14415	1.62592	-4.3939	1.11335e-05	0.00214958	1.12218
138823	ENSMUST00000046748	ENSMUSG00000037661	Gpr160	18.5184	-7.15102	1.65202	-4.32866	1.50022e-05	0.00843558	0.296343
98889	ENSMUST00000179852	ENSMUSG00000021368	Tbc1d7	18.5655	-7.15387	1.61949	-4.41737	9.99113e-06	0.00276041	0.755902
134881	ENSMUST00000199344	ENSMUSG00000028121	Bcar3	18.6126	-7.15828	1.7001	-4.21051	2.548e-05	0.012854	0.296343
40750	ENSMUST00000102858	ENSMUSG00000040907	Atp1a3	18.7353	-7.16833	1.77801	-4.03165	5.53864e-05	0.0233835	0.291249
53013	ENSMUST00000153485	ENSMUSG00000020868	Xylt2	18.7586	-7.16937	1.97713	-3.62615	0.000287681	0.0385008	0.755902
11428	ENSMUST00000126197	ENSMUSG00000028689	Ccdc163	18.8447	-7.17511	1.5577	-4.60621	4.1007e-06	0.000920272	1.12218
132007	ENSMUST00000145884	ENSMUSG00000026930	Gpsm1	18.8644	-7.17514	1.84202	-3.89525	9.80972e-05	0.00535987	3.37827
104706	ENSMUST00000127079	ENSMUSG00000028833	Ncdn	18.9378	-7.1838	1.78464	-4.02535	5.68918e-05	0.00843558	1.12218
59846	ENSMUST00000028320	ENSMUSG00000026950	Neb	19.0186	-7.18888	1.80347	-3.98613	6.71586e-05	0.0268085	0.296343
3385	ENSMUST00000213645	ENSMUSG00000035164	Zc3h12c	19.0301	-7.19021	1.58534	-4.53542	5.74881e-06	0.00172142	0.755902
134529	ENSMUST00000161266	ENSMUSG00000022234	Cct5	19.0541	-7.19216	1.6235	-4.43003	9.42185e-06	0.000974828	2.3805
123611	ENSMUST00000221576	ENSMUSG00000021012	Zc3h14	19.1498	-7.19742	1.66564	-4.32112	1.55239e-05	0.00141764	2.55717
3788	ENSMUST00000161515	ENSMUSG00000003135	Cnot11	19.4462	-7.21947	1.81857	-3.96985	7.19174e-05	0.00524493	2.53675
107420	ENSMUST00000136368	ENSMUSG00000002395	Use1	19.6182	-7.23274	1.52109	-4.75498	1.98463e-06	0.000248574	2.55717
47087	ENSMUST00000126404	ENSMUSG00000071337	Tia1	19.6223	-7.23319	1.62365	-4.45489	8.39362e-06	0.000853885	2.53675
55989	ENSMUST00000171678	ENSMUSG00000042210	Abhd14a	19.6962	-7.24002	1.65583	-4.37245	1.22861e-05	0.00114133	2.61166
38406	ENSMUST00000188204	ENSMUSG00000026107	Nabp1	19.7393	-7.24079	1.63221	-4.43618	9.15672e-06	0.000914049	2.53675
133582	ENSMUST00000167967	ENSMUSG00000095134	Mid1-ps1	19.7487	-7.24292	1.52155	-4.76023	1.9337e-06	0.000244125	2.55717
75237	ENSMUST00000231125	ENSMUSG00000049076	Acap2	19.8004	-7.24769	1.60693	-4.51028	6.4743e-06	0.000737072	2.3805
103855	ENSMUST00000174629	ENSMUSG00000063646	Jakmip1	19.798	-7.24775	1.7326	-4.18317	2.87472e-05	0.00244592	2.49314
51461	ENSMUST00000204930	ENSMUSG00000009281	Rarres2	19.8051	-7.24822	1.97787	-3.66467	0.00024766	0.0148683	2.3805
104344	ENSMUST00000131126	ENSMUSG00000055541	Lair1	19.9409	-7.25577	1.56394	-4.63942	3.49381e-06	0.000395488	2.61166
41042	ENSMUST00000145838	ENSMUSG00000027198	Ext2	19.9692	-7.26012	1.69858	-4.27422	1.91809e-05	0.0018097	2.3805
14123	ENSMUST00000069968	ENSMUSG00000021493	Pdlim7	112.996	-7.27899	1.31884	-5.51923	3.40494e-08	5.80005e-05	0.250369
33452	ENSMUST00000021120	ENSMUSG00000020773	Trim47	20.2527	-7.27938	1.71865	-4.23551	2.28033e-05	0.00200855	2.49314
115532	ENSMUST00000134553	ENSMUSG00000026843	Fubp3	20.2956	-7.28109	1.58312	-4.5992	4.24115e-06	0.000465689	2.61166
38610	ENSMUST00000052691	ENSMUSG00000050088	1600012H06Rik	20.4444	-7.29205	1.58706	-4.5947	4.33367e-06	0.000484027	2.53675
132581	ENSMUST00000114975	ENSMUSG00000028944	Prkag2	20.5094	-7.29577	1.74622	-4.17804	2.94031e-05	0.00240077	2.61166
129657	ENSMUST00000124349	ENSMUSG00000007610	Gtpbp3	20.6604	-7.30695	1.54698	-4.72337	2.31973e-06	0.000305162	2.3805
74667	ENSMUST00000187042	ENSMUSG00000026425	Srgap2	20.7349	-7.31208	1.78061	-4.10651	4.01681e-05	0.00310798	2.61166
6829	ENSMUST00000164992	ENSMUSG00000048000	Gigyf2	20.8927	-7.3238	2.3602	-3.10304	0.00191544	0.0620077	2.49314
102421	ENSMUST00000102739	ENSMUSG00000028568	Btf3l4	20.8886	-7.32488	1.77639	-4.12346	3.7322e-05	0.00314465	2.3805
23345	ENSMUST00000133108	ENSMUSG00000032402	Smad3	21.0096	-7.3319	1.55176	-4.72489	2.3024e-06	0.000304954	2.3805
97077	ENSMUST00000213763	ENSMUSG00000031939	Taf1d	21.1915	-7.34509	1.62971	-4.50698	6.57563e-06	0.000741171	2.3805
16786	ENSMUST00000102592	ENSMUSG00000030516	Tjp1	21.2958	-7.35022	1.63845	-4.48607	7.25477e-06	0.000751274	2.55717
40412	ENSMUST00000177689	ENSMUSG00000035513	Ntng2	21.3729	-7.35727	2.03714	-3.61157	0.000304343	0.0167091	2.49314
2270	ENSMUST00000069298	ENSMUSG00000025188	Hps1	21.4462	-7.36145	1.9485	-3.77801	0.000158084	0.0105101	2.3805
112449	ENSMUST00000109691	ENSMUSG00000041992	Rapgef5	21.6861	-7.37908	1.6768	-4.4007	1.079e-05	0.00104445	2.53675
44178	ENSMUST00000009713	ENSMUSG00000009569	Mrtfb	21.7313	-7.3804	1.53099	-4.82067	1.43079e-06	0.000192035	2.53675
32134	ENSMUST00000038900	ENSMUSG00000034021	Pds5b	21.8774	-7.39049	1.77706	-4.15883	3.19879e-05	0.00259136	2.61166
14736	ENSMUST00000113735	ENSMUSG00000000881	Dlg3	22.2193	-7.41404	1.71817	-4.31509	1.59538e-05	0.0014773	2.49314
101087	ENSMUST00000119847	ENSMUSG00000032040	Dcps	22.3607	-7.42109	1.54874	-4.7917	1.65373e-06	0.000216544	2.55717
79711	ENSMUST00000197260	ENSMUSG00000044791	Setd2	22.3713	-7.42123	1.70094	-4.36302	1.28278e-05	0.00123352	2.49314
98025	ENSMUST00000142087	ENSMUSG00000026939	Tmem141	22.4357	-7.42736	1.85078	-4.0131	5.99273e-05	0.00454023	2.49314
22759	ENSMUST00000190046	ENSMUSG00000026159	Agfg1	22.5198	-7.43246	1.67738	-4.43098	9.38043e-06	0.000920272	2.55717
18470	ENSMUST00000021359	ENSMUSG00000020974	Pole2	22.8406	-7.4523	1.50825	-4.94103	7.77107e-07	0.000114005	2.55717
115151	ENSMUST00000135890	ENSMUSG00000043909	Trp53bp1	23.1167	-7.4693	1.73305	-4.30992	1.63312e-05	0.00145189	2.61166
41570	ENSMUST00000159817	ENSMUSG00000026694	Eef1aknmt	23.1286	-7.47088	1.51558	-4.92937	8.24935e-07	0.000144703	2.03504
107997	ENSMUST00000091089	ENSMUSG00000026825	Dnm1	23.259	-7.4788	1.6616	-4.50096	6.76457e-06	0.000834277	2.10587
35919	ENSMUST00000024881	ENSMUSG00000024077	Strn	23.273	-7.48012	1.9833	-3.77156	0.000162233	0.0119055	2.07556
54815	ENSMUST00000142491	ENSMUSG00000089917	Uckl1	23.3466	-7.48304	1.71577	-4.36134	1.29269e-05	0.00147066	2.03504
95838	ENSMUST00000064547	ENSMUSG00000052605	Isoc2b	23.3619	-7.48515	2.06939	-3.61708	0.000297947	0.0185637	2.10587
61539	ENSMUST00000208730	ENSMUSG00000039361	Picalm	23.434	-7.49065	2.268	-3.30275	0.00095742	0.0375075	2.61166
43944	ENSMUST00000227259	ENSMUSG00000022091	Sorbs3	23.6201	-7.5023	1.73586	-4.32196	1.54647e-05	0.00172142	2.03504
32125	ENSMUST00000032218	ENSMUSG00000030125	Lrrc23	23.7336	-7.50668	1.6302	-4.60476	4.12946e-06	0.000553689	2.06967
113192	ENSMUST00000108433	ENSMUSG00000038178	Slc43a2	23.7945	-7.51288	1.70032	-4.4185	9.93883e-06	0.00117433	2.03504
41587	ENSMUST00000160713	ENSMUSG00000038425	Poli	23.8182	-7.51391	1.91283	-3.92817	8.55938e-05	0.00588852	2.61166
141928	ENSMUST00000199051	ENSMUSG00000028098	Rnf115	23.9196	-7.51851	1.85112	-4.0616	4.87379e-05	0.00444573	2.07556
118502	ENSMUST00000029812	ENSMUSG00000028163	Nfkb1	84.3088	-7.53421	1.26438	-5.95884	2.54038e-09	3.15598e-06	1.18593
102805	ENSMUST00000227293	ENSMUSG00000024137	E4f1	24.4304	-7.54839	1.71939	-4.39016	1.13267e-05	0.00130048	2.06967
19068	ENSMUST00000212993	ENSMUSG00000031930	Wwp2	24.435	-7.54884	1.62487	-4.64581	3.38737e-06	0.000466982	2.06967
69658	ENSMUST00000132304	ENSMUSG00000025451	Paip1	24.5422	-7.55609	1.8234	-4.14396	3.41359e-05	0.00323526	2.10587
83876	ENSMUST00000138894	ENSMUSG00000040479	Dgkz	24.6005	-7.55981	1.49151	-5.06857	4.00813e-07	7.86194e-05	2.03504
68239	ENSMUST00000113906	ENSMUSG00000022940	Pigp	24.6675	-7.56246	1.59299	-4.74733	2.06118e-06	0.000309501	2.07556
126574	ENSMUST00000022867	ENSMUSG00000022257	Laptm4b	24.7634	-7.57047	1.80987	-4.18289	2.87828e-05	0.00288212	2.06967
59153	ENSMUST00000178116	ENSMUSG00000026269	Rnpepl1	24.7825	-7.5715	1.93639	-3.91011	9.22553e-05	0.00626348	2.61166
141957	ENSMUST00000183007	ENSMUSG00000058690	Ccser2	25.1129	-7.5882	1.81078	-4.19057	2.78256e-05	0.00284095	2.03504
14791	ENSMUST00000208183	ENSMUSG00000051590	Map3k19	25.125	-7.58938	1.56692	-4.8435	1.27573e-06	0.000205393	2.10587
99885	ENSMUST00000145133	ENSMUSG00000039137	Whrn	25.102	-7.58947	1.92156	-3.94965	7.82664e-05	0.00655707	2.07556
76584	ENSMUST00000168507	ENSMUSG00000005936	Kctd20	25.3191	-7.60121	1.53951	-4.93743	7.91576e-07	0.000140086	2.03504
65701	ENSMUST00000172455	ENSMUSG00000073423	Zfp414	25.4108	-7.60607	1.94322	-3.91416	9.07198e-05	0.00760489	2.03504
40757	ENSMUST00000047510	ENSMUSG00000038429	Usp5	25.4637	-7.6104	1.5806	-4.81489	1.47283e-06	0.000234536	2.06967
106621	ENSMUST00000113498	ENSMUSG00000064080	Fbln2	25.4926	-7.61218	1.89889	-4.00876	6.10389e-05	0.00548063	2.03504
103125	ENSMUST00000085299	ENSMUSG00000034574	Daam1	25.5148	-7.61344	2.05701	-3.70122	0.000214564	0.0150416	2.03504
58900	ENSMUST00000170148	ENSMUSG00000033027	Klrc3	25.8331	-7.62973	1.79799	-4.24347	2.20088e-05	0.0023184	2.03504
114017	ENSMUST00000152065	ENSMUSG00000020654	Adcy3	25.8649	-7.63075	1.69616	-4.49884	6.83267e-06	0.000853885	2.06967
15697	ENSMUST00000122003	ENSMUSG00000034724	Cnot6l	25.8889	-7.63226	1.58536	-4.81421	1.47783e-06	0.000234536	2.07556
31031	ENSMUST00000230315	ENSMUSG00000022526	Zfp251	25.9543	-7.63815	1.78029	-4.2904	1.78352e-05	0.00194036	2.03504
41539	ENSMUST00000002008	ENSMUSG00000001943	Vsig2	26.1156	-7.64707	1.70316	-4.48993	7.12461e-06	0.000882733	2.06967
38408	ENSMUST00000185534	ENSMUSG00000026107	Nabp1	26.331	-7.65779	1.52871	-5.00932	5.46228e-07	0.000101838	2.06967
141104	ENSMUST00000032884	ENSMUSG00000030649	Anapc15	26.4708	-7.66445	1.57143	-4.87738	1.07506e-06	0.000176783	2.10587
64283	ENSMUST00000160163	ENSMUSG00000040669	Phc1	26.4838	-7.66638	1.5768	-4.86198	1.16218e-06	0.00018869	2.10587
95878	ENSMUST00000107420	ENSMUSG00000059810	Rgs3	26.6261	-7.67427	1.87243	-4.09856	4.15732e-05	0.00384543	2.10587
93452	ENSMUST00000029726	ENSMUSG00000028085	Gatb	26.8932	-7.68754	1.55591	-4.94086	7.77803e-07	0.000112246	2.61166
31687	ENSMUST00000140940	ENSMUSG00000026031	Cflar	26.9391	-7.68978	1.57082	-4.8954	9.81075e-07	0.000165095	2.07556
38404	ENSMUST00000027279	ENSMUSG00000026107	Nabp1	27.0337	-7.69617	1.65695	-4.64477	3.40463e-06	0.0003898	2.61166
71922	ENSMUST00000181907	ENSMUSG00000037416	Dmxl1	27.1867	-7.70494	1.69887	-4.53534	5.75101e-06	0.000750807	2.03504
116759	ENSMUST00000225917	ENSMUSG00000024911	Fibp	27.4244	-7.71561	1.67206	-4.61443	3.94178e-06	0.000530658	2.07556
3653	ENSMUST00000187989	ENSMUSG00000030577	Cd22	27.6303	-7.72693	1.75602	-4.40025	1.08128e-05	0.000604383	4.88375
110940	ENSMUST00000079855	ENSMUSG00000058470	Gm8369	54.2677	-7.73331	1.61314	-4.79394	1.63537e-06	0.000241144	2.21587
65610	ENSMUST00000113753	ENSMUSG00000054226	Tprkb	28.4144	-7.76678	1.75355	-4.42917	9.4598e-06	0.00054432	4.8394
30939	ENSMUST00000185861	ENSMUSG00000022587	Ly6e	28.4962	-7.77199	2.09363	-3.7122	0.000205463	0.00728882	4.8394
81379	ENSMUST00000117644	ENSMUSG00000058240	Cryzl1	28.5256	-7.77314	1.80988	-4.29484	1.74817e-05	0.000923162	4.73605
38880	ENSMUST00000155410	ENSMUSG00000019802	Sec63	28.6626	-7.77994	1.49166	-5.21562	1.832e-07	2.52781e-05	4.73605
114229	ENSMUST00000201624	ENSMUSG00000042331	Specc1	28.8555	-7.7895	2.15291	-3.61814	0.000296733	0.00995488	4.73605
137299	ENSMUST00000200527	ENSMUSG00000028032	Papss1	29.1928	-7.80668	2.95571	-2.64122	0.00826083	0.0999017	4.88375
117993	ENSMUST00000179054	ENSMUSG00000097327	E030030I06Rik	29.4193	-7.81687	1.52409	-5.12886	2.91497e-07	3.41603e-05	4.73605
110585	ENSMUST00000108476	ENSMUSG00000005949	Ctns	29.4827	-7.8215	1.69354	-4.61845	3.86626e-06	0.000259412	4.73605
110402	ENSMUST00000160518	ENSMUSG00000027692	Tnik	29.5329	-7.82404	1.58251	-4.94406	7.65112e-07	6.64506e-05	4.73605
10821	ENSMUST00000123977	ENSMUSG00000037773	Pced1a	29.5795	-7.82526	2.59927	-3.01056	0.00260767	0.0492368	4.73164
872	ENSMUST00000153038	ENSMUSG00000020849	Ywhae	57.8056	-7.82622	1.54527	-5.06464	4.09178e-07	7.51568e-05	2.18398
109569	ENSMUST00000039234	ENSMUSG00000040410	Fbxl4	29.6156	-7.82629	1.73877	-4.50104	6.76208e-06	0.000410238	4.8394
50279	ENSMUST00000135493	ENSMUSG00000030557	Mef2a	29.7061	-7.83169	2.96059	-2.64531	0.00816161	0.0990537	4.88375
58121	ENSMUST00000147604	ENSMUSG00000037860	Aim2	29.8935	-7.84059	1.92027	-4.08307	4.44447e-05	0.00205522	4.73605
11625	ENSMUST00000121337	ENSMUSG00000066363	Serpina3f	30.3819	-7.86369	1.53813	-5.11248	3.17951e-07	3.52215e-05	4.9425
79490	ENSMUST00000125445	ENSMUSG00000053730	Tmem39b	30.4039	-7.86412	1.6436	-4.7847	1.71243e-06	0.000128904	4.88375
108681	ENSMUST00000113936	ENSMUSG00000030035	Wbp1	30.4923	-7.86853	1.80467	-4.3601	1.30005e-05	0.000741171	4.73605
21581	ENSMUST00000195804	ENSMUSG00000004709	Cd244a	30.5049	-7.86974	1.48591	-5.29625	1.18204e-07	1.74593e-05	4.88375
118317	ENSMUST00000022856	ENSMUSG00000022248	Rad1	31.1625	-7.90068	1.6791	-4.70531	2.53483e-06	0.000180612	4.8394
66441	ENSMUST00000171474	ENSMUSG00000014074	Rnf168	31.1402	-7.90075	1.70774	-4.62644	3.71999e-06	0.000243956	4.9425
66359	ENSMUST00000169095	ENSMUSG00000002944	Cd36	31.1757	-7.90127	2.98315	-2.64863	0.00808178	0.0990537	4.8394
96961	ENSMUST00000113721	ENSMUSG00000026171	Rnf25	31.2238	-7.90363	1.51656	-5.21153	1.87285e-07	2.5264e-05	4.88375
24029	ENSMUST00000078478	ENSMUSG00000043587	Pxylp1	31.2777	-7.90521	1.58502	-4.98745	6.118e-07	5.40217e-05	4.9425
72004	ENSMUST00000142820	ENSMUSG00000027519	Rab22a	31.2462	-7.90558	1.59953	-4.94245	7.71462e-07	6.59806e-05	4.88375
74339	ENSMUST00000173168	ENSMUSG00000031976	Urb2	31.2808	-7.90567	1.48302	-5.3308	9.77796e-08	1.58253e-05	4.73164
77740	ENSMUST00000034278	ENSMUSG00000031821	Gins2	31.2866	-7.90645	2.9623	-2.66903	0.00760717	0.0954762	4.88375
133527	ENSMUST00000089207	ENSMUSG00000068134	Zfp120	61.2365	-7.90704	1.37643	-5.74459	9.21466e-09	5.44682e-06	2.17597
84405	ENSMUST00000111726	ENSMUSG00000040370	Etfrf1	31.3088	-7.90712	1.47834	-5.34864	8.8619e-08	1.49065e-05	4.9425
24262	ENSMUST00000206034	ENSMUSG00000051910	Sox6	31.4422	-7.91471	1.73096	-4.57244	4.82082e-06	0.000305162	4.9425
81471	ENSMUST00000223827	ENSMUSG00000035762	Tmem161b	31.5425	-7.91814	2.96421	-2.67125	0.00755696	0.0970386	4.73164
28962	ENSMUST00000222857	ENSMUSG00000000078	Klf6	31.598	-7.92034	2.99901	-2.64099	0.00826642	0.0990537	4.9425
26062	ENSMUST00000178114	ENSMUSG00000024781	Lipa	31.6114	-7.92123	2.96703	-2.66975	0.00759077	0.0954745	4.88375
96959	ENSMUST00000135140	ENSMUSG00000026171	Rnf25	31.8639	-7.93283	2.9662	-2.67441	0.00748608	0.0964488	4.73605
80458	ENSMUST00000173696	ENSMUSG00000022905	Kpna1	31.9761	-7.9379	2.96236	-2.67958	0.0073714	0.0954745	4.73605
31768	ENSMUST00000117269	ENSMUSG00000021277	Traf3	31.9765	-7.938	2.95188	-2.68914	0.00716373	0.0922089	4.9425
70799	ENSMUST00000132320	ENSMUSG00000045983	Eif4g1	62.6104	-7.93919	2.59275	-3.06207	0.00219812	0.0740788	2.17597
112831	ENSMUST00000179855	ENSMUSG00000017561	Crlf3	32.0895	-7.94282	1.54091	-5.15465	2.54111e-07	3.14508e-05	4.8394
15008	ENSMUST00000116558	ENSMUSG00000024939	Fam89b	32.1777	-7.94693	1.49447	-5.31755	1.05176e-07	1.65093e-05	4.73605
125792	ENSMUST00000108836	ENSMUSG00000069874	Irgm2	63.0748	-7.94965	2.61049	-3.04527	0.00232475	0.0763359	2.21587
41467	ENSMUST00000056237	ENSMUSG00000037134	Prmt9	32.3418	-7.95456	3.00417	-2.64784	0.00810077	0.0988304	4.88375
73827	ENSMUST00000233561	ENSMUSG00000063952	Brpf3	32.395	-7.95568	1.6566	-4.80241	1.56765e-06	0.000117897	4.9425
136697	ENSMUST00000053148	ENSMUSG00000029534	St7	32.6784	-7.96827	1.69103	-4.71209	2.45184e-06	0.000172523	4.9425
43178	ENSMUST00000032627	ENSMUSG00000033790	Tubgcp5	32.8588	-7.97723	2.97155	-2.68454	0.00726303	0.0948225	4.73605
120262	ENSMUST00000111836	ENSMUSG00000042772	Smg7	32.9893	-7.98333	1.81537	-4.39764	1.09437e-05	0.000604383	4.9425
39263	ENSMUST00000136318	ENSMUSG00000020776	Fbf1	33.0162	-7.984	1.58561	-5.0353	4.771e-07	4.47238e-05	4.88375
53313	ENSMUST00000162827	ENSMUSG00000032425	Zfp949	33.3173	-7.99739	2.98503	-2.67916	0.0073806	0.0942002	4.88375
60692	ENSMUST00000041866	ENSMUSG00000063663	Brwd3	33.3296	-7.99781	2.95207	-2.70922	0.00674416	0.090558	4.8394
118304	ENSMUST00000170102	ENSMUSG00000001089	Luzp1	33.4282	-8.00188	2.96442	-2.69931	0.00694838	0.0943334	4.57788
135367	ENSMUST00000030884	ENSMUSG00000029020	Mfn2	33.4801	-8.00439	1.46115	-5.47816	4.29776e-08	9.58928e-06	4.48519
114206	ENSMUST00000154585	ENSMUSG00000027829	Ccnl1	33.61	-8.00966	1.79508	-4.46202	8.11911e-06	0.000509322	4.48519
39679	ENSMUST00000147656	ENSMUSG00000002342	Tmem161a	33.7741	-8.01687	2.97229	-2.69721	0.00699241	0.0956393	4.47595
61422	ENSMUST00000037285	ENSMUSG00000011877	Git1	33.882	-8.02124	2.97514	-2.69609	0.00701585	0.0948225	4.57788
5849	ENSMUST00000039259	ENSMUSG00000025422	Agap2	34.0412	-8.02808	2.96503	-2.70759	0.00677738	0.0942002	4.48519
5056	ENSMUST00000133089	ENSMUSG00000030846	Tial1	34.0758	-8.02921	1.47	-5.46204	4.70682e-08	1.01421e-05	4.47595
102457	ENSMUST00000053748	ENSMUSG00000019978	Epb41l2	34.1123	-8.03119	2.96555	-2.70816	0.00676577	0.0934889	4.57788
40735	ENSMUST00000071804	ENSMUSG00000056383	AI987944	34.1187	-8.03198	1.51231	-5.31108	1.08977e-07	1.74593e-05	4.47595
130610	ENSMUST00000177743	ENSMUSG00000042079	Hnrnpf	34.2034	-8.03563	1.5481	-5.19064	2.09576e-07	2.79241e-05	4.57788
78597	ENSMUST00000198560	ENSMUSG00000029470	P2rx4	34.2473	-8.03696	1.51647	-5.29978	1.15945e-07	1.86944e-05	4.37016
84269	ENSMUST00000087897	ENSMUSG00000037426	Depdc5	34.309	-8.0389	1.50641	-5.33648	9.4769e-08	1.58253e-05	4.57788
141054	ENSMUST00000154922	ENSMUSG00000028232	Tmem68	34.5439	-8.0493	2.96406	-2.71564	0.00661481	0.0933649	4.48519
137705	ENSMUST00000140466	ENSMUSG00000047193	Dync2h1	34.9482	-8.06566	1.47028	-5.4858	4.11604e-08	9.22242e-06	4.57788
22234	ENSMUST00000028835	ENSMUSG00000027357	Crls1	34.9589	-8.06692	1.47492	-5.46938	4.51623e-08	9.82737e-06	4.54131
8946	ENSMUST00000182768	ENSMUSG00000097589	Dleu2	35.1795	-8.07485	1.92996	-4.18396	2.86477e-05	0.00150478	4.37016
93051	ENSMUST00000112186	ENSMUSG00000041975	Mettl8	35.5021	-8.08888	2.95142	-2.74068	0.00613128	0.0898389	4.48519
94540	ENSMUST00000227299	ENSMUSG00000022195	6030458C11Rik	35.6946	-8.09585	1.53485	-5.27469	1.32981e-07	2.05767e-05	4.47595
115097	ENSMUST00000112211	ENSMUSG00000021948	Prkcd	35.8083	-8.10134	2.96267	-2.73448	0.00624797	0.090558	4.48519
92658	ENSMUST00000072572	ENSMUSG00000063362	Alg11	36.1136	-8.11337	2.96368	-2.7376	0.00618898	0.0912091	4.37016
99756	ENSMUST00000082008	ENSMUSG00000000244	Tspan32	36.2042	-8.11708	2.95485	-2.74704	0.00601366	0.0891275	4.48519
11216	ENSMUST00000227745	ENSMUSG00000002496	Tsc2	36.6631	-8.13488	1.58648	-5.12763	2.93405e-07	3.52215e-05	4.57788
97822	ENSMUST00000084589	ENSMUSG00000030720	Cln3	36.6739	-8.13534	1.64883	-4.93401	8.05602e-07	7.25597e-05	4.47595
94727	ENSMUST00000137474	ENSMUSG00000058818	Pirb	36.6624	-8.13555	1.85881	-4.37676	1.20455e-05	0.000741171	4.37016
74585	ENSMUST00000001565	ENSMUSG00000001524	Gtf2h4	36.7436	-8.13772	1.5537	-5.23763	1.6265e-07	2.48919e-05	4.37016
113511	ENSMUST00000126073	ENSMUSG00000020262	Adarb1	36.7981	-8.14019	2.99657	-2.7165	0.00659759	0.0942002	4.37016
73352	ENSMUST00000212470	ENSMUSG00000001472	Tcf25	36.8092	-8.14062	2.99665	-2.71657	0.00659619	0.0942002	4.37016
114376	ENSMUST00000207843	ENSMUSG00000079610	Ankrd39	36.9982	-8.14763	1.53117	-5.32117	1.031e-07	1.73789e-05	4.37016
10602	ENSMUST00000176764	ENSMUSG00000011832	Evi5l	37.0398	-8.15045	1.69902	-4.79715	1.60941e-06	0.000128904	4.57788
131319	ENSMUST00000100739	ENSMUSG00000056069	Otulinl	37.0683	-8.15141	1.80219	-4.52306	6.09524e-06	0.000395488	4.54131
126027	ENSMUST00000146506	ENSMUSG00000002102	Psmc3	37.1294	-8.15299	1.56075	-5.22378	1.75304e-07	2.53894e-05	4.47595
106035	ENSMUST00000176509	ENSMUSG00000056459	Zbtb25	37.1872	-8.15531	1.54897	-5.26498	1.40204e-07	2.14662e-05	4.48519
52959	ENSMUST00000043526	ENSMUSG00000036712	Cyld	37.2511	-8.15867	2.44537	-3.33638	0.000848768	0.0238093	4.37016
23792	ENSMUST00000126066	ENSMUSG00000040433	Zbtb38	37.302	-8.15988	3.04081	-2.68346	0.00728651	0.0980044	4.47595
103054	ENSMUST00000028125	ENSMUSG00000026788	Zbtb43	37.3548	-8.1621	2.99856	-2.72201	0.00648861	0.0937013	4.37016
32468	ENSMUST00000169736	ENSMUSG00000062031	Pgghg	37.4575	-8.16617	1.58035	-5.16733	2.37465e-07	3.14508e-05	4.37016
94187	ENSMUST00000026168	ENSMUSG00000025159	Mms19	37.5645	-8.17029	2.96899	-2.75187	0.00592554	0.0882681	4.48519
24462	ENSMUST00000142975	ENSMUSG00000074643	Cpne1	37.6938	-8.17487	3.0016	-2.7235	0.00645943	0.0919552	4.48519
1130	ENSMUST00000185675	ENSMUSG00000032252	Glce	37.8489	-8.18103	3.0239	-2.70545	0.00682109	0.0945544	4.47595
NA.5	NA	NA	NA	38.0006	-8.18659	2.99648	-2.73207	0.00629377	0.0909838	4.47595
56666	ENSMUST00000097368	ENSMUSG00000025728	Pigq	38.1624	-8.1931	2.95192	-2.77552	0.00551136	0.0852779	4.37016
70940	ENSMUST00000166151	ENSMUSG00000063268	Parp10	38.5034	-8.20504	1.6937	-4.84445	1.26963e-06	0.00010769	4.48519
137049	ENSMUST00000082175	ENSMUSG00000073968	Trim68	38.5333	-8.20708	2.95252	-2.77968	0.00544118	0.0833788	4.48519
30104	ENSMUST00000077472	ENSMUSG00000030930	Chst15	38.6202	-8.21067	1.98997	-4.12603	3.69081e-05	0.0018097	4.57788
4664	ENSMUST00000095944	ENSMUSG00000071477	Zfp777	38.8684	-8.21919	3.00153	-2.73833	0.00617513	0.0893125	4.57788
141421	ENSMUST00000190156	ENSMUSG00000037608	Bclaf1	39.0069	-8.22453	2.99971	-2.74178	0.00611075	0.089824	4.48519
131456	ENSMUST00000141230	ENSMUSG00000038271	Iffo1	39.1103	-8.22903	1.54944	-5.31098	1.0904e-07	1.73882e-05	4.57788
112337	ENSMUST00000094934	ENSMUSG00000070880	Gad1	39.1952	-8.23144	3.04223	-2.70572	0.00681561	0.0937385	4.57788
70245	ENSMUST00000228001	ENSMUSG00000022099	Dmtn	39.2042	-8.23209	2.99371	-2.7498	0.00596323	0.089824	4.37016
135576	ENSMUST00000059199	ENSMUSG00000045757	Zfp764	39.285	-8.2341	1.74508	-4.71848	2.37616e-06	0.000181903	4.48519
104849	ENSMUST00000072438	ENSMUSG00000030483	Cyp2b10	39.5112	-8.24287	3.01315	-2.73564	0.006226	0.0904927	4.48519
57068	ENSMUST00000092170	ENSMUSG00000069520	Tmem19	40.2235	-8.26888	2.97529	-2.77919	0.00544948	0.0823173	4.57788
137541	ENSMUST00000166360	ENSMUSG00000001211	Agpat3	40.6723	-8.28454	2.12397	-3.90049	9.59968e-05	0.00411828	4.47595
4396	ENSMUST00000053594	ENSMUSG00000045867	Cradd	40.6568	-8.28466	1.45292	-5.70209	1.18348e-08	3.64822e-06	4.54131
24483	ENSMUST00000212451	ENSMUSG00000031858	Mau2	40.6846	-8.28507	2.99706	-2.76439	0.00570285	0.0851529	4.54131
17030	ENSMUST00000139608	ENSMUSG00000038685	Rtel1	40.6801	-8.28532	2.95865	-2.80037	0.00510442	0.0815217	4.37016
108623	ENSMUST00000019378	ENSMUSG00000021245	Mlh3	40.8166	-8.29014	2.95602	-2.80449	0.00503959	0.0804551	4.47595
72725	ENSMUST00000120450	ENSMUSG00000022962	Gart	41.6059	-8.31779	1.45436	-5.71921	1.07019e-08	1.32898e-05	0.69418
9973	ENSMUST00000027372	ENSMUSG00000026180	Cxcr2	41.6512	-8.3187	1.82867	-4.54903	5.3893e-06	0.00175236	0.69418
12189	ENSMUST00000101249	ENSMUSG00000020358	Hnrnpab	41.9567	-8.32982	1.45221	-5.73596	9.69595e-09	1.2466e-05	0.703432
52154	ENSMUST00000112610	ENSMUSG00000007458	M6pr	42.5041	-8.34803	1.85896	-4.4907	7.0989e-06	0.00220388	0.69418
63230	ENSMUST00000120691	ENSMUSG00000037098	Rab11fip3	42.5476	-8.35001	2.12849	-3.92297	8.74656e-05	0.0170165	0.69418
44022	ENSMUST00000225196	ENSMUSG00000021962	Dcp1a	43.2876	-8.37455	1.48019	-5.65776	1.53363e-08	1.65093e-05	0.703432
74721	ENSMUST00000085671	ENSMUSG00000055991	Zkscan5	43.4468	-8.37993	1.4797	-5.66325	1.4853e-08	1.58253e-05	0.72718
830	ENSMUST00000108473	ENSMUSG00000030409	Dmpk	43.4496	-8.38081	1.5124	-5.5414	3.00063e-08	2.71058e-05	0.706323
104210	ENSMUST00000011055	ENSMUSG00000010911	Apip	43.5567	-8.38327	1.47198	-5.69525	1.23188e-08	1.4782e-05	0.703432
68677	ENSMUST00000035201	ENSMUSG00000032582	Rbm6	43.6917	-8.38816	1.69578	-4.94648	7.55673e-07	0.000321401	0.72718
129886	ENSMUST00000071023	ENSMUSG00000036022	Fam122b	43.7085	-8.38949	1.59936	-5.24552	1.55843e-07	8.67906e-05	0.706323
111163	ENSMUST00000021991	ENSMUSG00000021519	Mterf3	43.9279	-8.39569	1.44983	-5.79082	7.00425e-09	9.85072e-06	0.69418
16996	ENSMUST00000090095	ENSMUSG00000022307	Oxr1	43.938	-8.3966	1.85963	-4.51519	6.3261e-06	0.00200666	0.69418
120340	ENSMUST00000177543	ENSMUSG00000049659	Aftph	44.5953	-8.41767	2.20892	-3.81076	0.000138538	0.0240811	0.703432
104262	ENSMUST00000022998	ENSMUSG00000022369	Mtbp	45.2878	-8.44037	1.49072	-5.66193	1.49677e-08	1.58253e-05	0.72718
23643	ENSMUST00000132494	ENSMUSG00000098950	Gm28036	45.6186	-8.45125	1.64347	-5.14232	2.71364e-07	0.000139553	0.703432
66259	ENSMUST00000232437	ENSMUSG00000040276	Pacsin1	45.7447	-8.45375	1.72288	-4.90674	9.2602e-07	0.000150693	2.18398
12673	ENSMUST00000106787	ENSMUSG00000002233	Rhoc	46.2648	-8.4701	1.57532	-5.37675	7.58428e-08	4.75463e-05	0.706323
62744	ENSMUST00000034375	ENSMUSG00000031901	Dus2	46.2898	-8.47223	1.57711	-5.37201	7.78639e-08	4.75463e-05	0.72718
127309	ENSMUST00000136331	ENSMUSG00000026466	Tor1aip1	46.3862	-8.47449	1.4341	-5.90927	3.43629e-09	6.08991e-06	0.703432
42049	ENSMUST00000045744	ENSMUSG00000034917	Tjp3	46.4022	-8.47504	1.64971	-5.1373	2.78721e-07	0.000142068	0.703432
112366	ENSMUST00000032994	ENSMUSG00000030741	Spns1	46.6568	-8.48348	1.58744	-5.34411	9.08616e-08	5.57357e-05	0.703432
40023	ENSMUST00000103201	ENSMUSG00000020532	Acaca	46.7718	-8.48731	1.68442	-5.03871	4.6867e-07	8.48244e-05	2.18398
45827	ENSMUST00000107233	ENSMUSG00000028126	Pip5k1a	47.8503	-8.51922	1.57935	-5.39414	6.88506e-08	4.48993e-05	0.69418
12412	ENSMUST00000171338	ENSMUSG00000058239	Usf2	48.3165	-8.53285	1.85699	-4.59498	4.32797e-06	0.00142678	0.706323
42173	ENSMUST00000103227	ENSMUSG00000027361	Gabpb1	48.5351	-8.53992	1.54235	-5.53696	3.07768e-08	2.73708e-05	0.706323
43208	ENSMUST00000177170	ENSMUSG00000073434	Wdr90	48.9709	-8.55317	1.80184	-4.74691	2.06552e-06	0.000299362	2.18398
120216	ENSMUST00000159064	ENSMUSG00000027942	4933434E20Rik	49.0045	-8.55411	1.50027	-5.70171	1.18614e-08	6.56854e-06	2.18398
62176	ENSMUST00000232778	ENSMUSG00000005823	Gpr108	50.1405	-8.58634	1.52151	-5.64332	1.66806e-08	8.65158e-06	2.18398
125482	ENSMUST00000098604	ENSMUSG00000074227	Spint2	50.1273	-8.58699	1.50042	-5.72304	1.04632e-08	6.06585e-06	2.18398
66554	ENSMUST00000106240	ENSMUSG00000030786	Itgam	50.2316	-8.58939	1.78426	-4.81397	1.47964e-06	0.000589483	0.69418
10520	ENSMUST00000163748	ENSMUSG00000037174	Elf2	50.3853	-8.5935	2.05192	-4.18803	2.81381e-05	0.00267963	2.21587
31588	ENSMUST00000049714	ENSMUSG00000034940	Synrg	50.5086	-8.59716	1.51818	-5.66282	1.48906e-08	7.82871e-06	2.23372
103971	ENSMUST00000148040	ENSMUSG00000002983	Relb	51.6599	-8.62952	1.53458	-5.62338	1.87256e-08	9.14175e-06	2.18398
91484	ENSMUST00000112568	ENSMUSG00000035168	Tanc1	52.4436	-8.6511	1.9534	-4.42873	9.47893e-06	0.00104723	2.21587
21079	ENSMUST00000179584	ENSMUSG00000026773	Pfkfb3	52.4411	-8.65153	1.42758	-6.06027	1.35897e-09	1.3893e-06	2.21587
96408	ENSMUST00000107115	ENSMUSG00000020923	Ubtf	52.6207	-8.65604	2.11845	-4.08603	4.38826e-05	0.00389385	2.18398
28830	ENSMUST00000095743	ENSMUSG00000038481	Cdk19	53.3662	-8.6775	1.64166	-5.28581	1.25149e-07	3.22827e-05	2.18398
18755	ENSMUST00000113706	ENSMUSG00000045409	Trim39	53.6276	-8.68446	1.87979	-4.61992	3.83894e-06	0.00048524	2.23372
113558	ENSMUST00000120834	ENSMUSG00000027695	Pld1	53.862	-8.69052	1.46093	-5.94861	2.70422e-09	2.09684e-06	2.18398
77352	ENSMUST00000125975	ENSMUSG00000000738	Spg7	55.8602	-8.74287	2.10817	-4.14713	3.36665e-05	0.00306093	2.23372
126768	ENSMUST00000168631	ENSMUSG00000026991	Pkp4	55.9635	-8.74562	1.43511	-6.09402	1.1011e-09	1.20159e-06	2.18398
57168	ENSMUST00000098362	ENSMUSG00000031835	Mbtps1	56.1351	-8.74959	1.93445	-4.52304	6.09572e-06	0.00187642	0.72718
10778	ENSMUST00000082197	ENSMUSG00000062906	Hdac10	56.5985	-8.7623	1.82278	-4.80711	1.5313e-06	0.00023285	2.18398
69072	ENSMUST00000033058	ENSMUSG00000038371	Sbf2	57.289	-8.77888	3.00768	-2.91882	0.00351359	0.0975768	2.17597
54395	ENSMUST00000074082	ENSMUSG00000032786	Alas1	57.8801	-8.79343	1.61133	-5.45726	4.83539e-08	3.5685e-05	0.72718
91946	ENSMUST00000044721	ENSMUSG00000019302	Atp6v0a1	58.1515	-8.80013	1.87434	-4.69506	2.66524e-06	0.00036077	2.23372
96359	ENSMUST00000178977	ENSMUSG00000031938	4931406C07Rik	58.2421	-8.80295	2.96355	-2.9704	0.00297408	0.0891463	2.21587
140934	ENSMUST00000047885	ENSMUSG00000039480	Nt5dc1	58.504	-8.80918	1.42983	-6.16099	7.2293e-10	9.61485e-07	2.17597
95491	ENSMUST00000204178	ENSMUSG00000059182	Skap2	58.6475	-8.81262	1.51315	-5.82401	5.7453e-09	8.65158e-06	0.72718
71551	ENSMUST00000198878	ENSMUSG00000028173	Wls	58.7159	-8.81469	1.45926	-6.04053	1.53608e-09	1.47586e-06	2.18398
75062	ENSMUST00000052441	ENSMUSG00000049624	Slc17a5	58.7117	-8.8148	1.45098	-6.07507	1.23933e-09	2.65581e-06	0.72718
21173	ENSMUST00000050735	ENSMUSG00000049421	Zfp260	59.3613	-8.83033	1.88189	-4.69226	2.70202e-06	0.000926445	0.72718
19901	ENSMUST00000113557	ENSMUSG00000033792	Atp7a	59.5617	-8.83523	2.97226	-2.97257	0.00295321	0.0894469	2.18398
119615	ENSMUST00000021468	ENSMUSG00000021068	Nin	60.6525	-8.86125	1.84339	-4.80704	1.5318e-06	0.000230519	2.21587
30295	ENSMUST00000078323	ENSMUSG00000013495	Tmem175	60.9638	-8.8683	1.64791	-5.38154	7.38525e-08	2.25058e-05	2.21587
127481	ENSMUST00000037380	ENSMUSG00000037685	Atp8a1	61.0583	-8.87116	1.42095	-6.24313	4.28892e-10	5.96859e-07	2.18398
50415	ENSMUST00000092378	ENSMUSG00000025575	Cant1	61.1787	-8.87344	1.57997	-5.61622	1.95177e-08	9.22242e-06	2.18398
28963	ENSMUST00000221734	ENSMUSG00000000078	Klf6	61.3257	-8.8774	2.96877	-2.99026	0.0027874	0.0851663	2.21587
46365	ENSMUST00000004576	ENSMUSG00000004462	Tbccd1	61.5157	-8.88145	1.47	-6.04181	1.52394e-09	1.47586e-06	2.18398
39264	ENSMUST00000103031	ENSMUSG00000020776	Fbf1	61.6533	-8.88467	2.37727	-3.73734	0.000185977	0.0126178	2.21587
130883	ENSMUST00000057836	ENSMUSG00000049755	Zfp672	62.4447	-8.90396	1.52686	-5.83156	5.49123e-09	3.58585e-06	2.21587
25562	ENSMUST00000121085	ENSMUSG00000037552	Plekhg2	62.4974	-8.90503	1.58179	-5.6297	1.8052e-08	8.96329e-06	2.17597
82359	ENSMUST00000214042	ENSMUSG00000032220	Myo1e	63.1532	-8.92032	1.781	-5.00861	5.48253e-07	0.000439981	0.360616
109032	ENSMUST00000112881	ENSMUSG00000073609	D2hgdh	63.5176	-8.92777	1.5474	-5.76953	7.94912e-09	1.79257e-05	0.315206
114814	ENSMUST00000112224	ENSMUSG00000031342	Gpm6b	63.5974	-8.9296	1.43197	-6.2359	4.4919e-10	2.09684e-06	0.361643
10887	ENSMUST00000031655	ENSMUSG00000029650	Slc46a3	64.316	-8.94599	1.41726	-6.31217	2.75146e-10	1.47586e-06	0.369879
77706	ENSMUST00000063089	ENSMUSG00000050312	Nsun3	64.5701	-8.95204	1.75367	-5.10473	3.31259e-07	0.000323798	0.315206
117331	ENSMUST00000108375	ENSMUSG00000000631	Myo18a	65.8546	-8.97987	1.73669	-5.17068	2.33238e-07	0.000208463	0.377759
139156	ENSMUST00000169385	ENSMUSG00000022246	Rai14	67.1229	-9.00812	1.59513	-5.64727	1.63012e-08	2.73182e-05	0.377759
47718	ENSMUST00000231451	ENSMUSG00000022771	Ppil2	67.816	-9.02254	1.88612	-4.78365	1.72141e-06	0.00130048	0.315206
121658	ENSMUST00000124187	ENSMUSG00000027285	Haus2	68.1043	-9.02822	1.47759	-6.11009	9.95733e-10	4.33863e-06	0.315206
130329	ENSMUST00000084979	ENSMUSG00000030761	Myo7a	68.6991	-9.04114	2.42829	-3.72325	0.000196677	0.0534472	0.315206
28054	ENSMUST00000111333	ENSMUSG00000075040	Zfp408	69.1696	-9.05133	1.44963	-6.24388	4.2684e-10	2.08506e-06	0.360616
80385	ENSMUST00000169383	ENSMUSG00000023952	Gtpbp2	70.9072	-9.08668	1.56723	-5.79792	6.7144e-09	1.49065e-05	0.369879
91155	ENSMUST00000224995	ENSMUSG00000074886	Grk6	71.1678	-9.0921	1.59593	-5.69706	1.21888e-08	2.24394e-05	0.369879
47213	ENSMUST00000016631	ENSMUSG00000016487	Ppfibp1	74.0098	-9.14881	1.43226	-6.38767	1.68436e-10	1.16214e-06	0.377759
74301	ENSMUST00000135298	ENSMUSG00000039585	Myo9a	74.3976	-9.1563	1.75005	-5.23203	1.67655e-07	0.000156362	0.377759
58097	ENSMUST00000219197	ENSMUSG00000021112	Mpp5	74.9257	-9.16652	1.77086	-5.17631	2.26322e-07	0.000235554	0.315206
101806	ENSMUST00000220171	ENSMUSG00000061983	Rps12	75.8546	-9.18374	1.54488	-5.94464	2.77061e-09	9.22242e-06	0.315206
73191	ENSMUST00000098576	ENSMUSG00000038535	Zfp280d	76.7209	-9.20055	1.73308	-5.30877	1.10365e-07	0.000114283	0.360616
30250	ENSMUST00000051226	ENSMUSG00000033065	Pfkm	77.805	-9.22093	1.50705	-6.11854	9.44349e-10	3.64822e-06	0.361643
81597	ENSMUST00000084885	ENSMUSG00000009741	Ubp1	78.4393	-9.23207	1.83389	-5.03415	4.7997e-07	0.00039506	0.360616
140301	ENSMUST00000165293	ENSMUSG00000020594	Pum2	79.3305	-9.24886	1.4753	-6.26916	3.63002e-10	2.07376e-06	0.315206
2892	ENSMUST00000065353	ENSMUSG00000053110	Yap1	79.3805	-9.24998	1.71855	-5.38244	7.34813e-08	7.89121e-05	0.369879
60445	ENSMUST00000068452	ENSMUSG00000036550	Cnot1	80.4434	-9.26911	1.71208	-5.41394	6.16514e-08	3.52317e-05	0.951654
46615	ENSMUST00000145459	ENSMUSG00000026199	Ankzf1	81.3455	-9.2848	3.00805	-3.08665	0.00202426	0.0823851	1.69737
138614	ENSMUST00000140393	ENSMUSG00000031389	Arhgap4	81.7346	-9.29147	1.74857	-5.31374	1.07395e-07	4.34207e-05	1.18593
248	ENSMUST00000170862	ENSMUSG00000024576	Csnk1a1	82.2779	-9.30113	1.55938	-5.96462	2.4521e-09	3.15598e-06	1.18593
26117	ENSMUST00000048305	ENSMUSG00000041846	Ppp4r3a	84.3414	-9.33745	1.46339	-6.38071	1.76266e-10	5.96859e-07	0.951654
10353	ENSMUST00000161410	ENSMUSG00000021266	Wars	85.3343	-9.35441	1.53301	-6.10198	1.04765e-09	1.3893e-06	1.69737
25996	ENSMUST00000132329	ENSMUSG00000042185	Nfrkb	86.8396	-9.37929	1.4616	-6.41714	1.38858e-10	5.84446e-07	0.951654
104195	ENSMUST00000100500	ENSMUSG00000017210	Med24	87.1419	-9.38466	1.52778	-6.14268	8.11381e-10	1.47586e-06	1.13976
43049	ENSMUST00000147399	ENSMUSG00000086564	Cd101	89.1162	-9.41621	1.4734	-6.3908	1.6502e-10	5.84446e-07	1.13976
68696	ENSMUST00000172818	ENSMUSG00000024083	Pja2	92.7686	-9.47476	1.53594	-6.16871	6.88491e-10	1.09561e-06	1.69737
26662	ENSMUST00000089645	ENSMUSG00000068329	Htra2	93.4825	-9.48554	3.01939	-3.14154	0.0016806	0.0912091	1.18593
69691	ENSMUST00000169938	ENSMUSG00000021111	Papola	94.5022	-9.50103	3.03477	-3.13073	0.00174375	0.0740152	1.73322
49326	ENSMUST00000029179	ENSMUSG00000027650	Tti1	95.6435	-9.51849	1.6377	-5.81212	6.16863e-09	4.72783e-06	1.73322
53062	ENSMUST00000066177	ENSMUSG00000034101	Ctnnd1	96.1307	-9.52604	1.4158	-6.72838	1.71557e-11	8.96636e-08	1.69737
22211	ENSMUST00000111338	ENSMUSG00000040549	Ckap5	96.3682	-9.52926	3.05083	-3.1235	0.00178714	0.0942002	1.18593
95590	ENSMUST00000118850	ENSMUSG00000055553	Kxd1	96.8729	-9.53689	1.60942	-5.92566	3.11039e-09	4.41409e-06	0.951654
25334	ENSMUST00000120563	ENSMUSG00000039942	Ptger4	99.7838	-9.57998	1.5245	-6.28401	3.29949e-10	5.96859e-07	1.73322
39579	ENSMUST00000167773	ENSMUSG00000032393	Dpp8	100.242	-9.58637	1.65782	-5.78252	7.3591e-09	8.65158e-06	0.951654
115586	ENSMUST00000090785	ENSMUSG00000038495	Otud7b	103.735	-9.6355	3.04826	-3.16099	0.00157236	0.0694158	1.73322
80866	ENSMUST00000032749	ENSMUSG00000030534	Vps33b	103.804	-9.63679	1.69336	-5.69092	1.26357e-08	1.04459e-05	1.13976
35010	ENSMUST00000070200	ENSMUSG00000056220	Pla2g4a	104.17	-9.64196	1.51022	-6.38447	1.71995e-10	5.96859e-07	0.951654
38494	ENSMUST00000231375	ENSMUSG00000074994	Qser1	105.135	-9.65481	1.60909	-6.00015	1.97132e-09	8.65158e-06	0.250369
64173	ENSMUST00000102501	ENSMUSG00000027291	Vps39	105.604	-9.66122	1.54036	-6.27205	3.56321e-10	2.31308e-06	0.254748
39967	ENSMUST00000100194	ENSMUSG00000002546	Golga2	107.051	-9.68081	1.49358	-6.48161	9.07517e-11	1.00995e-06	0.251082
117310	ENSMUST00000006556	ENSMUSG00000006389	Mpl	109.577	-9.7151	1.63877	-5.92828	3.06124e-09	1.13882e-05	0.250369
124430	ENSMUST00000102509	ENSMUSG00000017781	Pitpna	111.669	-9.74199	1.83467	-5.30995	1.09656e-07	0.000154539	0.251082
21732	ENSMUST00000143463	ENSMUSG00000004707	Ly9	112.002	-9.74609	1.69748	-5.74152	9.38299e-09	2.48919e-05	0.250369
83867	ENSMUST00000099709	ENSMUSG00000040479	Dgkz	117.366	-9.81353	1.93187	-5.07982	3.77795e-07	0.000418368	0.262271
67346	ENSMUST00000051264	ENSMUSG00000047798	Cd300lf	123.738	-9.88987	1.65612	-5.97169	2.34803e-09	9.58928e-06	0.244956
68781	ENSMUST00000090046	ENSMUSG00000033808	Tmem87a	125.521	-9.91084	1.44134	-6.87615	6.14929e-12	1.3765e-07	0.262271
118439	ENSMUST00000111977	ENSMUSG00000026365	Cfh	128.022	-9.93947	1.70511	-5.82924	5.56788e-09	1.65093e-05	0.251082
127656	ENSMUST00000114082	ENSMUSG00000026924	Sec16a	130.257	-9.96431	1.60445	-6.21043	5.28385e-10	3.15598e-06	0.251082
5501	ENSMUST00000115044	ENSMUSG00000022824	Muc13	131.955	-9.98255	1.56846	-6.36456	1.95849e-10	1.47586e-06	0.262271
5366	ENSMUST00000038863	ENSMUSG00000035202	Lars2	132.754	-9.99146	1.51038	-6.61521	3.71018e-11	5.84446e-07	0.244956
27997	ENSMUST00000075036	ENSMUSG00000057948	Unc13d	133.64	-10.0012	1.66412	-6.00992	1.85618e-09	8.43468e-06	0.254748
6095	ENSMUST00000064848	ENSMUSG00000052798	Nup107	150.156	-10.1693	1.40054	-7.26101	3.84197e-13	3.19576e-08	0.243543
123642	ENSMUST00000107956	ENSMUSG00000036002	Fam214b	164.219	-10.2986	1.43741	-7.16471	7.79532e-13	3.70524e-08	0.243543
97744	ENSMUST00000057272	ENSMUSG00000037270	4932438A13Rik	171.481	-10.3607	1.6666	-6.21665	5.07875e-10	6.15561e-06	0.101297
75241	ENSMUST00000230698	ENSMUSG00000049076	Acap2	198.392	-10.571	1.46695	-7.20611	5.75724e-13	3.32532e-08	0.239573
110891	ENSMUST00000148385	ENSMUSG00000034349	Smc4	271.172	-11.0219	1.45292	-7.58605	3.29805e-14	3.79705e-09	0.23461
